# Supplementary material for: GenomicGapID: leveraging spatial distribution of conserved genomic sites for broad-spectrum microbial identification
Source: Microbiol Spectr. 2025 Mar 14;13(5):e02817-24. doi: 10.1128/spectrum.02817-24 (PMC12054053; doi:10.1128/spectrum.02817-24)
Supplement: Data S1 — 189 bacteria from the study with associated FASTA and RefSeq identifiers. [file spectrum.02817-24-s0001.xlsx]

## Sheet: Sheet1
Bacterial Database
Bacteria Names	FNA file names	RefSeq Numbers
Gardnerella vaginalis	GCF_001953155.1_ASM195315v1_genomic.fna	CP019058.1
Micrococcus luteus	GCF_019890915.1_ASM1989091v1_genomic.fna	CP082331.1
Mycobacterium tuberculosis	GCF_000195955.2_ASM19595v2_genomic.fna	AL123456.3
Mycobacterium abscessus	GCF_004028015.1_ASM402801v1_genomic.fna	CP034181.1
Mycobacterium avium	GCF_022175585.1_ASM2217558v1_genomic.fna	CP018019.1
Mycobacterium fortuitum	GCF_001307545.1_ASM130754v1_genomic.fna	CP011269.1
Mycobacterium kansasii	GCF_000157895.3_ASM15789v2_genomic.fna	CP006835.1
Mycobacterium leprae	GCF_003253775.1_ASM325377v1_genomic.fna	CP029543.1
Mycobacterium haemophilum	GCF_000340435.2_ASM34043v3_genomic.fna	CP011883.2
Mycobacterium marinum	GCF_016745295.1_ASM1674529v1_genomic.fna	CP058277.1
Mycolicibacterium phlei	GCF_001583415.1_ASM158341v1_genomic.fna	CP014475.1
Mycobacterium simiae	GCF_010727605.1_ASM1072760v1_genomic.fna	AP022568.1
Mycolicibacterium smegmatis	GCF_013349145.1_ASM1334914v1_genomic.fna	CP054795.1
Mycobacterium ulcerans	GCF_020616615.1_ASM2061661v1_genomic.fna	CP085200.1
Mycobacterium xenopi	GCF_009936235.1_ASM993623v1_genomic.fna	AP022314.1
Prescottella equi	GCF_003013675.1_ASM301367v1_genomic.fna	CP027793.1
Actinomyces israelii	GCF_900637225.1_50279_H01_genomic.fna	LR134357.1
Actinomyces naeslundii	GCF_016127855.1_ASM1612785v1_genomic.fna	CP066049.1
Cutibacterium acnes	GCF_000376705.1_ASM37670v1_genomic.fna	CP003293.1
Rothia dentocariosa	GCF_000164695.2_ASM16469v2_genomic.fna	CP002280.1
Nocardia asteroides	GCF_900637185.1_49867_H01_genomic.fna	LR134352.1
Nocardia nova	GCF_000523235.1_ASM52323v1_genomic.fna	CP006850.1
Corynebacterium amycolatum	GCF_016728725.1_ASM1672872v1_genomic.fna	CP068168.1
Corynebacterium jeikeium	GCF_000006605.1_ASM660v1_genomic.fna	CR931997.1
Corynebacterium xerosis	GCF_003641245.1_ASM364124v1_genomic.fna	CP032788.1
Corynebacterium diphtheriae	GCA_003194045.1_ASM319404v1_genomic.fna	CP029644.1
Clostridium botulinum	GCF_000063585.1_ASM6358v1_genomic.fna	CP010521
Clostridium difficile	GCF_000009205.2_ASM920v2_genomic.fna	AM180355.1
Clostridium perfringens	GCF_020138775.1_ASM2013877v1_genomic.fna	CP075979.1
Clostridium septicum	GCF_003606265.1_ASM360626v1_genomic.fna	CP023671.1
Clostridium tetani	GCF_000007625.1_ASM762v1_genomic.fna	AE015927.1
Veillonella dispar	GCF_900637515.1_51184_A01_genomic.fna	LR134375.1
Mycoplasmosis fermentans	GCF_000186005.1_ASM18600v1_genomic.fna	CP002458.1
Mycoplasmoides genitalium	GCF_000027325.1_ASM2732v1_genomic.fna	L43967.2
Malacoplasma penetrans	GCF_000011225.1_ASM1122v1_genomic.fna	BA000026.2
Mycoplasmoides pneumoniae	GCF_900660465.1_50648_A01-3_genomic.fna	LR214945.1
Erysipelothrix rhusiopathiae	GCF_900637845.1_52683_D03_genomic.fna	LR134439.1
Enterococcus avium	GCF_003711125.1_ASM371112v1_genomic.fna	CP024590.1
Enterococcus durans	GCF_002277935.1_ASM227793v1_genomic.fna	CP022930.1
Enterococcus faecalis	GCF_001689055.2_ASM168905v2_genomic.fna	CP015410.2
Enterococcus faecium	GCF_009734005.1_ASM973400v2_genomic.fna	CP038996.1
Enterococcus flavescens (Enterococcus casseliflavus)	GCF_000157355.2_ASM15735v2_genomic.fna	CP004856.1
Enterococcus gallinarum	GCF_001558875.2_ASM155887v2_genomic.fna	CP014067.2
Streptococcus acidominimus	GCF_900187245.1_51470_D02_genomic.fna	LT906454.1
Streptococcus agalactiae	GCA_003288035.1_ASM328803v1_genomic.fna	CP021773.1
Streptococcus equinus	GCF_009758075.1_ASM975807v1_genomic.fna	CP046628.1
Streptococcus canis	GCF_010993845.2_ASM1099384v2_genomic.fna	CP053790.1
Streptococcus equi	GCF_015689455.1_ASM1568945v1_genomic.fna	CP065061.1
Streptococcus ferus	GCF_900475025.1_41906_G01_genomic.fna	LS483343.1
Streptococcus intermedius	GCF_900475975.1_46931_F01_genomic.fna	LS483436.1
Lactococcus lactis	GCF_020463755.1_ASM2046375v1_genomic.fna	CP059048.1
Streptococcus milleri	GCF_900636715.1_43908_E01_genomic.fna	LR134307.1
Streptococcus mitis	GCF_000722765.2_ASM72276v2_genomic.fna	CP028415.1
Streptococcus mutans	GCF_009738105.1_ASM973810v1_genomic.fna	CP044221.1
Streptococcus oralis	GCF_900637025.1_46338_H01_genomic.fna	LR134336.1
Streptococcus pneumoniae	GCF_000007045.1_ASM704v1_genomic.fna	AE007317.1
Streptococcus pyogenes	GCA_004028355.1_ASM402835v1_genomic.fna	CP028841.1
Streptococcus ratti	GCF_008803015.1_ASM880301v1_genomic.fna	CP043405.1
Streptococcus salivarius	GCF_000448685.2_ASM44868v2_genomic.fna	CP013216.1
Streptococcus sanguis	GCF_013343115.1_ASM1334311v1_genomic.fna	CP054570.1
Streptococcus sobrinus	GCF_003172975.1_ASM317297v1_genomic.fna	CP029491.1
Streptococcus suis	GCF_000026745.1_ASM2674v1_genomic.fna	FM252032.1
Streptococcus uberis	GCF_002814135.1_ASM281413v1_genomic.fna	CP022435.1
Streptococcus viridans	GCF_900636365.1_41559_G01_genomic.fna	LR134266.1
Staphylococcus aureus	GCF_000013425.1_ASM1342v1_genomic.fna	CP000253.1
Staphylococcus epidermis	GCF_000007645.1_ASM764v1_genomic.fna	AE015929.1
Staphylococcus haemolyticus	GCF_001611955.1_ASM161195v1_genomic.fna	CP013911.1
Staphylococcus saprophyticus	GCF_006094355.1_ASM609435v1_genomic.fna	CP035294.1
Staphylococcus capitis	GCF_001028645.1_ASM102864v1_genomic.fna	CP007601.1
Listeria ivanovii	GCF_000763515.1_ASM76351v1_genomic.fna	CP009577.1
Listeria monocytogenes	GCA_900187225.1_51881_G01_genomic.fna	LT906436.1
Listeria seeligeri	GCF_000027145.1_ASM2714v1_genomic.fna	FN557490.1
Listeria welshimeri	GCF_900187315.1_52087_C01_genomic.fna	LT906444.1
Bacillus anthracis	GCF_000007845.1_ASM784v1_genomic.fna	AE016879.1
Brevibacillus brevis	GCF_900637055.1_46837_E02_genomic.fna	LR134338.1
Bacillus cereus	GCA_006094295.1_ASM609429v1_genomic.fna	CP034551.1
Lysinibacillus fusiformis	GCF_000724775.3_ASM72477v3_genomic.fna	CP010820.1
Bacillus mycoides	GCF_018739485.1_ASM1873948v1_genomic.fna	CP035997.1
Bacillus subtilis	GCF_000009045.1_ASM904v1_genomic.fna	AL009126.3
Fusobacterium necrophorum	GCF_003732525.1_ASM373252v1_genomic.fna	CP019306.1
Fusobacterium nucleatum	GCF_013137915.1_ASM1313791v1_genomic.fna	CP053468.1
Streptobacillus moniliformis	GCF_002983685.1_ASM298368v1_genomic.fna	CP027400.1
Borellia burgdorferi	GCA_000021405.1_ASM2140v1_genomic.fna	CP001205.1
Borrelia recurrentis	GCF_000019705.1_ASM1970v1_genomic.fna	CP000993.1
Borrelia turicatae	GCF_000012085.2_ASM1208v2_genomic.fna	CP000049.1
Leptospira interrogans	GCF_002073495.2_ASM207349v2_genomic.fna	CP020414.2
Treponema pallidum	GCF_000604125.1_ASM60412v1_genomic.fna	CP003679.1
Treponema denticola	GCF_000008185.1_ASM818v1_genomic.fna	AE017226.1
Bacteroides fragilis	GCF_000009925.1_ASM992v1_genomic.fna	AP006841.1
Bacteroides thetaiotaomicron	GCF_014131755.1_ASM1413175v1_genomic.fna	CP040530.1
Capnocytophaga canimorus	GCF_002302565.1_ASM230256v1_genomic.fna	CP022382.1
Chryseobacterium meningosepticum (Elizabethkingia meningoseptica)	GCF_002022145.1_ASM202214v1_genomic.fna	CP016378.1
Porphyromonas gingivalis	GCF_000010505.1_ASM1050v1_genomic.fna	AP009380.1
Prevotella melaninogenica Chromosome 1	GCF_000144405.1_ASM14440v1_genomic.fna	CP002122.1
Prevotella melaninogenica Chromosome 2	GCF_000144405.1_ASM14440v1_genomic.fna	CP002123.1
Chlamydophila psittaci	GCF_000204255.1_ASM20425v1_genomic.fna	CP002586.1
Chlamydophila pneumoniae	GCF_000007205.1_ASM720v1_genomic.fna	AE009440.1
Chlamydia trachomatis	GCF_000068585.1_ASM6858v1_genomic.fna	CP042654
Parachlamydia acanthamoebae	GCF_000253035.1_ASM25303v1_genomic.fna	FR872580.1
Campylobacter coli	GCF_009730395.1_ASM973039v1_genomic.fna	CP046317.1
Campylobacter fetus	GCF_011600945.2_ASM1160094v2_genomic.fna	CP059443.1
Campylobacter hyointestinalis	GCF_013372165.1_ASM1337216v1_genomic.fna	CP053828.1
Campylobacter jejuni	GCF_000009085.1_ASM908v1_genomic.fna	AL111168.1
Campylobacter lari	GCF_000019205.1_ASM1920v1_genomic.fna	CP000932.1
Campylobacter upsaliensis	GCF_916098265.1_Cu-17-M197059_genomic.fna	OU701459.1
Helicobacter pylori	GCA_900478295.1_35377_D02_genomic.fna	LS483488.1
Agrobacterium tumefaciens Chromosome 1	GCF_003667905.1_ASM366790v1_genomic.fna	CP033031.1
Agrobacterium tumefaciens Chromosome 2	GCF_003667905.1_ASM366790v1_genomic.fna	CP033032.1
Bartonella bacilliformis	GCF_009498695.1_ASM949869v1_genomic.fna	CP045671.1
Bartonella henselae	GCF_000612965.1_PRJEB4971_assembly_1_genomic.fna	HG965802.1
Bartonella quintana	GCF_009936175.1_ASM993617v1_genomic.fna	AP019773.1
Brucella melitensis Chromosome 1	GCF_000740415.1_ASM74041v1_genomic.fna	CP007763.1
Brucella melitensis Chromosome 2	GCF_000740415.1_ASM74041v1_genomic.fna	CP007762.1
Brucella abortus Chromosome 1	GCF_000054005.1_ASM5400v1_genomic.fna	AM040264.1
Brucella abortus Chromosome 2	GCF_000054005.1_ASM5400v1_genomic.fna	AM040265.1
Brucella canis Chromosome 1	GCF_000018525.1_ASM1852v1_genomic.fna	CP000872.1
Brucella canis Chromosome 2	GCF_000018525.1_ASM1852v1_genomic.fna	CP000873.1
Brucella suis Chromosome 1	GCF_000740235.1_ASM74023v1_genomic.fna	CP007717.1
Brucella suis Chromosome 2	GCF_000740235.1_ASM74023v1_genomic.fna	CP007716.1
Candidatus Liberibacter africanus	GCF_001021085.1_ASM102108v1_genomic.fna	CP004021.1
Candidatus Liberibacter asiaticus	GCF_002216815.1_ASM221681v1_genomic.fna	CP019958.1
Anaplasma phagocytophilum	GCF_000439775.1_ASM43977v1_genomic.fna	CP006617.1
Ehrlichia canis	GCF_000012565.1_ASM1256v1_genomic.fna	CP000107.1
Ehrlichia chaffeensis	GCF_000632965.1_ASM63296v1_genomic.fna	CP007480.1
Ehrlichia ruminantium	GCF_013460375.1_ASM1346037v1_genomic.fna	CP040111.1
Neorickettsia sennestsu	GCF_000013165.1_ASM1316v1_genomic.fna	CP000237.1
Orientia tsutsugamushi	GCF_000010205.1_ASM1020v1_genomic.fna	AP008981.1
Rickettsia conorii	GCF_000007025.1_ASM702v1_genomic.fna	AE006914.1
Rickettsia prowazekii	GCA_000367405.1_ASM36740v1_genomic.fna	CP014865
Rickettsia rickettsi	GCF_001951015.1_ASM195101v1_genomic.fna	CP018914.1
Rickettsia typhi	GCF_000277285.1_ASM27728v1_genomic.fna	CP003397.1
Achromobacter xylosoxidans	GCF_016728825.1_ASM1672882v1_genomic.fna	CP068211.1
Eikenella corrodens	GCF_900187105.1_50618_F01_genomic.fna	LT906482.1
Neisseria gonorrhoeae	GCF_000006845.1_ASM684v1_genomic.fna	AE004969.1
Neisseria meningitidis	GCA_900638555.1_58116_A01_genomic.fna	LR134525.1
Bordetella pertussis	GCA_000306945.1_ASM30694v1_genomic.fna	HE965805.1
Burkholderia cepacia Chromosome 1	GCF_009586235.1_ASM958623v1_genomic.fna	CP045235.1
Burkholderia cepacia Chromosome 2	GCF_009586235.1_ASM958623v1_genomic.fna	CP045236.1
Burkholderia cepacia Chromosome 3	GCF_009586235.1_ASM958623v1_genomic.fna	CP045237.1
Burkholderia mallei Chromosome 1	GCF_002346025.1_ASM234602v1_genomic.fna	CP009727.1
Burkholderia mallei Chromosome 2	GCF_002346025.1_ASM234602v1_genomic.fna	CP009728.1
Burkholderia pseudomallei Chromosome 1	GCF_000756125.1_ASM75612v1_genomic.fna	CP008781.1
Burkholderia pseudomallei Chromosome 2	GCF_000756125.1_ASM75612v1_genomic.fna	CP008782.1
Ralstonia mannitolilytica Chromosome 1	GCF_001628775.1_ASM162877v1_genomic.fna	CP011257.1
Ralstonia mannitolilytica Chromosome 2	GCF_001628775.1_ASM162877v1_genomic.fna	CP011258.1
Ralstonia pickettii Chromosome 1	GCF_016466415.2_ASM1646641v2_genomic.fna	CP066771.1
Ralstonia pickettii Chromosome 2	GCF_016466415.2_ASM1646641v2_genomic.fna	CP066772.2
Ralstonia solanacearum	GCF_001299555.1_ASM129955v1_genomic.fna	CP012687.1
Acinetobacter baumannii	GCF_008632635.1_ASM863263v1_genomic.fna	CP014266
Acinetobacteri lwoffii	GCF_019343495.1_ASM1934349v1_genomic.fna	CP072549.1
Acinetobacter radioresistens	GCF_003258335.1_ASM325833v1_genomic.fna	CP030031.1
Aggregatibacter actinomycetemcomitans	GCF_001594245.1_ASM159424v1_genomic.fna	CP012958.1
Moraxella catarrhalis	GCF_000092265.1_ASM9226v1_genomic.fna	CP034662
Acinetobacter calcoaceticus	GCF_002055515.1_ASM205551v1_genomic.fna	CP020000.1
Tatlockia micdadei	GCF_000953635.1_LMI_genomic.fna	LN614830.1
Legionella longbeachae	GCF_000091785.1_ASM9178v1_genomic.fna	FN650140.1
Legionella pneumophila	GCF_000008485.1_ASM848v1_genomic.fna	CP092038
Pseudomonas aeruginosa	GCF_000006765.1_ASM676v1_genomic.fna	AE004091.2
Pseudomonas alcaligenes	GCF_001597285.1_ASM159728v1_genomic.fna	CP014784.1
Pseudomonas fluorescens	GCF_900215245.1_IMG-taxon_2617270901_annotated_assembly_genomic.fna	LT907842.1
Pseudomonas putida	GCF_000412675.1_ASM41267v1_genomic.fna	AP013070.1
Vibrio cholerae Chromosome 1	GCF_008369605.1_ASM836960v1_genomic.fna	CP043554.1
Vibrio cholerae Chromosome 2	GCF_008369605.1_ASM836960v1_genomic.fna	CP043556.1
Vibrio mimicus Chromosome 1	GCF_001558475.2_ASM155847v2_genomic.fna	CP014042.2
Vibrio mimicus Chromosome 2	GCF_001558475.2_ASM155847v2_genomic.fna	CP014043.2
Vibrio parahaemolyticus Chromosome 1	GCF_000196095.1_ASM19609v1_genomic.fna	BA000031.2
Vibrio parahaemolyticus Chromosome 2	GCF_000196095.1_ASM19609v1_genomic.fna	BA000032.2
Vibrio vulnificus Chromosome 1	GCF_002204915.1_ASM220491v1_genomic.fna	CP016321.1
Vibrio vulnificus Chromosome 2	GCF_002204915.1_ASM220491v1_genomic.fna	CP016322.1
Francisella tularensis	GCF_003955815.1_ASM395581v1_genomic.fna	CP034468.1
Stenotrophomonas maltophila	GCF_900475405.1_44087_C01_genomic.fna	LS483377.1
Alteromonas tetraodonis Chromosome 1	GCF_002310835.1_ASM231083v1_genomic.fna	CP011041.1
Alteromonas tetraodonis Chromosome 2	GCF_002310835.1_ASM231083v1_genomic.fna	CP011042.1
Haemophilus influenzae	GCF_000027305.1_ASM2730v1_genomic.fna	L42023.1
Haemophilus aegyptius	GCF_900475885.1_49595_C01_genomic.fna	LS483429.1
Haemophilus ducreyi	GCF_001647695.1_ASM164769v1_genomic.fna	CP015425.1
Haemophilus parahaemolyticus	GCF_016889385.1_ASM1688938v1_genomic.fna	CP069510.1
Haemophilus parainfluenzae	GCF_004104465.2_ASM410446v2_genomic.fna	CP035368.2
Aggregatibacter aphrophilus	GCF_900636915.1_45532_F02_genomic.fna	LR134327.1
Pasteurella multocida	GCF_000754275.1_ASM75427v1_genomic.fna	CP008918.1
Citrobacter freundii	GCF_003812345.1_ASM381234v1_genomic.fna	CP033744.1
Citrobacter koseri	GCF_000018045.1_ASM1804v1_genomic.fna	CP000822.1
Cronobacter sakazakii	GCF_003516125.1_ASM351612v3_genomic.fna	CP027107.2
Edwardsiella tarda	GCF_002504285.1_ASM250428v1_genomic.fna	CP023706.1
Enterobacter aerogenes	GCF_000215745.1_ASM21574v1_genomic.fna	CP002824.1
Enterobacter cloacae	GCF_000770155.1_ASM77015v1_genomic.fna	CP009756.1
Klebsiella oxytoca	GCF_003812925.1_ASM381292v1_genomic.fna	CP033844.1
Klebsiella pneuomnoiae	GCF_000240185.1_ASM24018v2_genomic.fna	CP003200.1
Morganella morganii	GCF_000783955.2_ASM78395v2_genomic.fna	CP026046.1
Pantoea agglomerans	GCF_019048385.1_ASM1904838v1_genomic.fna	CP077366.1
Proteus mirabilis	GCF_000783575.2_ASM78357v2_genomic.fna	CP026062.1
Proteus vulgaris	GCF_002591155.1_ASM259115v1_genomic.fna	CP023965.1
Providencia stuartii	GCF_023547145.1_ASM2354714v1_genomic.fna	CP095443.1
Serratia marcescens	GCA_006974205.1_ASM697420v1_genomic.fna	CP021694.1
Escherichia coli	GCF_000005845.2_ASM584v2_genomic.fna	U00096.3
Salmonella bongori	GCF_000439255.1_ASM43925v1_genomic.fna	CP006608.1
Salmonella enterica subsp. enterica serovar Enteritidis	GCF_000612325.1_ASM61232v1_genomic.fna	CP007507.1
Salmonella enterica subsp. enterica serovar Paratyphi A	GCF_000818075.1_ASM81807v1_genomic.fna	CP009049.1
Salmonella typhimurium	GCF_000006945.2_ASM694v2_genomic.fna	AE006468.2
Shigella boydii	GCF_001027225.1_ASM102722v1_genomic.fna	CP011511.1
Shigella dysenteriae	GCF_000012005.1_ASM1200v1_genomic.fna	CP000034.1
Shigella flexneri	GCF_000006925.2_ASM692v2_genomic.fna	AE005674.2
Shigella sonnei	GCF_013374815.1_ASM1337481v1_genomic.fna	CP055292.1
Yersinia enterocolitica	GCF_000009345.1_ASM934v1_genomic.fna	AM286415.1
Yersinia pseudotuberculosis	GCF_000834295.1_ASM83429v1_genomic.fna	CP009712.1
Yersinia pestis	GCA_003798225.1_ASM379822v1_genomic.fna	CP033699.1
