# Supplementary material for: GenomicGapID: leveraging spatial distribution of conserved genomic sites for broad-spectrum microbial identification
Source: Microbiol Spectr. 2025 Mar 14;13(5):e02817-24. doi: 10.1128/spectrum.02817-24 (PMC12054053; doi:10.1128/spectrum.02817-24)
Supplement: Data S2 — Predicted amplicon lengths for all bacteria in the database for the 16s–23s, 23s–5s, and thr–tyr universal primers. [file spectrum.02817-24-s0002.xlsx]

## Sheet: Bacteria
Simulated Amplicon Length Profiles
Gardnerella vaginalis
Micrococcus luteus
Mycobacterium tuberculosis
Mycobacterium abscessus
Mycobacterium avium
Mycobacterium fortuitum
Mycobacterium kansasii
Mycobacterium leprae
Mycobacterium haemophilum
Mycobacterium marinum
Mycolicibacterium phlei
Mycobacterium simiae
Mycolicibacterium smegmatis
Mycobacterium ulcerans
Mycobacterium xenopi
Prescottella equi
Actinomyces israelii
Actinomyces naeslundii
Cutibacterium acnes
Rothia dentocariosa
Nocardia asteroides
Nocardia nova
Corynebacterium amycolatum
Corynebacterium jeikeium
Corynebacterium xerosis
Corynebacterium diphtheriae
Clostridium botulinum
Clostridium difficile
Clostridium perfringens
Clostridium septicum
Clostridium tetani
Veillonella dispar
Mycoplasmosis fermentans
Mycoplasmoides genitalium
Malacoplasma penetrans
Mycoplasmoides pneumoniae
Erysipelothrix rhusiopathiae
Enterococcus avium
Enterococcus durans
Enterococcus faecalis
Enterococcus faecium
Enterococcus flavescens (Enterococcus casseliflavus)
Enterococcus gallinarum
Streptococcus acidominimus
Streptococcus agalactiae
Streptococcus equinus
Streptococcus canis
Streptococcus equi
Streptococcus ferus
Streptococcus intermedius
Lactococcus lactis
Streptococcus milleri
Streptococcus mitis
Streptococcus mutans
Streptococcus oralis
Streptococcus pneumoniae
Streptococcus pyogenes
Streptococcus ratti
Streptococcus salivarius
Streptococcus sanguis
Streptococcus sobrinus
Streptococcus suis
Streptococcus uberis
Streptococcus viridans
Staphylococcus aureus
Staphylococcus epidermis
Staphylococcus haemolyticus
Staphylococcus saprophyticus
Staphylococcus capitis
Listeria ivanovii
Listeria monocytogenes
Listeria seeligeri
Listeria welshimeri
Bacillus anthracis
Brevibacillus brevis
Bacillus cereus
Lysinibacillus fusiformis
Bacillus mycoides
Bacillus subtilis
Fusobacterium necrophorum
Fusobacterium nucleatum
Streptobacillus moniliformis
Borellia burgdorferi
Borrelia recurrentis
Borrelia turicatae
Leptospira interrogans
Treponema pallidum
Treponema denticola
Bacteroides fragilis
Bacteroides thetaiotaomicron
Capnocytophaga canimorus
Chryseobacterium meningosepticum (Elizabethkingia meningoseptica)
Porphyromonas gingivalis
Prevotella melaninogenica
Chlamydophila psittaci
Chlamydophila pneumoniae
Chlamydia trachomatis
Parachlamydia acanthamoebae
Campylobacter coli
Campylobacter fetus
Campylobacter hyointestinalis
Campylobacter jejuni
Campylobacter lari
Campylobacter upsaliensis
Helicobacter pylori
Agrobacterium tumefaciens
Bartonella bacilliformis
Bartonella henselae
Bartonella quintana
Brucella melitensis
Brucella abortus
Brucella canis
Brucella suis
Candidatus Liberibacter africanus
Candidatus Liberibacter asiaticus
Anaplasma phagocytophilum
Ehrlichia canis
Ehrlichia chaffeensis
Ehrlichia ruminantium
Neorickettsia sennestsu
Orientia tsutsugamushi
Rickettsia conorii
Rickettsia prowazekii
Rickettsia rickettsi
Rickettsia typhi
Achromobacter xylosoxidans
Eikenella corrodens
Neisseria gonorrhoeae
Neisseria meningitidis
Bordetella pertussis
Burkholderia cepacia
Burkholderia mallei
Burkholderia pseudomallei
Ralstonia mannitolilytica
Ralstonia pickettii
Ralstonia solanacearum
Acinetobacter baumannii
Acinetobacteri lwoffii
Acinetobacter radioresistens
Aggregatibacter actinomycetemcomitans
Moraxella catarrhalis
Acinetobacter calcoaceticus
Tatlockia micdadei
Legionella longbeachae
Legionella pneumophila
Pseudomonas aeruginosa
Pseudomonas alcaligenes
Pseudomonas fluorescens
Pseudomonas putida
Vibrio cholerae
Vibrio mimicus
Vibrio parahaemolyticus
Vibrio vulnificus
Francisella tularensis
Stenotrophomonas maltophila
Alteromonas tetraodonis
Haemophilus influenzae
Haemophilus aegyptius
Haemophilus ducreyi
Haemophilus parahaemolyticus
Haemophilus parainfluenzae
Aggregatibacter aphrophilus
Pasteurella multocida
Citrobacter freundii
Citrobacter koseri
Cronobacter sakazakii
Edwardsiella tarda
Enterobacter aerogenes
Enterobacter cloacae
Klebsiella oxytoca
Klebsiella pneuomnoiae
Morganella morganii
Pantoea agglomerans
Proteus mirabilis
Proteus vulgaris
Providencia stuartii
Serratia marcescens
Escherichia coli
Salmonella bongori
Salmonella enterica subsp. enterica serovar Enteritidis
Salmonella enterica subsp. enterica serovar Paratyphi A
Salmonella typhimurium
Shigella boydii
Shigella dysenteriae
Shigella flexneri
Shigella sonnei
Yersinia enterocolitica
Yersinia pseudotuberculosis
Yersinia pestis

## Sheet: 16s-23s
Simulated Amplicon Length Profiles
767	767
847	847
688
710
692
751	797
687
698
712
687	687
782	782
695
779	779	779
688
652	652	2282
736	740	740	748	751
799	800	812
806	808	831
632	632	632
755	755	757
734	734	734	736	743
739	741	745
821	826	826
776	776	777	778
626	626	627	627	627	627	642	780	780
632	671	672	694	721	792	796	853	914	914	915
595	595	595	595	595	595	595	595	827	828
713	713	713	713	713	713	713	713	713	788	866
673	673	673	757	757	956
740	848	1054	1194
716	716
612
653
639
724	725	725	725	725	725	725	725	725
650	650	650	757	758
688	718	718	718	741	741
638	638	740	740
755	755	755	755	852	852
640	640	640	739	740
640	640	641	740	740
856	856	856	856	856
687	687	687	687	687	687	687
677	677	677	677	677	677	677
693	693	693	693	693	693
1158	1158	1158	1158	1158	1158
866	866	866	866	866
676	676	676	676
712	712	712	712	712	712
724	724	724	724
654	654	657
791	791	791	791	791
652	652	652	652
653	653	653	653
828	828	828	828	828	828
933	933	933	933	933
678	678	678	678	678	678
669	669	669	669
814	814	814	814	814	814
811	811	811	811
746	746	746	746	746
660	660	661	661
779	779	874	888	961
672	675	677	769	864
749	750	750	772	852	865
698	698	698	698	778	881
655	707	744	779	782	968
659	659	659	659	905	905
658	658	658	658	909	909
659	659	659	659	910	910
658	658	658	658	911	911
550	558	558	558	558	558	558	558	558	785	785
697	700	700	714	757	758	758	765	765	766	769	945	1014	1155
557	557	557	557	557	557	557	557	557	557	557	783	783
592	595	644	644	646	646	717	717	717	717	718	882	883
558	558	558	558	558	558	558	558	558	558	558	558	785	785
579	580	580	580	580	583	583	583	760	760
532	532	532	532	693	694
591	591	591	591	702
600	600	600	772	773
708	718
802	819
867	867	869	874	943	947
912	913	913	913	947
1040	1040	1040
890	890	890	890
1152	1152	1152	1152
806	806	1059	1059	806	806	1059	1059
640
641
659	659
707	708	957
1588	1588	1588	1588	1588	1588	1588	1588
1365	1365
1734	1734
1671	1671
1335	1335	1335	1335	1335	1335
1334	1334	1337	1334	1334	1337
1334	1334	1334	1334	1334	1334
1334	1334	1334	1334	1334	1334
1042	1042	1044
1050	1050	1050
1014	1014	1015
991	991	991	991
1013	1013	1013	1018
1074	1074	1075	1075
990	990	990
846	988	994	998	1041	1041	846	988	994	998	1041	1041	846	988	994	998	1041	1041
1007	1010	1010	1010	1007	1010	1010	1010
1010	1049	1049	1050	1010	1049	1049	1050
917	917	917	917
920	920	920	920	920	920
902	902	902
1016	1016	1016	1016	1016	1016
1038	1085	1085	1085	1085	1187	1187
1038	1041	1041	1041	1041	1041	1041
790	790	790	790	973	973
897	897	897	897
1046	1046	1046	1046	1046	1046
902	1157	1157
747	922	922	922
711	711	725
880	880	880	880
908	908	908
742	924	924	924	924	924
726	726	726	880	916	917	917
833	837	839	917	917	917	918	1093	1093	1120	833	837	839	917	917	917	918	1093	1093	1120
830	831	837	916	916	917	1076	1076	1101	830	831	837	916	916	917	1076	1076	1101
684	684	684	837	930	930	933	1075	1075	1107	1112	684	684	684	837	930	930	933	1075	1075	1107	1112
828	830	831	912	912	913	914	1012	1013	1146	1147	828	830	831	912	912	913	914	1012	1013	1146	1147
713	713	713
698	698	698	698	698	698	1051	1165	698	698	698	698	698	698	1051	1165
886	886	886	1131	1131	1131
888	888	888	1131	1131	1133
756	756	756	976	976	976
891	891	899	1039	1039	1039
773	775	776	940	940	940
846	846	846	1140	1140	1140
803	803	1026	1027	1027	1027
644	781	791	792	792	936	945	946
756	756	756	756	756	919	919
764	764	764	764	831	831	909
759	759	759	759	760	760	851	851	852
615	752	760	760	760	916	916	916
607	751	751	751	751	839	839	908
615	760	761	761	761	920	921	921
607	752	752	752	752	836	836	837
886	909	909	909	1065	1088	1088
782	801	802	802	985	989	989
800	800	909	929	1101	1101	1101
913	914	937	937	1128	1129	1129
964	970	1033	1033	1084	1093	1099
814	814	815	815	880	880	881
763	763	840	846	849	855	855
751	751	751	751	911	1045	1045
763	763	763	763	924	924	924
763	763	763	763	922	922	979
763	763	802	803	922	924	924
763	763	763	763	855	855	855
755	755	755	755	846	846	846
763	763	763	763	763	855	1213
762	763	763	849	855	855	855
1060	1060	1060	1061	1082	1082	1082
873	873	873	874	933	933	933
873	873	873	873	933	933	933

## Sheet: 23s-5s
Simulated Amplicon Length Profiles
549	549
569	570
476
443
462
517	518
443
460
463
463	463
465	465
467
503	503	503
463
424	430
498	505	505	505	505
516	516	516
565	565	577
481	481	481
462	462	462	494	497
508	512	517
465	465	465	465	465
500	511	512
515	515	516	517
498	509	509	509	509
493	494	494	494	494	499	541	548	568
446	446	446	447
405
420
441	445	445	445	445	445	445	445	445
445	445	445	445	445
464	464	464	464	465	465
468	468	468	468
466	466	466	466	466	466
451	452	453	453	453
452	452	452	452	453
691	691	691	691	691
446	446	446	446	446	446	446
457	457	457	457	457	457	457
464	464	464	464	464	464
456	456	456	456	456	456
503	503	503	503
452	452	452	452	452	452
623	623	623	623
448	448	448	449
554	554	554	554	554
449	449	449	449
448	448	448	448
457	457	457	457	457	457
427	427	427	427	427
455	455	455	455	455	455
487	487	487	487
458	458	458	458	458	458
458	458	458	458
463	463	463	463	574
452	452	452	452
440	440	440	440	440
438	438	438	438	438
439	439	439	439	439	439
446	446	446	446	446	446
436	437	437	437	437	437
438	438	438	438	438	438
438	438	438	439	439	439
439	439	439	439	439	439
438	438	438	438	438	438
419	419	420	420	420	421	421	457	471	472	472
419	419	419	420	420	420	420	420	462	471	472	472	473
436	481	481	482	482	482	482	484	487	556	558	558	558	558
420	420	420	420	420	421	421	421	461	471	472	472	472	472
426	426	426	426	426	426	426	426	482	503
382
383
380
414	414
473	480
446	446	446	446	446	446
471	471	533	533	533
542	542	542	542
452	452	452	452
589	589	589	655	589	589	589	655
478
475
479	479
513	513	513
680	682	682
621	621	621
617	617	617
637	637	637
597	597
453	453
432	432
422	422
404
436
433
433
430
402
476
624
611
622
577
565	565	565
538	538	538	538
462	462	462	462
462	462	462	462	462
540	540	540
412	518	518	521	521	521	522	412	518	518	521	521	521	522	412	518	518	521	521	521	522
550	550	550	550	550	550
550	550	550	550	550	550	550	550
483	483	483	483
483	483	483	483	483	483
477	477	477
1131
503	503	503
537	537	537	537	537	537
500	500	500	500	500	506	506
477	477	495	495	495	495	495	496	497	477	477	495	495	495	495	495	496	497
748	748
491	491	491	491
594	594	594	594	594	594
566	566	566	566	566	566

## Sheet: Thr-Tyr
Simulated Amplicon Length Profiles
115	208
290	290	291
209
210
120
117	118	157
117
170
166
167
159
157
162
137
166
140
145	145
146	146
146	146
157	157
139
139
147
145
140
139
139
118
118
119
131
120
118
120
120
126
117
126
125
126
135
118
118
118
118	118
118
118
118
118
128
128
128
