# Supplementary material for: GenomicGapID: leveraging spatial distribution of conserved genomic sites for broad-spectrum microbial identification
Source: Microbiol Spectr. 2025 Mar 14;13(5):e02817-24. doi: 10.1128/spectrum.02817-24 (PMC12054053; doi:10.1128/spectrum.02817-24)
Supplement: Data S3 — Predicted melt sequences for all bacteria in the database for the 16s–23s, 23s–5s, and thr–tyr universal primers. [file spectrum.02817-24-s0003.xlsx]

## Sheet: Bacteria
Simulated Melt Sequences
Gardnerella vaginalis
Micrococcus luteus
Mycobacterium tuberculosis
Mycobacterium abscessus
Mycobacterium avium
Mycobacterium fortuitum
Mycobacterium kansasii
Mycobacterium leprae
Mycobacterium haemophilum
Mycobacterium marinum
Mycolicibacterium phlei
Mycobacterium simiae
Mycolicibacterium smegmatis
Mycobacterium ulcerans
Mycobacterium xenopi
Prescottella equi
Actinomyces israelii
Actinomyces naeslundii
Cutibacterium acnes
Rothia dentocariosa
Nocardia asteroides
Nocardia nova
Corynebacterium amycolatum
Corynebacterium jeikeium
Corynebacterium xerosis
Corynebacterium diphtheriae
Clostridium botulinum
Clostridium difficile
Clostridium perfringens
Clostridium septicum
Clostridium tetani
Veillonella dispar
Mycoplasmosis fermentans
Mycoplasmoides genitalium
Malacoplasma penetrans
Mycoplasmoides pneumoniae
Erysipelothrix rhusiopathiae
Enterococcus avium
Enterococcus durans
Enterococcus faecalis
Enterococcus faecium
Enterococcus flavescens (Enterococcus casseliflavus)
Enterococcus gallinarum
Streptococcus acidominimus
Streptococcus agalactiae
Streptococcus equinus
Streptococcus canis
Streptococcus equi
Streptococcus ferus
Streptococcus intermedius
Lactococcus lactis
Streptococcus milleri
Streptococcus mitis
Streptococcus mutans
Streptococcus oralis
Streptococcus pneumoniae
Streptococcus pyogenes
Streptococcus ratti
Streptococcus salivarius
Streptococcus sanguis
Streptococcus sobrinus
Streptococcus suis
Streptococcus uberis
Streptococcus viridans
Staphylococcus aureus
Staphylococcus epidermis
Staphylococcus haemolyticus
Staphylococcus saprophyticus
Staphylococcus capitis
Listeria ivanovii
Listeria monocytogenes
Listeria seeligeri
Listeria welshimeri
Bacillus anthracis
Brevibacillus brevis
Bacillus cereus
Lysinibacillus fusiformis
Bacillus mycoides
Bacillus subtilis
Fusobacterium necrophorum
Fusobacterium nucleatum
Streptobacillus moniliformis
Borellia burgdorferi
Borrelia recurrentis
Borrelia turicatae
Leptospira interrogans
Treponema pallidum
Treponema denticola
Bacteroides fragilis
Bacteroides thetaiotaomicron
Capnocytophaga canimorus
Chryseobacterium meningosepticum (Elizabethkingia meningoseptica)
Porphyromonas gingivalis
Prevotella melaninogenica
Chlamydophila psittaci
Chlamydophila pneumoniae
Chlamydia trachomatis
Parachlamydia acanthamoebae
Campylobacter coli
Campylobacter fetus
Campylobacter hyointestinalis
Campylobacter jejuni
Campylobacter lari
Campylobacter upsaliensis
Helicobacter pylori
Agrobacterium tumefaciens
Bartonella bacilliformis
Bartonella henselae
Bartonella quintana
Brucella melitensis
Brucella abortus
Brucella canis
Brucella suis
Candidatus Liberibacter africanus
Candidatus Liberibacter asiaticus
Anaplasma phagocytophilum
Ehrlichia canis
Ehrlichia chaffeensis
Ehrlichia ruminantium
Neorickettsia sennestsu
Orientia tsutsugamushi
Rickettsia conorii
Rickettsia prowazekii
Rickettsia rickettsi
Rickettsia typhi
Achromobacter xylosoxidans
Eikenella corrodens
Neisseria gonorrhoeae
Neisseria meningitidis
Bordetella pertussis
Burkholderia cepacia
Burkholderia mallei
Burkholderia pseudomallei
Ralstonia mannitolilytica
Ralstonia pickettii
Ralstonia solanacearum
Acinetobacter baumannii
Acinetobacteri lwoffii
Acinetobacter radioresistens
Aggregatibacter actinomycetemcomitans
Moraxella catarrhalis
Acinetobacter calcoaceticus
Tatlockia micdadei
Legionella longbeachae
Legionella pneumophila
Pseudomonas aeruginosa
Pseudomonas alcaligenes
Pseudomonas fluorescens
Pseudomonas putida
Vibrio cholerae
Vibrio mimicus
Vibrio parahaemolyticus
Vibrio vulnificus
Francisella tularensis
Stenotrophomonas maltophila
Alteromonas tetraodonis
Haemophilus influenzae
Haemophilus aegyptius
Haemophilus ducreyi
Haemophilus parahaemolyticus
Haemophilus parainfluenzae
Aggregatibacter aphrophilus
Pasteurella multocida
Citrobacter freundii
Citrobacter koseri
Cronobacter sakazakii
Edwardsiella tarda
Enterobacter aerogenes
Enterobacter cloacae
Klebsiella oxytoca
Klebsiella pneuomnoiae
Morganella morganii
Pantoea agglomerans
Proteus mirabilis
Proteus vulgaris
Providencia stuartii
Serratia marcescens
Escherichia coli
Salmonella bongori
Salmonella enterica subsp. enterica serovar Enteritidis
Salmonella enterica subsp. enterica serovar Paratyphi A
Salmonella typhimurium
Shigella boydii
Shigella dysenteriae
Shigella flexneri
Shigella sonnei
Yersinia enterocolitica
Yersinia pseudotuberculosis
Yersinia pestis

## Sheet: 16s-23s
Simulated Melt Sequences	Simulated Melt Sequences	Simulated Melt Sequences	Simulated Melt Sequences	Simulated Melt Sequences	Simulated Melt Sequences	Simulated Melt Sequences	Simulated Melt Sequences	Simulated Melt Sequences	Simulated Melt Sequences	Simulated Melt Sequences	Simulated Melt Sequences	Simulated Melt Sequences	Simulated Melt Sequences	Simulated Melt Sequences	Simulated Melt Sequences	Simulated Melt Sequences	Simulated Melt Sequences	Simulated Melt Sequences	Simulated Melt Sequences	Simulated Melt Sequences	Simulated Melt Sequences	Simulated Melt Sequences	Simulated Melt Sequences	Simulated Melt Sequences	Simulated Melt Sequences	Simulated Melt Sequences	Simulated Melt Sequences	Simulated Melt Sequences	Simulated Melt Sequences	Simulated Melt Sequences	Simulated Melt Sequences	Simulated Melt Sequences	Simulated Melt Sequences	Simulated Melt Sequences	Simulated Melt Sequences	Simulated Melt Sequences	Simulated Melt Sequences	Simulated Melt Sequences	Simulated Melt Sequences	Simulated Melt Sequences	Simulated Melt Sequences	Simulated Melt Sequences	Simulated Melt Sequences	Simulated Melt Sequences	Simulated Melt Sequences	Simulated Melt Sequences	Simulated Melt Sequences	Simulated Melt Sequences	Simulated Melt Sequences
TCGCTCGCCACTACTCACGGAGTATCCTTTCCTGCAGGTACTGAGATGTTTCACTTCCCTGCGTACCCCCCACAAAAACTGTGGTGACCACTCATAACAGTGGCCGGGTCTCCCCATTCGGAAATCCTCGGATCAAAGCCCACTCGGCAGCTCCCCGAGGCATATCGCAGCCCGTCACGTCCTTCATCGGTCCTGTCTACCAAGGCATCCACCATACGCCCTTACCAGTGACAAACACTAAAGTAAGAACCCATCAGCAAAATTCTCTAGACAAAAAATCATCACACTAAACGATCACAAAACGATCAAGCGACTCCAACAAAAGGAGCCGGTTGAAATTGATAAAAGCAAAAAAATCGAAACAAAAAAGTTTCGCATTTTACTCGCGTCCACTATCCA…	TCGCTCGCCACTACTCACGGAGTATCCTTTCCTGCAGGTACTGAGATGTTTCACTTCCCTGCGTACCCCCCACAAAAACTGTGGTGACCACTCATAACAGTGGCCGGGTCTCCCCATTCGGAAATCCTCGGATCAAAGCCCACTCGGCAGCTCCCCGAGGCATATCGCAGCCCGTCACGTCCTTCATCGGTCCTGTCTACCAAGGCATCCACCATACGCCCTTACCAGTGACAAACACTAAAGTAAGAACCCATCAGCAAAATTCTCTAGACAAAAAATCATCACACTAAACGATCACAAAACGATCAAGCGACTCCAACAAAAGGAGCCGGTTGAAATTGATAAAAGCAAAAAAATCGAAACAAAAAAGTTTCGCATTTTACTCGCGTCCACTATCCA…
CTTGTACACACCGCCCGTCAAGTCACGAAAGTCGGTAACACCCGAAGCCGGTGGCCTAACCCTTGTGGGGGGAGCCGTCGAAGGTGGGACCAGCGATTGGGACTAAGTCGTAACAAGGTAGCCGTACCGGAAGGTGCGGCTGGATCACCTCCTTTCTAAGGAGCATCAGTGCCCGTTGCATCACCGCGTGTGTGATGGCGGGTTGCTCATGGGTGGAACATCAATGAATGGTGCCAGTGGTGGTGCCGGCAGTGCTCGAGTACGTCATGCCTTTGCGGGTGTGGTTGGAATGGGTGGTGTTGGTGGCTGCGAGCTGGTGTTGGCACACTGTTGGGTCCTGGAACAGCAGGCGCCCTGACCTTGGGGTTGGGGTTGTTGTTTCTGGTCTCCGTACCTTGT…	TCGCTCGCCACTACTAACGGAATCACTTTTGTTTTCTCTTCCTGTGGGTACTGAGATGTTTCACTTCCCCACGTTCCCTCCACCCGGTCTATGTGTTCAACCGGGGGTCACACGACACGTCGTGCGGGGTTTCCCCATTCGGAAATCCTGGTCTCAACGTCCGGTTATCGACTCCACCAGGCTTATCGCAGATTCCCACGTCCTTCTTCGGCTCCTGTTGCCAAGGCATCCACCATGCGCCCTTGGAAACTTTCACACACAATGAAAGTCCTCAAATGAGCAATATCTAACTAAGATGTCATTCTCGGCATCACCACACCTCACACACCACCCCAGGGGGGAACAGTGCGATCAACGATGCAGCAACAAAAAATAAGATGCTCGCGTCCACTATGCAGT…
CTTGTACACACCGCCCGTCACGTCATGAAAGTCGGTAACACCCGAAGCCAGTGGCCTAACCCTCGGGAGGGAGCTGTCGAAGGTGGGATCGGCGATTGGGACGAAGTCGTAACAAGGTAGCCGTACCGGAAGGTGCGGCTGGATCACCTCCTTTCTAAGGAGCACCACGAAAACGCCCCAACTGGTGGGGCGTAGGCCGTGAGGGGTTCTTGTCTGTAGTGGGCGAGAGCCGGGTGCATGACAACAAAGTTGGCCACCAACACACTGTTGGGTCCTGAGGCAACACTCGGACTTGTTCCAGGTGTTGTCCCACCGCCTTGGTGGTGGGGTGTGGTGTTTGAGAACTGGATAGTGGTTGCGAGCATCAATGGATACGCTGCCGGCTAGCGGTGGCGTGTT…
CTTGTACACACCGCCCGTCACGTCATGAAAGTCGGTAACACCCGAAGCCAGTGGCCTAACCTTTTGGAGGGAGCTGTCGAAGGTGGGATCGGCGATTGGGACGAAGTCGTAACAAGGTAGCCGTACCGGAAGGTGCGGCTGGATCACCTCCTTTCTAAGGAGCACCATTTCCCAGTCGAATGAACTAGGGAACATAAAGTAGGCATCTGTAGTGGATATCTACTTGGTGAATATGTTTTGTAAATCCTGTCCACCCCGTGGATGGGTAGTCGGCAAAACGTCGGACTGTCATAAGAATTGAAACGCTGGCACACTGTTGGGTCCTGAGGCAACACGTTGTGTTGTCACCCTGCTTGGTGGTGGGGTGTGGACTTTGACTTCTGAATAGTGGTTGCGAGC…
CTTGTACACACCGCCCGTCACGTCATGAAAGTCGGTAACACCCGAAGCCAGTGGCCTAACCCTTTTGGGAGGGAGCTGTCGAAGGTGGGATCGGCGATTGGGACGAAGTCGTAACAAGGTAGCCGTACCGGAAGGTGCGGCTGGATCACCTCCTTTCTAAGGAGCACCACGAAAAGCACCCCAACTGGTGGGGTGCGAGCCGTGAGGGGTTCCCGTCTGTAGTGGACGGGGGCCGGGTGCGCAACAGCAAATGATTGCCAGACACACTATTGGGCCCTGAGACAACACTCGGTCCGTCCGTGTGGAGTCCCTCCATCTTGGTGGTGGGGTGTGGTGTTTGAGTATTGGATAGTGGTTGCGAGCATCTAGATGAGCGCATGGTCTTCGTGGCCGGCGTTC…
TCGCTCGCCACTACTCACGGAATCACATTTTGTTTTCTCTTCCTACGGGTACTGAGATGTTTCACTTCCCCGCGTTCCCTCCCTACACCTATGTATTCAGTGCAGGGTGACACGACATCACTCGTGCCGGGTTTCCCCATTCGGACATCCTCGGATCAACGCTCGGTTGGCAGCTCCCCGAGGCATATCGCAGCCTCCAACGTCCTTCATCGGCTCCCAGTGCCAAGGCATCCACCATGCGCCCTTAAACACTTACAACACAAAAACCAAAAATGAGTTTCAAAAGAAATTGCACATCAACACACAACAAGACCGGAAACCCGAAGGCCCCCAGCCACACTGCGTGCTAGATGCTCGCAACCACTATCCACAAATCAAGCACCACACCCCACCACCAAA…	TCGCTCGCCACTACTCACGGAATCACATTTTGTTTTCTCTTCCTACGGGTACTGAGATGTTTCACTTCCCCGCGTTCCCTCCCTACACCTATGTATTCAGTGCAGGGTGACACGACATCACTCGTGCCGGGTTTCCCCATTCGGACATCCTCGGATCAACGCTCGGTTGGCAGCTCCCCGAGGCATATCGCAGCCTCCAACGTCCTTCATCGGCTCCCAGTGCCAAGGCATCCACCATGCGCCCTTAAACACTTACAACACAAAAACCAAAAATGAGTTTCAAAAGAAATTGCACATCAACACACAACAAGACCGGAAACCCGAAGGCCCCCAGCCACACTGCGTGCTAGATGCTCGCAACCACTATCCACAAATCAAACACCACACCCCACCACCAAA…
TCGCTCGCCACTACTTACGGAATCACTTTTGTTTTCTTCTCCTACGGGTACTGAGATGTTTCACTTCCCCGCGTTCCCTCCCGCACCCTATATATTCAGATGCGGGTAACACGACATCACTCGTGCTGGGTTTCCCCATTCGGAAATCCTCGGATCCACGCTCGGTTGACAGCTCCCCGAGGCTTATCGCAGCCTCCCACGTCCTTCATCGGCTCTCGATGCCAAGGCATCCACCATGCGCCCTTAGACACTTACAAACACAAAAACCAAAGAATAAAATTGCACAAAAGAACACGCTACCCGTAGGGCAACGCATCCATTTGATGCTCGCAACCACTATCCAATTCTCAAACACCACACCCCACCACCAAGATGGTGGGACAACTCTCGAACAGAGCC…
CTTGTACACACCGCCCGTCACGTCATGAAAGTCGGTAACACCCGAAGCCAGTGGCCTAACCCTCGGGAGGGAGCTGTCCAAGGTGGGATCGGCGATTGGGACGAAGTCGTAACAAGGTAGCCGTACCGGAAGGTGCGGCTGGATCACCTCCTTTCTAAGGAGCACCACGAAAAACACTCTAAATAGTTTAGGGTGTAAGCCGTCAGGGGTTCTCATCTGTAGTGGATGAGAGCCGGGTGCGCAACAGCAAATATCCAGACACACTGTTGGGTCCTGAGGCAACACTCGGCTTGATTGGGTGTTGTCCCTCATCTTTGGTGGTGGGGTGTGGTGTTTGAGTATTGGATAGTGGTTGCGAGCATCTAAATGGATGCGTTGTCAGTTATGTAGTGGTGGCGT…
TCGCTCGCCACTACTTGCGGAATCACAATTGTTTTCTTCTCCTACGGGTACTGAGATGTTTCACTTCCCCGCGTTCCCTCCCGCACCCTATATATTCAGATACGGGTAACACGACATCACTCGTGCTGGGTTTCCCCATTCGGAAATCCTCGGATCCACGCTCGGTTGACAGCTCCCCGAGGCATATCGCAGCCTCCCACGTCCTTCATCGGCTCTCGATGCCAAGGCATCCACCATGCGCCCTTAAGCACTTACTTACACACAAAACCAAAGAAGAAAATTACACATTTTCAATGAACACGCCACCATTACTGGCAACGTATCCATTTAGATGCTCGCAACCACTATCCAATACTCAAACACCACACCCCACCACCAAGATGGGGGGACAGCACCCGA…
TCGCTCGCCACTACTTACGGAATCACAATTGTTTTCTTTTCCTACGGGTACTGAGATGTTTCACTTCCCCGCGTTCCCCCCCGCACCCTATATATTCAGGTGCGGGTAACACGACATCACTCGTGCTGGGTTTCCCCATTCGGAAATCCTCGGATCCACGCTAGGTTGACAGCTCCCCGAGGCATATCGCAGCCTCCCACGTCCTTCATCGGCTCTCGATGCCAAGGCATCCACCATGCGCCCTTAGACACTTATAAACACAAAAACCAAAGAATAAAATTGCACAACAGAACACGCCACCAAAAGGCAGCGCATCCAATTGATGCTCGCAACCACTATCCAATTCTCAAACACCACACCCCACCACCAAGATGGTGGGACAACATCCCGAAACCAACA…	TCGCTCGCCACTACTTACGGAATCACAATTGTTTTCTTTTCCTACGGGTACTGAGATGTTTCACTTCCCCGCGTTCCCCCCCGCACCCTATATATTCAGGTGCGGGTAACACGACATCACTCGTGCTGGGTTTCCCCATTCGGAAATCCTCGGATCCACGCTAGGTTGACAGCTCCCCGAGGCATATCGCAGCCTCCCACGTCCTTCATCGGCTCTCGATGCCAAGGCATCCACCATGCGCCCTTAGACACTTATAAACACAAAAACCAAAGAATAAAATTGCACAACAGAACACGCCACCAAAAGGCAGCGCATCCAATTGATGCTCGCAACCACTATCCAATTCTCAAACACCACACCCCACCACCAAGATGGTGGGACAACATCCCGAAACCAACA…
CTTGTACACACCGCCCGTCACGTCATGAAAGTCGGTAACACCCGAAGCCGGTGGCCTAACCCCTTGTGGGAGGGAGCCGTCGAAGGTGGGATCGGCGATTGGGACGAAGTCGTAACAAGGTAGCCGTACCGGAAGGTGCGGCTGGATCACCTCCTTTCTAAGGAGCACCTTCAACATGTTCCCCCGTGCCCTATAAGAGGTAGGGAGTTGCGCGGTTGGGAGAGTCGCCGGCGCCTGTAGTGGGTTGTCCGGTGGGTGCACAACAAACGTTTGATGCGGTGGGGGAAACACCGTGTCGAGGACTGCCAGACACACTATTGGGCTTTGAGACAACAGGCCCGTTCGGCCCCCTGGTGTGGGGGTGGTGTCCCGGTTGCGGGGTGCCGGTGTGTTGTTGCC…	TCGCTCGCCACTACTCACGGAATCACAATTGTTTTCTCTTCCTACGGGTACTGAGATGTTTCACTTCCCCGCGTTCCCCCCAACGCCTATATATTCAGCGTTGGGTGACACGACATCACTCGTGCCGGGTTTCCCCATTCGGAAATCCTCGGATCCACGCTCGGTTGACAGCTCCCCGAGGCATATCGCAGCCTCCCACGTCCTTCATCGGCTCCCAGTGCCAAGGCATCCACCATGCGCCCTTAAACACTTACACACAAACACAAAAATCAGAAGAAATTGCATTCGAACACCCAAGAACCCCCAAAAAAAGGAGCCCTCAAGTATCAGATGCTCGCAACCACTATCCACGAATCAAACACCACACCCCACCACCAAAGCAGGGCAACAACACACCGG…
CTTGTACACACCGCCCGTCACGTCATGAAAGTCGGTAACACCCGAAGCCAGTGGCCTAACCTTTTGGAGGGAGCTGTCGAAGGTGGGATCGGCGATTGGGACGAAGTCGTAACAAGGTAGCCGTACCGGAAGGTGCGGCTGGATCACCTCCTTTCTAAGGAGCACCACGAGAAACACTCCAATTGGTGGGGTGTGAGCCGTGAGGGGTTCTCGTCTGTAGTGGACGAGGGCCGGGTGCACAACAACAGGCAATCGCCAGACACACTATTGGGCCCTGAGACAACACTCGGCCGACTTCGGTTGAAGTGGTGTCCCTCCATCTTGGTGGTGGGGTGTGGTGTTTGAGTATTGGATAGTGGTTGCGAGCATCTAAATGAACGCGTCGCCGGCAACGGTTAC…
TCGCTCGCCACTACTCACGGAATCACATTTTGTTTTCTCTTCCTACGGGTACTGAGATGTTTCACTTCCCCGCGTTCCCCCCAGACGCCTATATATTCAGCGCCTGGTGACACGACATCACTCGTGCCGGGTTTCCCCATTCGGACATCCTCGGATCAACGCTCGGTTGACAGCTCCCCGAGGCTTATCGCAGCCTCCTACGTCCTTCATCGGCTCCCAGTGCCAAGGCATCCACCATGCGCCCTTAAACACTTACAACACAAAAAACCAATAATCAGAAGAAAAATTGCACATCAATTTGTCCGCAACAATGCGCCACCCAACCTCAAAGGCCGGCAGCCACACTCTTACGAACTAGATGCTCGCAACCACTATCCACAAATCAAACACCACACCCCA…	TCGCTCGCCACTACTCACGGAATCACATTTTGTTTTCTCTTCCTACGGGTACTGAGATGTTTCACTTCCCCGCGTTCCCCCCAGACGCCTATATATTCAGCGCCTGGTGACACGACATCACTCGTGCCGGGTTTCCCCATTCGGACATCCTCGGATCAACGCTCGGTTGACAGCTCCCCGAGGCTTATCGCAGCCTCCTACGTCCTTCATCGGCTCCCAGTGCCAAGGCATCCACCATGCGCCCTTAAACACTTACAACACAAAAAACCAATAATCAGAAGAAAAATTGCACATCAATTTGTCCGCAACAATGCGCCACCCAACCTCAAAGGCCGGCAGCCACACTCTTACGAACTAGATGCTCGCAACCACTATCCACAAATCAAACACCACACCCCA…	TCGCTCGCCACTACTCACGGAATCACATTTTGTTTTCTCTTCCTACGGGTACTGAGATGTTTCACTTCCCCGCGTTCCCCCCAGACGCCTATATATTCAGCGCCTGGTGACACGACATCACTCGTGCCGGGTTTCCCCATTCGGACATCCTCGGATCAACGCTCGGTTGACAGCTCCCCGAGGCTTATCGCAGCCTCCTACGTCCTTCATCGGCTCCCAGTGCCAAGGCATCCACCATGCGCCCTTAAACACTTACAACACAAAAAACCAATAATCAGAAGAAAAATTGCACATCAATTTGTCCGCAACAATGCGCCACCCAACCTCAAAGGCCGGCAGCCACACTCTTACGAACTAGATGCTCGCAACCACTATCCACAAATCAAACACCACACCCCA…
CTTGTACACACCGCCCGTCACGTCATGAAAGTCGGTAACACCCGAAGCCAGTGGCCTAACCCTTTGGGAGGGAGCTGTCGAAGGTGGGATCGGCGATTGGGACGAAGTCGTAACAAGGTAGCCGTACCGGAAGGTGCGGCTGGATCACCTCCTTTCTAAGGAGCACCACGAGAAACACTCCAATTGGTGGGGTGTAAGCCGTGAGGGGTTCTCGTCTGTAGTGGACGGAAGCCGGGTGCACAACAACAAGCAAGCCAGACACACTATTGGGTCCTGAGGCAACATCTCTGTTGGTTTCGGGATGTTGTCCCACCATCTTGGTGGTGGGGTGTGGTGTTTGAGAATTGGATAGTGGTTGCGAGCATCAATTGGATGCGCTGCCTTTTGGTGGCGTGTTCT…
CTTGTACACACCGCCCGTCACGTCATGAAAGTCGGTAACACCCGAAGCCGCTGGCCTAACCCCGTTTGGGGAGGGAGGCGTCGAAGGTGGGATCGGCGATTGGGACGAAGTCGTAACAAGGTAGCCGTACCGGAAGGTGCGGCTGGATCACCTCCTTTCTAGGGAGCACCGTAAACGCATCCCGCGTGGGGTGTGGGTTCGGCGTGTTGTGGCGTCGGGCCGAGGTGTTGGGCAGCAGGCAGTAACCGCCGGCACACTGTTGGGTTTTGAGGCAACACCCGTGGTGGTGTTGTGCTCCGCGTGGTGGCGGGGTGTGGTGTTTGAGTGTTGGATAGTGGTTGCGAGCATCTGGCAAAGACTGTGGTAAGCGGTTTTTGTTGAGTGTTTTCTGGTGTTTGT…	TCGCTCGCCACTACTAACGGAATCACGGTTGTTTTCTTCTCCTACGGGTACTGAGATGTTTCACTTCCCCGCGTTCCCCCCCGCACCCTATCCATTCAGATGCGGGTGACACGACATCACTCGTGCCGGGTTACCCCATTCGGACACCCTCGGATCCACGCTCGGTTGGCAGCTCCCCGAGGCTTATCGCAGCCTCCCACGTCCTTCATCGGCGCCCAATGCCAAGGCATCCACCATGCGCCCTTACACACTTACAAACACCAGAAAACACTCAACAAAAACCGCTTACCACAGTCTTTGCCAGATGCTCGCAACCACTATCCAACACTCAAACACCACACCCCGCCACCACGCGGAGCACAACACCACCACGGGTGTTGCCTCAAAACCCAACAGTGT…	CCGCCCGCCACCACTGGCTTGAGGTTCGCGTCGAGGTCGTAGCGCAGCGGAATGCCGGTGGGGATGTTCAGCCCGACGACTTCTTCGTTGGACATGCCGTCCAAATACTTGACCAGGGCCCGCAACGAGTTGCCGTGCGCGGCGATCAACACCGTCTTACCGAACCGCAGGTCGGGCACGATGACGTCGGTGAAATACGGCAGGAACCGCGCGACCACGTCGGCCAGGCACTCGGTGAGCGGACCGCCGCCGATGTCCGCGTAGCGCGGGTCGGTGTCCTGGCTGAACCGGCTGCCCCTCTCGATCGGCGGCGGCCGGGTGTCATAGCTGCGCCGCCACGCCATGAACTGCTCCTCGCCGTAACGCGCCTTGATGTCGGACTTGTCCAACCCCTGCAGC…
CTTGTACACACCGCCCGTCACGTCATGAAAGTCGGTAACACCCGAAGCCGGTGGCCTAACCCTTGTGGAGGGAGCCGTCGAAGGTGGGATCGGCGATTGGGACGAAGTCGTAACAAGGTAGCCGTACCGGAAGGTGCGGCTGGATCACCTCCTTTCTAAGGAGCGTTCTCCAGTGGAGGGGCAACAGAGGTTGTCTTCTTGCTGGCAGAGGCCGTTTAGTCCCCAATCGTGGGACTGCGGTTGCTCATGGGTGGAACACTGACTACCTCATCCGCGTTGGGTCGGCCCGAGTGCCGGCTGGTGGGTGATATATCGGCATACTGTTGGGTCCTGAGAGAACACGTGAGTGATCTTTCATGGAAGAAACGACAAGACCTGGGCGTGGTCATACCGCGGTGC…	CTTGTACACACCGCCCGTCACGTCATGAAAGTCGGTAACACCCGAAGCCGGTGGCCTAACCCTTGTGGAGGGAGCCGTCGAAGGTGGGATCGGCGATTGGGACGAAGTCGTAACAAGGTAGCCGTACCGGAAGGTGCGGCTGGATCACCTCCTTTCTAAGGAGCATCTCCCCACACACCCCGAAGAGTCGGGGAGCGTGTGAGGGCAGAGCCATTTCGGATTCACATGTAATCCGGTGGTGCTCATGGGTGGAACACTGACAAGTATTCTTCTTCACTACTGCCGGCCCGAGTGCTGGTGGGAAGAGAGTTATATCGGCATACTGTTGGGTCCTGAGAGAACACGTGAGTGATCTTCTCGAAGGAAGGAACGACAAGACCTGGGCGTGGTCATACCGCG…	CTTGTACACACCGCCCGTCACGTCATGAAAGTCGGTAACACCCGAAGCCGGTGGCCTAACCCTTGTGGAGGGAGCCGTCGAAGGTGGGATCGGCGATTGGGACGAAGTCGTAACAAGGTAGCCGTACCGGAAGGTGCGGCTGGATCACCTCCTTTCTAAGGAGCATCTCCCCACACACCCCGAAGAGTCGGGGAGCGTGTGAGGGCAGAGCCATTTCGGATTCACATGTAATCCGGTGGTGCTCATGGGTGGAACACTGACAAGTATTCTTCTTCACTACTGCCGGCCCGAGTGCTGGTGGGAAGAGAGTTATATCGGCATACTGTTGGGTCCTGAGAGAACACGTGAGTGATCTTCTCGAAGGAAGGAACGACAAGACCTGGGCGTGGTCATACCGCG…	CTTGTACACACCGCCCGTCACGTCATGAAAGTCGGTAACACCCGAAGCCGGTGGCCTAACCCTTGTGGAGGGAGCCGTCGAAGGTGGGATCGGCGATTGGGACGAAGTCGTAACAAGGTAGCCGTACCGGAAGGTGCGGCTGGATCACCTCCTTTCTAAGGAGCGTTCTCCAGTGGAGGGGGCAACAGAGGTTGTCTTCTTGCTGGCAGAGGCCGTTTAGTCCCCAATCGTGGGACTGCGGTTGCTCATGGGTGGAACACTGACTACCTCGTCTGCGTATCGGATGGTCACATGGCCGCCGGCAGGCGATATATCGGCATACTGTTGGGTCCTGAGAGAACACGTGAGTGATCTTTCAAGGAAGAAACGACGAGCGGGAAACGCAGGTCATACCGCAGC…	TCGCTCGCCACTACTCACGGAATCACATGTTGTTTTCTCTTCCTGTGGGTACTGAGATGTTTCACTTCCCCACGTTCCCTCCACACGCCCTATATATTCAGGCGCGGGTAACCACACATCACTGTGGCTGGGTTTCCCCATTCGGACATCCTCGGATCTCAGCTCGGTTGACAGCTCCCCGAGGCTTATCGCAGCCTCCTACGTCCTTCATCGGCTCCTGGTGCCAAGGCATCCACCGTACGCTCTTAAACACTTACAACAAAGATGCTCGCGTCCACTGTGCAGTTCTCAAACAACACACAAACGGAAAACCAGTGCAGACACCGGACCAACCAGAACCGAAGTTCCCGCTGCGGTATGACCTGCGTTTCCCGCTCGTCGTTTCTTCCTTGAAAGATC…
CTTGTACACACCGCCCGTCACGTCATGAAAGCTGGCAACACCCGAAGCCCGTGGCCTTATGGGGAGCGGTCGAAGGTGGGGCTGGTGATTGGGACGAAGTCGTAACAAGGTAGCCGTACCGGAAGGTGCGGCTGGATCACCTCCTTTCTAAGGAGCACTATTGTTTGCCTGACCTTGGCTGGGCCTGTCTTTTTGTTTTTACTGCCCGTTTTGGGTGGTGGGGGGTTTGGTGCTATGGGGTTGGGTGCTGTGTTTTTCGGAACTTTTGGTATAGAAAACCACCCGAATACCAGTTAGTTAAATACTGGTTGGTTTGGGTGCCCTGACCTGATCCTCGTGCTTTTGGTGTGGGGGTTGGGTTGGGGGTGGCATGCTGTCGGGGCCTGGGGTAATACGCCC…	CTTGTACACACCGCCCGTCACGTCATGAAAGCTGGCAACACCCGAAGCCCGTGGCCTTATGGGGAGCGGTCGAAGGTGGGGCTGGTGATTGGGACGAAGTCGTAACAAGGTAGCCGTACCGGAAGGTGCGGCTGGATCACCTCCTTTCTAAGGAGCACTATTGTTTGCCTGACCTTGGCTGGGCCTGTCTTTTTGTTTTTACTGCCCGTTTTGGGTGGTGGGGGGTTTGGTGCTATGGGGTTGGGTGCTGTGTTTTTCGGAACTTTTGGTATAGAAAACCACCCGAATACCAGTTAGTTAAATACTGGTTGGTTTGGGTGCCCTGACCTGATCCTCGTGCTTTTGGTGTGGGGGTTGGGTTGGGGGTGGCATGCTGTCGGGGCCTGGGGTAATACGCCC…	CTTGTACACACCGCCCGTCACGTCATGAAAGCTGGCAACACCCGAAGCCCGTGGCCTTATGGGGAGCGGTCGAAGGTGGGGCTGGTGATTGGGACGAAGTCGTAACAAGGTAGCCGTACCGGAAGGTGCGGCTGGATCACCTCCTTTCTAAGGAGCACTATTGTTTGCCTGACCTTGGCTGGGCCTGTCTTTTTGTTTTTACTGCCCGTTTTGGGTGGTGGGGGGTTTGGTGTTATGGGGTTGGGTGCTGTGTTTTTCGGAACTTTTGGTATAGAAAACCACCCGAATACCAGTTAGTTAAATACTGGTTGGTTTTGGGTGCCTTGACCTGATCCTTTTTGTCTTCATATTTTGTGTTGCTTGGGGGTTGGGTTGGGGGTGGCATGCTGTCGGGGCCTG…
TCGCTCGCCACTACTCACGGAATATCTTCTCCTACGGGTACTGAGATGTTTCACTTCCCCGCGTCACCCCCCACACCCTATACAATTCAGATGCAGGTGACACGACATAACTCGTGCCGGGTCCCCCCATTCGGAAACCCTCGGATCACAGCCCGCCAGCCGGCTCCCCGAGGAATATCGCAGGCCACCACGTCCTTCATCGGCCCCTGATGCCAAGGCATCCACCGAACGCTCATAAAAACAAACAACACAACACACGACAAAACACTTGTCGCAGACTTACAGTAAGATGCTCGCGTCCACTATACAGTTCACAACCAACCCACCCACACCCACCCCCACCCCTCCAACAAACAGAGAAGCAGAAAAAGCGGGCCAGGCAACCAGGGCGCACTGCCC…	TCGCTCGCCACTACTCACGGAATATCTTCTCCTACGGGTACTGAGATGTTTCACTTCCCCGCGTCACCCCCCACACCCTATACAATTCAGATGCAGGTGACACGACATAACTCGTGCCGGGTCCCCCCATTCGGAAACCCTCGGATCACAGCCCGCCAGCCGGCTCCCCGAGGAATATCGCAGGCCACCACGTCCTTCATCGGCCCCTGATGCCAAGGCATCCACCGAACGCTCATAAAAACAAACAACACAACACACGACAAAACACTTGTCGCAGACTTACAGTAAGATGCTCGCGTCCACTATACAGTTCACAACCAACCCACCCACACCCACCCCCACCCCTCCAACAAACAGAGAAGCAGAAAAAGCGGGCCAGGCAACCAGGGCGCACTGCCC…	CTTGTACACACCGCCCGTCACGTCATGAAAGTCGGCAACACCCGAAGCCCGTGGCCCTACGGGGAGCGGTCGAAGGTGGGGCTGGTGATTGGGACGAAGTCGTAACAAGGTAGCCGTACCGGAAGGTGCGGCTGGATCACCTCCTTTCTAAGGATAGGTTGTGTGGGGGTGGCTTCCTGGTCGTTTGATCTTGTCTGGGCCGTGTAGTTGGGTCCGGGCCGGCCGGGGGGTTGCTGCCCGCGGAAAGCAGGGTGGCTGGCTGGTGCTCTGGTGTCTTGCCTGTGTGGTGGGTGCTGGGGTGGGGTTGGTTGCCTGGTGCTGGCATAGGAGACACGCCCGCTGTGGTGGGCTGCTGGGGCTGTTGTGGTCGTGGTGGTCTGCTGTGGTGGGTGCCCCTGC…
CTTGTACACACCGCCCGTCAAGTCATGAAAGTTGGTAACACCCGAAGCCGGTGGCCTAACCGTTGTGGGGGAGCCGTCGAAGGTGGGACTGGTGATTAGGACTAAGTCGTAACAAGGTAGCCGTACCGGAAGGTGCGGCTGGATCACCTCCTTTCTAAGGAGTTTTTGTGAGTGGAATGTTGGCGTCCTGCCTGTGATGGGTGGGGTTGAGGGCATGCTGTTGGGTTGTGGGGTATCACATGTGTGGTGGCCTGTGCGGTGCTGTGTTGCGTGCGTGTGTGCGTGGTGTGGTGTTCGTGTGGTGGTTGAGAACTGTATAGTGGATGCGAGTATCTTTATTGTTGTATGTGTTTGTGCGACGTGGTGTTGTGCAAAGTTGTGTAGTGCGATCGGTGGATG…	CTTGTACACACCGCCCGTCAAGTCATGAAAGTTGGTAACACCCGAAGCCGGTGGCCTAACCGTTGTGGGGGAGCCGTCGAAGGTGGGACTGGTGATTAGGACTAAGTCGTAACAAGGTAGCCGTACCGGAAGGTGCGGCTGGATCACCTCCTTTCTAAGGAGTTTTTGTGAGTGGAATGTTGGCGTCCTGCCTGTGATGGGTGGGGTTGAGGGCATGCTGTTGGGTTGTGGGGTATCACATGTGTGGTGGCCTGTGCGGTGCTGTGTTGCGTGCGTGTGTGCGTGGTGTGGTGTTCGTGTGGTGGTTGAGAACTGTATAGTGGATGCGAGTATCTTTATTGTTGTATGTGTTTGTGCGACGTGGTGTTGTGCAAAGTTGTGTAGTGCGATCGGTGGATG…	TCGCTCGCCACTACTCACGGAATCACACTTGTTTTCTCTTCCTACGGGTACTAAGATGTTTCACTTCCCCGCGTTACCACCCACACCCCTATACATTCAGGGCAGGGCCACCGGACACTACTCCGGACATTCCAGGTTTCCCCATTCGGACACCCCCGGATCACAGCTCGCTCACCAACTCCCCAGGGCTTATCGCAGGTCACAACGTCCTTCATCGGCTCTTGGTGCCAAGGCATCCACCGATCGCACTACACAACTTTGCACAACACCACGTCGCACAAACACATACAACAATAAAGATACTCGCATCCACTATACAGTTCTCAACCACCACACGAACACCACACCACGCACACACGCACGCAACACAGCACCGCACAGGCCACCACACATGTGATA…
CTTGTACACACCGCCCGTCAAGTCACGAAAGTTGGTAACACCCGAAGCCGGTGGCCTAACCCTGGTGGGGGGAGCCGTCGAAGGTGGGACTGGCGATTGGGACTAAGTCGTAACAAGGTAGCCGTACCGGAAGGTGCGGCTGGATCACCTCCTTTCTAAGGAGCTCAACTATTGTTTGGTTGGCCATGCTGCTCGCGAGTGTCGGGTGGGTGGTTTGCTCATGGGTGGAATGTCAGCCCCTTTTTTTTGTTGTTTGTTTTGTTTCACGGTGTTGTGTATACGTCATCATCTTTTCGTGTTGTTCGGGTGCGTTCTTGGGTTTTCGGGTTGCACGCTAGGTGTGGTCTGAGTTGGTGACTGGCTGGTGCTGGTGCTGGGTTTGTTCTCGGTGTTGGTGTT…	CTTGTACACACCGCCCGTCAAGTCACGAAAGTTGGTAACACCCGAAGCCGGTGGCCTAACCCTGGTGGGGGGAGCCGTCGAAGGTGGGACTGGCGATTGGGACTAAGTCGTAACAAGGTAGCCGTACCGGAAGGTGCGGCTGGATCACCTCCTTTCTAAGGAGCTCAACTATTGTTTGGTTGGCCATGCTGCTCGCGAGTGTCGGGTGGGTGGTTTGCTCATGGGTGGAATGTCAGCCCCTTTTTTTTGTTGTTTGTTTTGTTTCACGGTGTTGTGTATACGTCATCATCTTTTCGTGTTGTTCGGGTGCGTTCTTGGGTTTTCGGGTTGCACGCTAGGTGTGGTCTGAGTTGGTGACTGGCTGGTGCTGGTGCTGGGTTTGTTCTCGGTGTTGGTGTT…	CTTGTACACACCGCCCGTCAAGTCACGAAAGTTGGTAACACCCGAAGCCGGTGGCCTAACCCTGGTGGGGGGAGCCGTCGAAGGTGGGACTGGCGATTGGGACTAAGTCGTAACAAGGTAGCCGTACCGGAAGGTGCGGCTGGATCACCTCCTTTCTAAGGAGCTCAACTATTGTTTGGTTGGCCATGCTGCTCGCGAGTGTCGGGTGGGTGGTTTGCTCATGGGTGGAATGTCAGTCCCCTTTTTTTTTGTTGTTTGTTTTGTTTCACGGTGTTGTGTATACGTCATCATCTTTTCGTGTTGTTCGGGTGCGTTCTTGGGTTTTCGGGTTGCACGCTAGGTGTGGTCTGAGTTGGTGACTGGCTGGTGCTGGTGCTGGGTTTGTTCTCGGTGTTGGTG…
CTTGTACACACCGCCCGTCACGTCATGAAAGTCGGTAACACCCGAAGCCGGTGGCCTAACCCTTGTGGAGGGAGCCGTCGAAGGTGGGATCGGCGATTGGGACGAAGTCGTAACAAGGTAGCCGTACCGGAAGGTGCGGCTGGATCACCTCCTTTCTAAGGAGCACATCTCCACGACGCTTCACACAGGTGAAAGTGGTTGTGGCAGAGACCGTTTAGTTCCCATTCGTGGAACTGCGGACGCTCATGGGTGGAACACTGACTGACTCATCGCATCAAGGTCGGGGCAAAGTCTTCGACCGCGGTGATATACCGACACACTATTGGGTCCTGAAAGAACAGACGTTCTTTCCAGGCAAGACAAACGATCCGCTCGGATCTCTTGTGAAACCACTCGGCT…	CTTGTACACACCGCCCGTCACGTCATGAAAGTCGGTAACACCCGAAGCCGGTGGCCTAACCCTTGTGGAGGGAGCCGTCGAAGGTGGGATCGGCGATTGGGACGAAGTCGTAACAAGGTAGCCGTACCGGAAGGTGCGGCTGGATCACCTCCTTTCTAAGGAGCACATCTCCACGACGCTTCACACAGGTGAAAGTGGTTGTGGCAGAGACCGTTTAGTTCCCATTCGTGGAACTGCGGACGCTCATGGGTGGAACACTGACTGACTCATCGCATCGAGGTCGGGGCAAAGTCTTCGACCGCGGTGATATACCGACACACTATTGGGTCCTGAAAGAACAGACGTTCTTTCCAGGCAAGACAAACGATCCGCTCGGATCTCTTGCGAAACCACTCGGCT…	CTTGTACACACCGCCCGTCACGTCATGAAAGTCGGTAACACCCGAAGCCGGTGGCCTAACCCTTGTGGAGGGAGCCGTCGAAGGTGGGATCGGCGATTGGGACGAAGTCGTAACAAGGTAGCCGTACCGGAAGGTGCGGCTGGATCACCTCCTTTCTAAGGAGCACATCTCCACGACGCTTCACACAGGTGAAAGTGGTTGTGGCAGAGACCGTTTAGTTCCCATTCGTGGAACTGCGGACGCTCATGGGTGGAACACTGACTGACTCATCGCATCAAGGTCGGGGCAAAGTCTTCGACCGCGGTGATATACCGACACACTATTGGGTCCTGAAAGAACAGACGTTCTTTCCAGGCAAGACAAACGATCCGCTCGGATCTCTTGTGAAACCACTCGGCT…	CTTGTACACACCGCCCGTCACGTCATGAAAGTCGGTAACACCCGAAGCCGGTGGCCTAACCCTTGTGGAGGGAGCCGTCGAAGGTGGGATCGGCGATTGGGACGAAGTCGTAACAAGGTAGCCGTACCGGAAGGTGCGGCTGGATCACCTCCTTTCTAAGGAGCATCTGCATTACTCGGTTCGAAGAGTCGAACTCGGGGATGCCAGAGCCGTTCATGTTCTCGTATGTAGAACTGCGGTGCTCATGGGTGGAACACTGACTGACTCATCGCGAATGGCTGAGGAAAATTCCGACGCTGCGGTGATATACCGACACACTATTGGGTCCTGAAAGAACACGCGAGTGATCTTTCCAGGCAAGAACGACGAGACTGGTTCTTCAGTCATACCGCCGGCCGT…	CTTGTACACACCGCCCGTCACGTCATGAAAGTCGGTAACACCCGAAGCCGGTGGCCTAACCCTTGTGGAGGGAGCCGTCGAAGGTGGGATCGGCGATTGGGACGAAGTCGTAACAAGGTAGCCGTACCGGAAGGTGCGGCTGGATCACCTCCTTTCTAAGGAGCATTCTCCAGGCAAACCATCAGAGGATGGATCTTGTTCTGGCAGAGGCTGTTTGAGCTCCCATTCGTGGAGCCGCAGTTGCTCATGGGTGGAACACTGACAACTTTCATCGCATACGAGCTCGGTAAAGTCCGAGTTCGCGATGGGTATACCGACACACTATTGGGTCCTGAAAGAACACGCGAGTGTTTCTTTCCAGGCAAGAACGATCCGAAGGGGTTCTCCTCGATACCGCCG…
CTTGTACACACCGCCCGTCACGTCATGAAAGTCGGTAACACCCGAAGCCGGTGGCCTAACCCTTGTGGAGGGAGCCGTCGAAGGTGGGATTGGCGATTGGGACGAAGTCGTAACAAGGTAGCCGTACCGGAAGGTGCGGCTGGATCACCTCCTTTCTAAGGAGCACATCTCCACGACGCTTCACACAGGTGAATGTGGTTGTGGCAGAGACCGTTTCGGAAACATACGTTTTCCGGCGGATGCTCATGGGTGGAACACTGACAATCTTCACCGCATCATTTTCGGAGCCATGTCTTCGAGCGCGGTGGATATATCGGCACACTGTTGGGTCCTGAAAGAACAGACGTTCTTTCCAGGCAAAAAATAGACTTGCTCAGGCTTTTCTGAGATACCGGCCTT…	TCGCTCGCCACTACTCACGGAATCACTCTTGTTTTCTCTTCCTGTGGGTACTGAGATGTTTCACTTCCCCACGTTCCCTCCACACCACCTATATATTCAGTGGCAGGTAACACGACATCACTCGTGCTGGGTTTCCCCATTCGGAAATCCTCGGATCTCAGCTCGGTTGACAGCTCCCCGAGGCATATCGCAGCCTCCAACGTCCTTCATCGGCTCCTGGTGCCAAGGCATCCACCGTACGCTCTTAAACACTTACTAACAAAGATGCTCGCGTCCACTGTGCAGTTCTCAAACAACACACCCACCCAAACCACAAATTCAGGACCAGCACCCTCCAACGAAGGCCGGTATCTCAGAAAAGTCTGAGCAAGTCTATTTTTTGCCTGGAAAGAACGTCTG…	CTTGTACACACCGCCCGTCACGTCATGAAAGTCGGTAACACCCGAAGCCGGTGGCCTAACCCTTGTGGAGGGAGCCGTCGAAGGTGGGATTGGCGATTGGGACGAAGTCGTAACAAGGTAGCCGTACCGGAAGGTGCGGCTGGATCACCTCCTTTCTAAGGAGCACATCTCCACGACGCTTCACACAGGTGAATGTGGTTGTGGCAGAGACCGTTTAGTCCTCACATGTAGGACTGCGGACGCTCATGGGTGGAACACTGACAACTTTCATCGCAGTCGGAAGAGGCTCTGTTCTCTTCCGCGATGGATATACCGACACACTATTGGGTCCTGAAAGAACAGACGTGAGTCTTTCTTTCCAGGCAAAAAACAACGAGGCTGAATTCTCAGTCATACCGC…
CTTGTACACACCGCCCGTCGCGTCATGAAAGTTGGTAACACCCGAAGCCAGTGGCCCAAACTTGTTAGGGAGCTGTCGAAGGTGGGATTGGCGATTGGGACGAAGTCGTAACAAGGTAGCCGTACCGGAAGGTGCGGCTGGATCACCTCCTTTCTAAGGAGTATTTATTATTTTTGTTTTGTTTCTGGGTGAATAGGTAGCCGGTTCAACCATCGGTTGGTGGTGGTTGTTGGGTACTGTTTTTGTTCAGGTCGCATTTTTGTTGAAGTGTAGATGTTGTGTGTTGGGGTTGGCACAGTGTTGGGGTTGGCAGAGTTGTTGTTTGGTTTGTCATGTTGTTGGGTGTCTGGGACAATCTGTTGTTCCTTTTTTGTGGATGCTTTCGATGGGCTGACGGAG…	CTTGTACACACCGCCCGTCGCGTCATGAAAGTTGGTAACACCCGAAGCCAGTGGCCCAAACTTGTTAGGGAGCTGTCGAAGGTGGGATTGGCGATTGGGACGAAGTCGTAACAAGGTAGCCGTACCGGAAGGTGCGGCTGGATCACCTCCTTTCTAAGGAGTATTTATTATTTTTGTTTTGTTTCTGGGTGAATAGGTAGCCGGTTCAATCACTTGGTGGTGGTTGTTGGGTGCTGTTTTTGTTCAGGTCGCATTTTTGTTGAAGTGTGGATGTTGTGTGTTGGGGTTGGCACAGTGTTGGGGTTGGGTTGGCAGAGTAGTTGTTGTTTGGTTTGTCATGTTGTTGGGTGTCTGGGACAATCTGTTGTTCCTTTTTTGTGGATGCTTTCGATGGGCTGA…	CTTGTACACACCGCCCGTCGCGTCATGAAAGTTGGTAACACCCGAAGCCAGTGGCCCAAACTTGTTAGGGAGCTGTCGAAGGTGGGATTGGCGATTGGGACGAAGTCGTAACAAGGTAGCCGTACCGGAAGGTGCGGCTGGATCACCTCCTTTCTAAGGAGTATTTATTATTTTTGTTTTGTTTCTGGGTGAATAGGTAGCCGGTTCAATCACTTGGTGGTGGTTGTTGGGTGCTGTTTTTGTTCAGGTCGCATTTTTGTTGAAGTGTGGATGTTGTGTGTTGGGGTTGGCACAGTGTTGGGGTTGGGTTGGCAGAGTAGTTGTTGTTTGGTTTGTCATGTTGTTGGGTGTCTGGGACAATCTGTTGTTCCTTTTTTGTGGATGCTTTCGATGGGCTGA…
CTTGTACACACCGCCCGTCACGTCATGAAAGTCGGTAACACCCGAAGCCAGTGGCCCAACCCTTGTGGGGGGAGCTGTCGAAGGTGGGATCGGCGATTGGGACGAAGTCGTAACAAGGTAGCCGTACCGGAAGGTGCGGCTGGATCACCTCCTTTCTAAGGAGCTTTAATTAACTAAGTCGGGTCGCTGCTGAGCCCCTGTGGGGTGGTGGTGGCCCGCATTTTTTGGGTGGACGCTTGCTGGCCGCATGGTGCGGTCGTCAACATGAATGTGTGTGGTGCATCGGTGCGCTGTCGGGTGTCTGGGAAGACACCGCCTGCTGTCACGCGTGGGGCTTTGGTCCTTGGTGTGGTTGGTGGGTTGTGGTTTTTTTCCTGTTGCGGTCATCGTTGCCGGCTG…	CTTGTACACACCGCCCGTCACGTCATGAAAGTCGGTAACACCCGAAGCCAGTGGCCCAACCCTTGTGGGGGGAGCTGTCGAAGGTGGGATCGGCGATTGGGACGAAGTCGTAACAAGGTAGCCGTACCGGAAGGTGCGGCTGGATCACCTCCTTTCTAAGGAGCTTTAATTAACTAAGTCGGGTCGCTGCTGAGCCCCTGTGGGGTGGTGGTGGCCCGCATTTTTTGGGTGGACGCTTGCTGGCCGCATGGTGCGGTCGTCAACATGAATGTGTGTGGTGCATCGGTGCGCTGTCGGGTGTCTGGGAAGACACCGCCTGCTGTCACGCGTGGGGCTTTGGTCCTTGGTGTGGTTGGTGGGTTGTGGTTTTTTTCCTGTTGCGGTCATCGTTGCCGGCTG…	CTTGTACACACCGCCCGTCACGTCATGAAAGTCGGTAACACCCGAAGCCAGTGGCCCAACCCTTGTGGGGGGAGCTGTCGAAGGTGGGATCGGCGATTGGGACGAAGTCGTAACAAGGTAGCCGTACCGGAAGGTGCGGCTGGATCACCTCCTTTCTAAGGAGCTTTATTTTATTGAAGTCGGGTCGCTGCTGAGCCCCTGTGGGGTGGTGGTGGCCCGCATTTTTTGGGTGGACGCTTGCTGGCCGCATGGTGCGGTCGTCAACATGAATGTGTGTGGTGCATCGGTGCGCTGTCGGGTGTCTGGGAAGACACCGCCTGCTGTCACGCGTGGGGCTTTGGTCCTTGGTGTGGTTGGTGGGTTGTGGTTTTTTTCCTGTTGCGGTCATCGTTGTCGGCT…	CTTGTACACACCGCCCGTCACGTCATGAAAGTCGGTAACACCCGAAGCCAGTGGCCCAACCCTTGTGGGGGGAGCTGTCGAAGGTGGGATCGGCGATTGGGACGAAGTCGTAACAAGGTAGCCGTACCGGAAGGTGCGGCTGGATCACCTCCTTTCTAAGGAGCTTTTATTATTGAAGTCGGCTTGTCATCGTAGGTTCCTGTGGAGCTGGTGGCGGGCCGCATTTTTTGGGTGGACGCTTGCTGGCCGCATGGTGCGGTCGTCAACATGAATGTGTGTGGTGCATCGGTGCGCTGTCGGGTGTCTGGGAAGACACCGCCTGCTGTCACGTTTGGGGCTTTGGTCCTTGGTGTGGTTGGTGGGTTGTGGTTTTTTCCTGTTGCGGTCATCGTTGCCGGC…
CTTGTACACACCGCCCGTCACACCATGAGAGCTGGTAACACCCGAAGTCCGTGAGGTAACCGTAAGGAGCCAGCGGCCGAAGGTGGGATTAGTGATTGGGGTGAAGTCGTAACAAGGTAGCCGTAGGAGAACCTGCGGCTGGATCACCTCCTTTCTAAGGAGAATAGAAAGAAGAAAATTCTTTCTAAAGGCTGAATTCTCTGTTTAATTTTGAGAGACCATTCTCTCAAAATGAAGTTAAACATTAGTTTGTTTAACTAAGTGATTGTACCAAATCATAGATTTGGAACATCAACTTATGTTCTTTGAAAATTGCACAGTGAATAAGTAAAGCTAAAGGTATAAAATCCTTTGTAAGAATACAATTTTAAGGTCAAGCTACAAAGGGCGCATGGTGAA…	CTTGTACACACCGCCCGTCACACCATGAGAGCTGGTAACACCCGAAGTCCGTGAGGTAACCGTAAGGAGCCAGCGGCCGAAGGTGGGATTAGTGATTGGGGTGAAGTCGTAACAAGGTAGCCGTAGGAGAACCTGCGGCTGGATCACCTCCTTTCTAAGGAGAATAGAAAGAAGAAAATTCTTTCTAAAGGCTGAATTCTCTGTTTAATTTTGAGAGACCATTCTCTCAAAATGAAGTTAAACATTAGTTTGTTTAACTAAGTGATTGTACCAAATCATAGATTTGGAACATCAACTTATGTTCTTTGAAAATTGCACAGTGAATAAGTAAAGCTAAAGGTATAAAATCCTTTGTAAGAATACAATTTTAAGGTCAAGCTACAAAGGGCGCATGGTGAA…	CTTGTACACACCGCCCGTCACACCATGAGAGCTGGTAACACCCGAAGTCCGTGAGGTAACCGTAAGGAGCCAGCGGCCGAAGGTGGGATTAGTGATTGGGGTGAAGTCGTAACAAGGTAGCCGTAGGAGAACCTGCGGCTGGATCACCTCCTTTCTAAGGAGAATAGAAAGAAGAAAATTCTTTCTAAAGGCTGAATTCTCTGTTTAATTTTGAGAGACCATTCTCTCAAAATGGAGTTAAACATTAGTTTGTTTAGCTAAGTGATTGTACCAAATCATAGATTTGGAACATCAACTTATGTTCTTTGAAAATTGCACAGTGAATAAGTAAAGCTAAAGGTATAAAAATCCTTTGTAAGAATACAATTTTAAGGTCAAGCTACAAAGGGCGCATGGTGA…	CTTGTACACACCGCCCGTCACACCATGAGAGCTGGTAACACCCGAAGTCCGTGAGGTAACCGTAAGGAGCCAGCGGCCGAAGGTGGGATTAGTGATTGGGGTGAAGTCGTAACAAGGTAGCCGTAGGAGAACCTGCGGCTGGATCACCTCCTTTCTAAGGAGAATAGAAAGAAGAAAATTCTTTCTAAAGGCTGAATTCTCTGTTTAATTTTGAGAGACCATTCTCTCAAAATGGAGTTAAACATTAGTTTGTTTAGCTAAGTGATTGTACCAAATCATAGATTTGGAACATCAACTTATGTTCTTTGAAAATTGCACAGTGAATAAGTAAAGCTAAAGGTATAAAAATCCTTTGTAAGAATACAATTTTAAGGTCAAGCTACAAAGGGCGCATGGTGA…	CTTGTACACACCGCCCGTCACACCATGAGAGCTGGTAACACCCGAAGTCCGTGAGGTAACCGTAAGGAGCCAGCGGCCGAAGGTGGGATTAGTGATTGGGGTGAAGTCGTAACAAGGTAGCCGTAGGAGAACCTGCGGCTGGATCACCTCCTTTCTAAGGAGAATAGAAAGAAGAAAATTCTTTCTAAAGGCTGAATTCTCTGTTTAATTTTGAGAGACCATTCTCTCAAAATGGAGTTAAACATTAGTTTGTTTAGCTAAGTGATTGTACCAAATCATAGATTTGGAACATCAACTTATGTTCTTTGAAAATTGCACAGTGAATAAGTAAAGCTAAAGGTATAAAAATCCTTTGTAAGAATACAATTTTAAGGTCAAGCTACAAAGGGCGCATGGTGA…	TCGCTCGCCGCTACTTAGGAAATCGATTTTTCTTTCTCTTCCTCCGGGTACTTAGATGTTTCAGTTCCCCGGGTTTACCCTCATACACCTATGTATTCAGTGCATGATACATGGGGTTACCCATGTGAGTTTCCTCATTCGGAAATCCCTGGATCTCAGCCTATTTGCGGCTACCCAAGGCTTATCGCAGCTTATCGCGTCCTTCTTCGGCTCCTAGTGCCAAGGCATTCACCATGCGCCCTTTGTAGCTTGACCTTAAAATTGTATTCTTACAAAGGATTTTTATACCTTTAGCTTTACTTATTCACTGTGCAATTTTCAAAGAACATAAGTTGATGTTCCAAATCTATGATTTGGTACAATCACTTAGCTAAACAAACTAATGTTTAACTCCATTTT…	TCGCTCGCCGCTACTTAGGAAATCGATTTTTCTTTCTCTTCCTCCGGGTACTTAGATGTTTCAGTTCCCCGGGTTTACCCTCATACACCTATGTATTCAGTGCATGATACATGGGGTTACCCATGTGAGTTTCCTCATTCGGAAATCCCTGGATCTCAGCCTATTTGCGGCTACCCAAGGCTTATCGCAGCTTATCGCGTCCTTCTTCGGCTCCTAGTGCCAAGGCATTCACCATGCGCCCTTTGTAGCTTGACCTTAAAATTGTATTCTTACAAAGGATTTTTATACCTTTAGCTTTACTTATTCACTGTGCAATTTTCAAAGAACATGGTGGGTCTAAATGGACTCGAACCATCGACCTCACGCTTATCAGGCGTGCGCTCTAACCAGCTGAGCTAT…	CTTGTACACACCGCCCGTCACACCATGAGAGCTGGTAACACCCGAAGTCCGTGAGGTAACCGTAAGGAGCCAGCGGCCGAAGGTGGGATTAGTGATTGGGGTGAAGTCGTAACAAGGTAGCCGTAGGAGAACCTGCGGCTGGATCACCTCCTTTCTAAGGAGAATAGAAAGAAGAAAATTCTTTCTAAAGGCTGAATTCTCTGTTTAATTTTGAGAGACTAATATCTCTTATATAATTAAAATAAGTTAAGATAAATTATCTTAACTATTAGTTATGGAATATAATTTAAATATGGGGGTATAGCTCAGTTGGGAGAGCACCTGCCTTGCAAGCAGGGGGTCAGGAGTTCGAATCTCCTTATCTCCACCATTTAAGGGTCTATAGCTCAGCTGGTTAGA…	CTTGTACACACCGCCCGTCACACCATGAGAGCTGGTAACACCCGAAGTCCGTGAGGTAACCGTAAGGAGCCAGCGGCCGAAGGTGGGATTAGTGATTGGGGTGAAGTCGTAACAAGGTAGCCGTAGGAGAACCTGCGGCTGGATCACCTCCTTTCTAAGGAGAATAGAAAGAAGAAAATTCTTTCTAAAGGCTGAATTCTCTGTTTAATTTTGAGAGACTAATATCTCTTATATAATTAAAATAAGTTAAGATAAATTATCTTAACTATTAGTTATGGAATATAATTTAAATATGGGGGTATAGCTCAGTTGGGAGAGCACCTGCCTTGCAAGCAGGGGGTCAGGAGTTCGAATCTCCTTATCTCCACCATTTAAGGGTCTATAGCTCAGCTGGTTAGA…
CTTGTACACACCGCCCGTCACACCACGGGAGTTGGAGACGCCCGAAGCCGATTATCTAACCTTTTGGAAGAAGTCGTCGAAGGTGGAATCAATAACTGGGGTGAAGTCGTAACAAGGTAGCCGTATCGGAAGGTGCGGCTGGATCACCTCCTTTCTAAGGAGAATTACCTACTGTTTAATTTTGAGGGTTCGTTTTTACGAATACTCAAAATTAGCACTTTAAGCAACGGGATTTATCCGTTGGCGCTGTGCGTTAGCACTTTGAAAACTGCATATATATATTTAGTGATATGACATCTAATTTGTAATATATAAAGCTGATAACTTTTTAAAATTATCGAAGTTGATAGCTTCTAATCTATCAAACCTTTTTAACTGGTCAAGTTATTAAGGGTGCAG…	TCGCTCGCCGCTACTTACGGAATCGAATTTCTTTCTCTTCTTTCAGGTACGTAGATGTTTCAGTTCCCTGAGTTCCCCTCCCTAAGTTATGTATTCACTTAATGATACTTAGACATTACTCTAAGTGAGTTTCCTCATTCGGAAATGGTTCGGATCAAAGTTTACGTGCAACTCCCCGCAGCTTATCGCAGCTTATCACGTCCTTCATCGGCTCCTAGTGCCAAGGCATCCGCCCTGCACCCTTAATAACTTGACCAGTTAAAAAGGTTTGATAGATTAGAAGCTATAACTTCGATAATTTTAAAAAGTTATCAGCTTTATATATTACAAATTAGATGTCATATCACTAAATATATATGCAGTTTTCAAAGTGCTAAAGCACAGCGCCAACGAATAAAT…	CTTGTACACACCGCCCGTCACACCACGGGAGTTGGAGACGCCCGAAGCCGATTATCTAACCTTTTGGAAGAAGTCGTCGAAGGTGGAATCAATAACTGGGGTGAAGTCGTAACAAGGTAGCCGTATCGGAAGGTGCGGCTGGATCACCTCCTTTCTAAGGAGAATTACCTACTGTTTAATTTTGAGGGTTCGTTTTTACGAATACTCAAAATTAGCACTTTAAGCAACGGGATTTATCCGTTGGCGCCGTGCTTTAGCACTTTTAGCAACGGAATTTATTCGTTGGCGCTGTGTGTTAGCACTTTGAAAACTGCATATATATTTAGTGATATGACATCTAATTTGTAATATATAAAGCTGATAACTTTTTAAAATTATCGAAGTTGATAGCTTCTAATC…	TCGCTCGCCGCTACTTACGGAATCGAATTTCTTTCTCTTCCTTCAGGTACTTAGATGTTTCAGTTCCCTGAGTTCCCCTCATTAAGCTATGTATTCACTTAATGATACTTAGACATTACTCTAAGTGAGTTTCCTCATTCGGAAATCTTCGGATCAAAGTTTACGTGCAACTCCCCGAAGCTTATCGCAGCTTATCACGTCCTTCATCGGCTCCTAGTGCCAAGGCATCCGCCCTGCACCCTTAATAACTTGACCAGTTAAAAAGGTTTGATAGATTAGAAGCTATCAACTTCGATAATTTTAAAAAGTTATCAGCTTTATATATTACAAATTAGATGTCATATCACTAAATATATATATGCAGTTTTCAAAGTGCTAACGCACAGCGCCAACAAACAA…	TCGCTCGCCGCTACTTACGGAATCGAATTTCTTTCTCTTCCTTCAGGTACTTAGATGTTTCAGTTCCCTGAGTTCCCCTCATTAAGCTATGTATTCACTTAATGATACTTAGACATTACTCTAAGTGAGTTTCCTCATTCGGAAATCTTCGGATCAAAGTTTACGTGCAACTCCCCGAAGCTTATCGCAGCTTATCACGTCCTTCATCGGCTCCTAGTGCCAAGGCATCCGCCCTGCACCCTTAATAACTTGACCAGTTAAAAAGGTTTGATAGATTAGAAGCTATCAACTTCGATAATTTTAAAAAGTTATCAGCTTTATATATTACAAATTAGATGTCATATCACTAAATATATATGCAGTTTTCAAAGTGCTAACGAATAAATTCCGTTGCTTAAA…	CTTGTACACACCGCCCGTCACACCACGGGAGTTGGAGACGCCCGAAGCCGATTATCTAACCTTTTGGAAGAAGTCGTCGAAGGTGGAATCAATAACTGGGGTGAAGTCGTAACAAGGTAGCCGTATCGGAAGGTGCGGCTGGATCACCTCCTTTCTAAGGAGAATTGCCTACTGTTTAATTTTGAAAGTTCTTTACGAACTTTATATATGGGGGTGTAGCTCAGTTGGGAGAGCACTTGCCTTGCAAGCAAGGGGTCAGGAGTTCGACTCTCCTCATCTCCACCATTTAAGAGTATATTACTTAAATCTTTGATTTACTTAGTAGCCTCTTACAATGCACTTATAGCTTAAATTTATACAGGCTTTGTGCGTTAGCACTTTAAGCAACGGAATTTATTC…	CTTGTACACACCGCCCGTCACACCACGGGAGTTGGAGACGCCCGAAGCCGATTATCTAACCTTTTGGAAGAAGTCGTCGAAGGTGGAATCAATAACTGGGGTGAAGTCGTAACAAGGTAGCCGTATCGGAAGGTGCGGCTGGATCACCTCCTTTCTAAGGAGAATTACCTACTGTTTAATTTTGAGGGTTCGTTTTTACGAATACTCAAAATTAGCACTTTAAGCAACGGGATTTATCCGTTGGCGCCGTGCTTTAGCACTTTAAGCAACAGAATAAACTGAACGCATGTAAAGTTTGTTTGTTGGCGCTGTGCGTTAGCACTTTAAGTAACGGAATAATCTGAGTGAATACGAAGGTTGTTCGTTGACGTGGTGCGTTAGCACTTTAAGCAACGGAAT…	CTTGTACACACCGCCCGTCACACCACGGGAGTTGGAGACGCCCGAAGCCGATTATCTAACCTTTTGGAAGAAGTCGTCGAAGGTGGAATCAATAACTGGGGTGAAGTCGTAACAAGGTAGCCGTATCGGAAGGTGCGGCTGGATCACCTCCTTTCTAAGGAGAATTGCCTACTGTTTAATTTTGAAAGTTCTTTACGAACTTTATATATGGGGGTGTAGCTCAGTTGGGAGAGCACTTGCCTTGCAAGCAAGGGGTCAGGAGTTCGACTCTCCTCATCTCCACCATTTAAGAGTATATTACTTAAATCTTTGATTTACTTAGTAGCCTCTTACAATGCACTTATAGCTTAAATTTATACAAGCTTTGTGCGTTAGCACTTTAAGCAACAGAATAAACTG…	CTTGTACACACCGCCCGTCACACCACGGGAGTTGGAGACGCCCGAAGCCGATTATCTAACCTTTTGGAAGAAGTCGTCGAAGGTGGAATCAATAACTGGGGTGAAGTCGTAACAAGGTAGCCGTATCGGAAGGTGCGGCTGGATCACCTCCTTTCTAAGGAGAATTGCCTACTGTTTAATTTTGAAAGTTCTTTACGAACTTTATATATGGGGGTGTAGCTCAGTTGGGAGAGCACTTGCCTTGCAAGCAAGGGGTCAGGAGTTCGACTCTCCTCATCTCCACCATTTAAGAGTATATTACTTAAATCTTTGATTTACTTAGTAGCCTCTTACAATGCACTTATAGCTTAAATTTATACAAGCTTTGTGTGTTAGCACTTTAAGCAACAGAATAAACTG…	CTTGTACACACCGCCCGTCACACCACGGGAGTTGGAGACGCCCGAAGCCGATTATCTAACCTTTTGGAAGAAGTCGTCGAAGGTGGAATCAATAACTGGGGTGAAGTCGTAACAAGGTAGCCGTATCGGAAGGTGCGGCTGGATCACCTCCTTTCTAAGGAGAATTGCCTACTGTTTAATTTTGAAAGTTCTTTACGAACTTTATATATGGGGGTGTAGCTCAGTTGGGAGAGCACTTGCCTTGCAAGCAAGGGGTCAGGAGTTCGACTCTCCTCATCTCCACCATTTAAGAGTATATTACTTAAATCTTTGATTTACTTAGTAGCCTCTTACAATGCACTTATAGCTTAAATTTATACAAGCTTTGTGTGTTAGCACTTTAAGCAACAGAATAAACTG…	CTTGTACACACCGCCCGTCACACCACGGGAGTTGGAGACGCCCGAAGCCGATTATCTAACCTTTTGGAAGAAGTCGTCGAAGGTGGAATCAATAACTGGGGTGAAGTCGTAACAAGGTAGCCGTATCGGAAGGTGCGGCTGGATCACCTCCTTTCTAAGGAGAATTGCCTACTGTTTAATTTTGAAAGTTCTTTATGAACTTCATATTTGGGGGTGTAGCTCAGTTGGGAGAGCACTTGCCTTGCAAGCAAGGGGTCAGGAGTTCGACTCTCCTCATCTCCACCATTTAAGAGTATATTACTTAAATCTTTGATTTACTTAGTAGCCTCTTACAATGCACTTATAGCTTAAATTTATACAAGCTTTGTGCGTTAGCACTTTAAGCAACAGAATAAACTG…
CTTGTACACACCGCCCGTCACACCATGAGAGTTGGCAATACCCGAAGTCCGTGAGCTAACCGCAAGGAGGCAGCGGCCGAAGGTAGGGTCAGCGATTGGGGTGAAGTCGTAACAAGGTAGCCGTAGGAGAACCTGCGGCTGGATCACCTCCTTTCTAAGGAATACATCTTAGGACAACTAAGATGACAATGAATTCTGGATAATATCTCTGTTTAATTTTGAGAGACTATCTCTCAAAATTGTTCTTTGAAAATTGCACATAATTTAATTTATAGAAACAACAAGCCAAATTGGCAAAACCAATTTCTATTCTTTGTAAAATGAGAACTATAACTAATATAGGTCAAGCTACAAAGGGCGCATGGTGAATGCCTTGGCATCAGGAGCCGATGAAGGACG…	CTTGTACACACCGCCCGTCACACCATGAGAGTTGGCAATACCCGAAGTCCGTGAGCTAACCGCAAGGAGGCAGCGGCCGAAGGTAGGGTCAGCGATTGGGGTGAAGTCGTAACAAGGTAGCCGTAGGAGAACCTGCGGCTGGATCACCTCCTTTCTAAGGAATACATCTTAGGACAACTAAGATGACAATGAATTCTGGATAATATCTCTGTTTAATTTTGAGAGACTATCTCTCAAAATTGTTCTTTGAAAATTGCACATAATTTAATTTATAGAAACAACAAGCCAAATTGGCAAAACCAATTTCTATTCTTTGTAAAATGAGAACTATAACTAATATAGGTCAAGCTACAAAGGGCGCATGGTGAATGCCTTGGCATCAGGAGCCGATGAAGGACG…	CTTGTACACACCGCCCGTCACACCATGAGAGTTGGCAATACCCGAAGTCCGTGAGCTAACCGCAAGGAGGCAGCGGCCGAAGGTAGGGTCAGCGATTGGGGTGAAGTCGTAACAAGGTAGCCGTAGGAGAACCTGCGGCTGGATCACCTCCTTTCTAAGGAATACATCTTAGGACAACTAAGATGACAATGAATTCTGGATAATATCTCTGTTTAATTTTGAGAGACTATCTCTCAAAATTGTTCTTTGAAAATTGCACATAATTTAATTTATAGAAACAACAAGCCAAATTGGCAAAACCAATTTCTATTCTTTGTAAAATGAGAACTATAACTAATATAGGTCAAGCTACAAAGGGCGCATGGTGAATGCCTTGGCATCAGGAGCCGATGAAGGACG…	CTTGTACACACCGCCCGTCACACCATGAGAGTTGGCAATACCCGAAGTCCGTGAGCTAACCGCAAGGAGGCAGCGGCCGAAGGTAGGGTCAGCGATTGGGGTGAAGTCGTAACAAGGTAGCCGTAGGAGAACCTGCGGCTGGATCACCTCCTTTCTAAGGAATACATCTTAGGACAACTAAGATGACAATGAATTCTGGATAATATCTCTGTTTAATTTTGAGAGACTATCTCTCAAAATTGTTCTTTGAAAATTGCACATAATTTAATTTATAGAAACAACAAGCCAAATTGGCAAAACCAATTTCTATTCTTTGTAAAATGAGAACTATAACTAATATAGGTCAAGCTACAAAGGGCGCATGGTGAATGCCTTGGCATCAGGAGCCGATGAAGGACG…	CTTGTACACACCGCCCGTCACACCATGAGAGTTGGCAATACCCGAAGTCCGTGAGCTAACCGCAAGGAGGCAGCGGCCGAAGGTAGGGTCAGCGATTGGGGTGAAGTCGTAACAAGGTAGCCGTAGGAGAACCTGCGGCTGGATCACCTCCTTTCTAAGGAATACATCTTAGGACAACTAAGATGATAATGAATTCTGGATAATATCTCTGTTTAATTTTGAGAGACTATCTCTCAAAATTGTTCTTTGAAAATTGCACATAATTTAATTTATAGAAACAACAAGCCAAATTGGCAAAACCAATTTCTATTCTTTGTAAAATGAGAACTATAACTAATATAGGTCAAGCTACAAAGGGCGCATGGTGAATGCCTTGGCATCAGGAGCCGATGAAGGACG…	CTTGTACACACCGCCCGTCACACCATGAGAGTTGGCAATACCCGAAGTCCGTGAGCTAACCGCAAGGAGGCAGCGGCCGAAGGTAGGGCCAGCGATTGGGGTGAAGTCGTAACAAGGTAGCCGTAGGAGAACCTGCGGCTGGATCACCTCCTTTCTAAGGAATACATCTTAGGACAACTAAGATGATAATGAATTCTGGATAATATCTCTGTTTAATTTTGAGAGACTATCTCTCAAAATTGTTCTTTGAAAATTGCACATAATTTAATTTATAGAAACAACAAGCCAAATTGGCAAAACCAATTTCTATTCTTTGTAAAATGAGAACTATAACTAATATAGGTCAAGCTACAAAGGGCGCATGGTGAATGCCTTGGCATCAGGAGCCGATGAAGGACG…	CTTGTACACACCGCCCGTCACACCATGAGAGTTGGCAATACCCGAAGTCCGTGAGCTAACCGCAAGGAGGCAGCGGCCGAAGGTAGGGTCAGCGATTGGGGTGAAGTCGTAACAAGGTAGCCGTAGGAGAACCTGCGGCTGGATCACCTCCTTTCTAAGGAATACATCTTAGGACAACTAAGATGACAATGAATTCTGGATAATATCTCTGTTTAATTTTGAGAGACTATCTCTCAAAATTGTTCTTTGAAAATTGCACATAATTTAATTTATAGAAACAACAAGCCAAATTGGCAAAACCAATTTCTATTCTTTGTAAAATGAGAACTATAACTAATATAGGTCAAGCTACAAAGGGCGCATGGTGAATGCCTTGGCATCAGGAGCCGATGAAGGACG…	CTTGTACACACCGCCCGTCACACCATGAGAGTTGGCAATACCCGAAGTCCGTGAGCTAACCGCAAGGAGGCAGCGGCCGAAGGTAGGGTCAGCGATTGGGGTGAAGTCGTAACAAGGTAGCCGTAGGAGAACCTGCGGCTGGATCACCTCCTTTCTAAGGAATACATCTTAGGACAACTAAGATGATAATGAATTCTGGATAATATCTCTGTTTAATTTTGAGAGACTATCTCTCAAAATTGTTCTTTGAAAATTGCACATAATTTAATTTATAGAAACAACAAGCCAAATTGGCAAAACCAATTTCTATTCTTTGTAAAATGAGAACTATAACTAATATAGGTCAAGCTACAAAGGGCGCATGGTGAATGCCTTGGCATCAGGAGCCGATGAAGGACG…	TCGCTCGCCGCTACTAAGAAAATCGATTTTTCTTTCTCTTCCTCCAGGTACTTAGATGTTTCAGTTCCCTGGGTTACCTTCATTAAGCTATGTATTCACTTAATGATACATGGGGTTTCCCATGTGAGTTTCCTCATTCGGAGATCTTCGGATCTCAGGCTATGTGCGCCTACCCGAAGCTTATCGCAGCTTATCACGTCCTTCATCGGCTCCTGATGCCAAGGCATTCACCATGCGCCCTTTGTAGCTTGACCTATATTAGTTATAGTTCTCATTTTACAAAGAATAGAAATTGGTTTTGCCAATTTGGCTTGTTGTTTCTATATTAATTTATGTGCAATTTTCAAAGAACAATGGTGGGTCTAAATGGACTCGAACCATCGACCTCACGCTTATCAG…	TCGCTCGCCGCTACTAAGAAAATCGATTTTTCTTTCTCTTCCTCCAGGTACTTAGATGTTTCAGTTCCCTGGGTTACCTTCATTAAGCTATGTATTCACTTAATGATACATGGGGTTTCCCATGTGAGTTTCCTCATTCGGAGATCTTCGGATCTCAGGCTATGTGCGCCTACCCGAAGCTTATCGCAGCTTATCACGTCCTTCATCGGCTCCTGATGCCAAGGCATTCACCATGCGCCCTTTGTAGCTTGACCTATATTAGTTATAGTTCTCATTTTACAAAGAATAGAAATTGGTTTTGCCAATTTGGCTTGTTGTTTCTATATTAATTTATGTGCAATTTTCAAAGAACAATGGTGGGTCTAAATGGACTCGAACCATCGACCTCACGCTTATCAG…
CTTGTACACACCGCCCGTCACACCATGAGAGTTGGCAATACCCAAAGTTCGTGAGCTAACCGCAAGGAGGCAGCGACCTAAGGTAGGGTCAGCGATTGGGGTGAAGTCGTAACAAGGTAGCCGTAGGAGAACCTGCGGCTGGATCACCTCCTTTCTATGGAGAAATCTAGTTAACAAGATGATTAACTAGTAATAACTCAAAAGATATGGTATCTTAACTTCTGTTCAATTTTGAAGGACCAAAAGCCTTCAAAATTTTTGTTCTTTGAAAATTGCACATGAATTAAAAACAACTTAAGTGAGAATCTAAATTTATAATTTAGTTATTCGAACTTACTCCTGAAAGCGTATGTGAACAGGAGTTTCAGATTAACGAAAGTTAATTGAGAAGTGACAACA…	CTTGTACACACCGCCCGTCACACCATGAGAGTTGGCAATACCCAAAGTTCGTGAGCTAACCGCAAGGAGGCAGCGACCTAAGGTAGGGTCAGCGATTGGGGTGAAGTCGTAACAAGGTAGCCGTAGGAGAACCTGCGGCTGGATCACCTCCTTTCTATGGAGAAATCTAGTTAACAAGATGATTAACTAGTAATAACTCAAAAGATATGGTATCTTAACTTCTGTTCAATTTTGAAGGACCAAAAGCCTTCAAAATTTTTGTTCTTTGAAAATTGCACATGAATTAAAAACAACTTAAGTGAGAATCTAAATTTATGATTTAGTTATTCGAACTTACTCCTGAAAGCGTATGTGAACAGGAGTTTCAGATTAACGAAAGTTAATTGAGAAGTGACAACA…	CTTGTACACACCGCCCGTCACACCATGAGAGTTGGCAATACCCAAAGTTCGTGAGCTAACCGCAAGGAGGCAGCGACCTAAGGTAGGGTCAGCGATTGGGGTGAAGTCGTAACAAGGTAGCCGTAGGAGAACCTGCGGCTGGATCACCTCCTTTCTATGGAGAAATCTAGTTAACAAGATGATTAACTAGTAATAACTCAAAAGATATGGTATCTTAACTTCTGTTCAATTTTGAAGGACCAAAAGCCTTCAAAATTTTTGTTCTTTGAAAATTGCACATGAATTAAAAACAACTTAAGTGAGAATCTAAATTTATGATTTAGTTATTCGAACTTACTCCTGAAAGCATATGTGAACAGGAGTTTCAGATTAACGAAAGTTAATTGAGAAGTGACAACA…	CTTGTACACACCGCCCGTCACACCATGAGAGTTGGCAATACCCAAAGTTCGTGAGCTAACCGCAAGGAGGCAGCGACCTAAGGTAGGGTCAGCGATTGGGGTGAAGTCGTAACAAGGTAGCCGTAGGAGAACCTGCGGCTGGATCACCTCCTTTCTATGGAGAAATCTAGTTAACAATATGATTAACTAGTAATAACTCAAAAGATATGGTATCTTAACTTCTGTTCAATTTTGAAGGACCAAAAGCCTTCAAAATTTTTGTTCTTTGAAAATTGCACATGAATTAAAAACAACTTAAGTGAGAATCTAAAATTATAATTTAGTTATTCGAACTTACTCCTGAAAGCGTATGTGAACAGGAGTTTCAGATTAACGAAAGTTAATTGAGAAGTGACAACA…	TCGCTCGCCGCTACTTAGAAAATCGATTTTTCTTTCTCTTCCTCCAGGTACTTAGATGTTTCAGTTCCCTGGGTTTACCTTCCTGCAACTATTTATTCATTACAGGATACATGGGGTTTCCCATGTGAGTTTCCTCATTCGGAGATCTCCGGATCACTGGCTATGTGCGCCTACCCGAAGCTTTTCGCAGCTTATCACGTCCTTCATCGGCTCCTGATGCCAAGGCATTCACCATGCGCCCTTTGTAGCTTGACCTATACGGTTCTCTTTTACAAAGAGTTAATTTACTTTCACAAAGAATATTATTCTTGGCTTGTTGTCACTTCTCAATTAACTTTCGTTAATCTGAAACTCCTGTTCACATACGCTTTCAGGAGTAAGTTCGAATAACTAAATCAT…	TCGCTCGCCGCTACTTAGAAAATCGATTTTTCTTTCTCTTCCTCCAGGTACTTAGATGTTTCAGTTCCCTGGGTTTACCTTCCTGCAACTATTTATTCATTACAGGATACATGGGGTTTCCCATGTGAGTTTCCTCATTCGGAGATCTCCGGATCACTGGCTATGTGCGCCTACCCGAAGCTTTTCGCAGCTTATCACGTCCTTCATCGGCTCCTGATGCCAAGGCATTCACCATGCGCCCTTTGTAGCTTGACCTATACGGTTCTCTTTTACAAAGAGTTAATTTACTTTCACAAAGAATATTATTCTTGGCTTGTTGTCACTTCTCAATTAACTTTCGTTAATCTGAAACTCCTGTTCACATATGCTTTCAGGAGTAAGTTCGAATAACTAAATTAT…	TCGCTCGCCGCTACTTAGAAAATCGATTTTTCTTTCTCTTCCTCCAGGTACTTAGATGTTTCAGTTCCCTGGGTTTACCTTCCTGCAACTATTTATTCATTACAGGATACATGGGGTTTCCCATGTGAGTTTCCTCATTCGGAGATCTCCGGATCACTGGCTATGTGCGCCTACCCGAAGCTTTTCGCAGCTTATCACGTCCTTCATCGGCTCCTGATGCCAAGGCATTCACCATGCGCCCTTTGTAGCTTGACCTATACGGTTCTCTTTTACAAAGAGTTAATTTACTTTCACAAAGAATATTATTCTTGGCTTGTTGTCACTTCTCAATTAACTTTCGTTAATCTGAAACTCCTGTTCACATACGCTTTCAGGAGTAAGTTCGAATAACTAAATTAT…	TCGCTCGCCGCTACTTAGAAAATCGATTTTTCTTTCTCTTCCTCCAGGTACTTAGATGTTTCAGTTCCCTGGGTTTACCTTCCTGCAACTATTTATTCATTACAGGATACATGGGGTTTCCCATGTGAGTTTCCTCATTCGGAGATCTCCGGATCACTGGCTATGTGCGCCTACCCGAAGCTTTTCGCAGCTTATCACGTCCTTCATCGGCTCCTGATGCCAAGGCATTCACCATGCGCCCTTTGTAGCTTGACCTATACGGTTCTCTTTTACAAAGAGTTAATTTACTTTCACAAAGAATATTATTCTTGGCTTGTTGTCACTTCTCAATTAACTTTCGTTAATCTGAAACTCCTGTTCACATACGCTTTCAGGAGTAAGTTCGAATAACTAAATTAT…	TCGCTCGCCGCTACTTAGAAAATCGATTTTTCTTTCTCTTCCTCCAGGTACTTAGATGTTTCAGTTCCCTGGGTTTACCTTCCTGCAACTATTTATTCATTACAGGATACATGGGGTTTCCCATGTGAGTTTCCTCATTCGGAGATCTCCGGATCACTGGCTATGTGCGCCTACCCGAAGCTTTTCGCAGCTTATCACGTCCTTCATCGGCTCCTGATGCCAAGGCATTCACCATGCGCCCTTTGTAGCTTGACCTATACGGTTCTCTTTTACAAAGAGTTAATTTACTTTCACAAAGAATATTATTCTTGGCTTGTTGTCACTTCTCAATTAACTTTCGTTAATCTGAAACTCCTGTTCACATACGCTTTCAGGAGTAAGTTCGAATAACTAAATTAT…	CTTGTACACACCGCCCGTCACACCATGAGAGTTGGCAATACCCAAAGTTCGTGAGCTAACCGTAAGGAGGCAGCGACCTAAGGTAGGGTCAGCGATTGGGGTGAAGTCGTAACAAGGTAGCCGTAGGAGAACCTGCGGCTGGATCACCTCCTTTCTATGGAGAAATCTAGTTAACAAGATGATTAACTAGTAATAACTCAAAAGATATGGTATCTTAACTTCTGTTCAATTTTGAGGGATTTTCCTTCGAAATTATGGGTCTATAGCTCAGCTGGTTAGAGCGCACGCCTGATAAGCGTGAGGTCGATGGTTCGAGTCCATTTAGACCCACCATTGTTCTTTGAAAATTGCACATGAATTAAAAACAACTTAAGTGAGAATCTAAATTTAGAATTTAGT…	CTTGTACACACCGCCCGTCACACCATGAGAGTTGGCAATACCCAAAGTTCGTGAGCTAACCGCAAGGAGGCAGCGACCTAAGGTAGGGTCAGCGATTGGGGTGAAGTCGTAACAAGGTAGCCGTAGGAGAACCTGCGGCTGGATCACCTCCTTTCTATGGAGAAATCTAGTTAACAAGATGATTAACTAGTAATAACTCAAAAGATATGGTATCTTAACTTCTGTTCAATTTTGAGGGATTTACCTCAAAACATGTGGGGGTATAGCTCAGTTGGGAGAGCACTTGCCTTGCACGCAAGGGGTCAAGAGTTCGAATCTCTTTATCTCCACCACATGGGTCTATAGCTCAGCTGGTTAGAGCGCACGCCTGATAAGCGTGAGGTCGATGGTTCGAGTCCA…
CTTGTACACACCGCCCGTCACACCATGAGAGTTGGCAACACCCGAAGTCCGTGAGGTAACCGTAAGGAGCCAGCGGCCGAAGGTGGGGTTAATGATTGGGGTGAAGTCGTAACAAGGTAGCCGTAGGAGAACCTGCGGCTGGATCACCTCCTTTCTAAGGAGTAAAATATTGGCTTATATTCTCTGTTTAATTTTGAGAGACTTAATGTCTTTCAAATAGTTCTTTGAAAATTGCACAGAGTAAACTAAGGTAAATTAAACCTTTAAATTAATAACTATTAGTTTAAGAATTAAAAATCACTAGAAGCAAGTAGTACAAGGAAATAAGTGAAGTGAGCAGCGGAGTTTAGCGGAAGCTAAATGAGCAGCACAGCGAACTTATTGACGCAGTAATACGAA…	TCGCTCGCCGCTACTAAGAAAATCGATTTTTCTTTCTCTTCCTCCGGGTACTTAGATGTTTCAGTTCCCCGGGTATACCCCCGCAAATCTATGTATTCAATTTACGGTACATACCGTTAGGTATGCAGGTTTCCCCATTCGGAAATCTCCGGATCACAGGCTATTTGCGCCTACCCGAAGCTTATCGCAGCTTATCACGTCCTTCATCGGCTACTGGTGCCAAGGCATTCACCATATGCCCTTTGTAGCTTGATCATGTAAAATCTCTATAAGCTTCGTATTACTGCGTCAATAAGTTCGCTGTGCTGCTCATTTAGCTTCCGCTAAACTCCGCTGCTCACTTCACTTATTTCCTTGTACTACTTGCTTCTAGTGATTTTTAATTCTTAAACTAATAGT…	TCGCTCGCCGCTACTAAGAAAATCGATTTTTCTTTCTCTTCCTCCGGGTACTTAGATGTTTCAGTTCCCCGGGTATACCCCCGCAAATCTATGTATTCAATTTACGGTACATACCGTTAGGTATGCAGGTTTCCCCATTCGGAAATCTCCGGATCACAGGCTATTTGCGCCTACCCGAAGCTTATCGCAGCTTATCACGTCCTTCATCGGCTACTGGTGCCAAGGCATTCACCATATGCCCTTTGTAGCTTGATCATGTAAAATCTCTATAAGCTTCGTATTACTGCGTCAATAAGTTCGCTGTGCTGCTCATTTAGCTTCCGCTAAACTCCGCTGCTCACTTCACTTATTTCCTTGTACTACTTGCTTCTAGTGATTTTTAATTCTTAAACTAATAGT…	TCGCTCGCCGCTACTAAGAAAATCGATTTTTCTTTCTCTTCCTCCGGGTACTTAGATGTTTCAGTTCCCCGGGTATACCCCCGCAAATCTATGTATTCAATTTACGGTACATACCGTTAGGTATGCAGGTTTCCCCATTCGGAAATCTCCGGATCACAGGCTATTTGCGCCTACCCGAAGCTTATCGCAGCTTATCACGTCCTTCATCGGCTACTGGTGCCAAGGCATTCACCATATGCCCTTTGTAGCTTGATCATGTAAAATCTCTATAAGCTTCGTATTACTGCGTCAATAAGTTCGCTGTGCTGCTCATTTAGCTTCCGCTAAACTCCGCTGCTCACTTCACTTATTTCCTTGTACTACTTGCTTCTAGTGATTTTTAATTCTTAAACTAATAGT…	TCGCTCGCCGCTACTAAGAAAATCGATTTTTCTTTCTCTTCCTCCGGGTACTTAGATGTTTCAGTTCCCCGGGTATACCCCCGCAAATCTATGTATTCAATTTACGGTACATACCGTTAGGTATGCAGGTTTCCCCATTCGGAAATCTCCGGATCACAGGCTATTTGCGCCTACCCGAAGCTTATCGCAGCTTATCACGTCCTTCATCGGCTACTGGTGCCAAGGCATTCACCATATGCCCTTTGTAGCTTGATCATGTAAAATCTCTATAAGCTTCGTATTACTGCGTCAATAAGTTCGCTGTGCTGCTCATTTAGCTTCCGCTAAACTCCGCTGCTCACTTCACTTATTTCCTTGTACTACTTGCTTCTAGTGATTTTTAATTCTTAAACTAATAGT…	CTTGTACACACCGCCCGTCACACCATGAGAGTTGGCAACACCCGAAGTCCGTGAGGTAACCGTAAGGAGCCAGCGGCCGAAGGTGGGGTTAATGATTGGGGTGAAGTCGTAACAAGGTAGCCGTAGGAGAACCTGCGGCTGGATCACCTCCTTTCTAAGGAGTAAAATATTGGCTTATATTCTCTGTTTAATTTTGAGAGACTTATCTCTCTATACAATTAAATGTTAATGATGAAAAATGCTAGAAGCTACTATTATCAACGAAAGTTTTTTAATAGAAACTTATAGAGATTTTTTTATTTATGGGGGTATAGCTCAGTTGGGAGAGCACCTGCCTTGCAAGCAGGGGGTCAGGAGTTCGAATCTCCTTATCTCCACCATATTAAATGGGGGCTTATA…
CTTGTACACACCGCCCGTCACACCACGAAAGTCGGAAGTGCCCAAAGCCGGTGGGGTAACCTTCGGGAGCCAGCCGTCTAAGGTAAAGTCGATGATTGGGGTGAAGTCGTAACAAGGTAGCCGTATCGGAAGGTGCGGCTGGATCACCTCCTTTCTAGGGAGACATACACCGAGCCAAGAGCTTGGATGTCACTTAGGTCGACACTTTGGCCTGTAAGTAGACGTAGCATATGCGCTAGCTGTACTTACAAACCTAACATTGTTCGGTTTTGAGAGATCTGTAAAGACTCTCAAACAACTCCATACAGGAGTTTTGTTCTTTGAAAACTGCATAGAAGAATTAATATATATTTGTAAGGTCATCTCTTAGAATTTCTAAGTAGGTTGACCCGAGCACAT…	TCGCTCGCCGCTACTAAGAAAATCTCGTTTGATTACTTTTCCTCTGGGTAATTAGATGTTTCAGTTCCCCAGGTGCCCTCCTCATACTCAAAGGTATGGGTGACAGTGCATAACCACTGCCGGGTTCCCCCATTCGGAAATCTACGGGTCAAAGGTTGCTTGCACCTCTCCGTAGCTTATCGCAGCTTACCGCGTCCTTCTTCGGCTGATATCGCCAAGGCATCCACCGTACGCCCTTAAAATCTTTACTTATTTTACATCATAATTTGCGGCTATCTTCGTTGTACTGCGTTCAGCTCACCTTACGTATATGAATACGTGGCGGTTTCGCTTCACTGGTACGCCTCGATATCCATCAAATTCTGATGAAAATCTAAAATAGATTTTTAGACATGCATT…	TCGCTCGCCGCTACTAAGAAAATCTCGTTTGATTACTTTTCCTCTGGGTAATTAGATGTTTCAGTTCCCCAGGTGCCCTCCTCATAGTCTAAGCTATGGGTGACAGTGCATAACCACTGCCGGGTTCCCCCATTCGGAAATCTACGGGTCAAAGGTTGCTTGCACCTCTCCGTAGCTTATCGCAGCTTACCGCGTCCTTCTTCGGCTGATATCGCCAAGGCATCCACCGTACGCCCTTAAAATCTTTACTTAAGATTTTATTGACATGCATTAGATACATTGTCGTTTTTGTAGCCGTACATTTTCATGTACGTCACCATTAAGTCAGAGAATTATTTCCTATGTGCTCGGGTCAACCTACTTAGAAATTCTAAGAGATGACCTTACAAATATATAATA…	CTTGTACACACCGCCCGTCACACCACGAAAGTCGGAAGTGCCCAAAGCCGGTGGGGTAACCTTCGGGAGCCAGCCGTCTAAGGTAAAGTCGATGATTGGGGTGAAGTCGTAACAAGGTAGCCGTATCGGAAGGTGCGGCTGGATTACCTCCTTTCTAGGGAGACATACACCAGGCCAAGAGCTTGGATGTCACTTAGGTCGACACTTTGGCGCCTAACATTGTTCGGTTTTGAGAGATCTGTAAAAAGACTCTCAATCTACAGATATGGGCCTATAGCTCAGCTGGTTAGAGCGCACGCCTGATAAGCGTGAGGTCGGTGGTTCGAGTCCACCTAGGCCCACCAGTTGGCTCATATAACTTGAAATACACTTTGTGTAGAGTACAGACACTAAGAGCTA…
TCGCTCGCCGCTACTAAAGAAATCATTGTTTATTTTCTCTTCCTCTTGCTACTAAGATGTTTCAGTTCACAAGGTGTCTCACTCAAGTTCCTATGAATTCAGAACAAGGCAACTAGGCATTACCCTAGTTAGGTTTCCCCATTCGGAAATCCCCGTTTCATAGCATATTTCCGGCTCCACGAGGCTTATCGCAGGTAATCACGTCCTTCATCGACTTTCAGACCCAAGGCATCCACCACAAACTCTTCCTTATTTAAAAGTATTTTCCTATTGTTATAGTTTGTTATGATGTGTATTTTAAGACATTTCAATGAATCATAATTAATATGATTTTCTCGATGAAATCAAAACAAATTAACCATTTAATTTAATTTTGATGTCGTTGTAAATATCAAAAAA…	TCGCTCGCCGCTACTAAAGAAATCATTGTTTATTTTCTCTTCCTCTTGCTACTAAGATGTTTCAGTTCACAAGGTGTCTCACTCAAGTTCCTATGAATTCAGAACAAGGCAACTAGGCATTACCCTAGTTAGGTTTCCCCATTCGGAAATCCCCGTTTCATAGCATATTTCCGGCTCCACGAGGCTTATCGCAGGTAATCACGTCCTTCATCGACTTTCAGACCCAAGGCATCCACCACAAACTCTTCCTTATTTAAAAGTATTTTCCTATTGTTATAGTTTGTTATGATGTGTATTTTAAGACATTTCAATGAATCATAATTAATATGATTTTCTCGATGAAATCAAAACAAATTAACCATTTAATTTAATTTTGATGTCGTTGTAAATATCAAAAAA…
CTTGTACACACCGCCCGTCAAACTATGAAAGCTGGTAATATTTAAAAACGTGTTGCTAACCTTTATTGGAAGCGCATGTCAAGGATAGCACCGGTGATTGGAGTTAAGTCGTAACAAGGTACCCCTACGAGAACGTGGGGGTGGATCACCTCCTTTCAAATGGAGTTTTTATTTTTTATTTATCTTAAACACCCATTAATTTTTTCGGTGTTAAAACCCAAATCAATGTTTGGTCTCACAACTAACACATTTGGTCAGTTTGTATCCAGTTCTGAAAGAATGTTTTTGAACAGTTCTTTCAAAACTGAAAACGACAATCTTTCTAGTTCCAAAAATAAATACCAAAGGATCAATACAATAAGTTACTAAGGGCTTATGGTGGATGCCTTGGCACTAAAA…
TCGCTCGCCGCTACTTACGGAATCACTTCGTTTTCTTTTCCTCTGGTTACTGAGATGTTTCACTTCACCAGGTATCGCTTCAATTACCTATTTATTCAGTAAAAGATAATAGATATCACTATCTATTGGGTTTCCCCATTCGGAGATCTACGGATAAACGTCTCTTATCAACTACCCGTAGCTTATCGCAGATTAGCACGTCCTTCATCGCCTTCCAGTCCCAAGGCATCCACCATAGGCCCTTAGTAACTTATTTTGTTTTGTATTGTATCCTCTTGCTATTTTTATAGAAAAATAACAAGTATGATTAGACTAAAAAGATTGTTATAATATTCAGTTTTCAAAGAACTATCTTGAGAGAAAAATCTCTCAAAACTAAATAGAATCCGACCTAGAACT…
TCGCTCGCCACTACACACGGAATCACATTCGTTTTCTTTTCCTGTGGCTACTGAGATGTTTCACTTCACCACGTATTGCTTTAATATGACTATTTATTCATCAATTAATGATAGCTGTTTCCAACTACCGGATTGCTCCATTCGGAAATCTCCGGATCTGAGGTTCTTACCACCTACCCGAAGCTTATCGCAGGTTAACACGTCCTTCATCGCCTATTAGTGCCAAGGCATCCACCATAAGCCCTTAGTAACTTATTGTATTGATCCTTTGGTATTTATTTGGAACTAGAAAGATTGTCGTTTTCAGTTTTGAAAGAAGCGGAAATGTTCTTTCAGAACTGGATACAATCTGACCAAATATGTTAGTTGTGAGACCAAACAGGGATTTGGGTTTAATTT…
TCGCTCGCCACTACTCAGGGAATCACTTTTGTTTTCTTTTCCTCTTGCTACTAAGATGTTTCAGTTCGCAAGGTTGCCTCATCATAAACTATGTATTCATTTATGTGTAATACTGCATAACCAGTATTGGGTTTCCCCATTCGGATACCCCCGGATCGTTGTGTACGTACCACTCCCCGAGGCATTTCGCTGTTAGTCGCGTCCTTCATCAGCTCTTAGTGCCTAGGCATCCACCGTACGCCCTTACATATTTAATCACATGTAATTTCGCGCCCTAATTCTTAAAATCAGGTTTTTTTAACGCTTATCGCTTGATAAGCTGTGTGTTTGCTTTGATTGCTTACTTAATTGCTTAAGTTACTGTTTTTGTTTAACTTGATGTAAATCTAGTTTTATACA…	CTTGTACACACCGCCCGTCAAACCATGAGAGTTGGTAATACCCGAAGCCGGTGGCCTAACCTAGTTTACTAGGAGGGAGCCGTCGAAGGTAGGATCGATGATTGGGGTTAAGTCGTAACAAGGTATCCCTACCGGAAGGTGGGGATGGATCACCTCCTTTCTAAGGAGTAATTAGAAAGACGTGAAGTTGACACCTAAAGTTTCCTGTTTAGTTTTGAGAGTCCGTTGGAATCTCAAGAAAAATGATCTTTGAAAACTGAATAACAGAAAAGAAAAAGAGATAGACAAAGAAATAAATGTTATCAACATGATCTTTTCGAATAGTTGTATAAAACTAGATTTACATCAAGTTAAACAAAAACAGTAACTTAAGCAATTAAGTAAGCAATCAAAGCAAAC…	CTTGTACACACCGCCCGTCAAACCATGAGAGTTGGTAATACCCGAAGCCGGTGGCCTAACCTAGTTTACTAGGAGGGAGCCGTCGAAGGTAGGATCGATGATTGGGGTTAAGTCGTAACAAGGTATCCCTACCGGAAGGTGGGGATGGATCACCTCCTTTCTAAGGAGTAATTAGAAAGACGTGAAGTTGACACCTAAAGTTTCCTGTTTAGTTTTGAGAGTCCGTTGGAATCTCAAGAAAAATGATCTTTGAAAACTGAATAACAGAAAAGAAAAAGAGATAGACAAAGAAATAAATGTTATCAACATGATCTTTTCGAATAGTTGTATAAAACTAGATTTACATCAAGTTAAACAAAAACAGTAACTTAAGCAATTAAGTAAGCAATCAAAGCAAAC…	CTTGTACACACCGCCCGTCAAACCATGAGAGTTGGTAATACCCGAAGCCGGTGGCCTAACCTAGTTTACTAGGAGGGAGCCGTCGAAGGTAGGATCGATGATTGGGGTTAAGTCGTAACAAGGTATCCCTACCGGAAGGTGGGGATGGATCACCTCCTTTCTAAGGAGTAATTAGAAAGACGTGAAGTTGACACCTAAAGTTTCCTGTTTAGTTTTGAGAGTCCGTTGGAATCTCAAGAAAAATGATCTTTGAAAACTGAATAACAGAAAAGAAAAAGAGATAGACAAAGAAATAAATGTTATCAACATGATCTTTTCGAATAGTTGTATAAAACTAGATTTACATCAAGTTAAACAAAAACAGTAACTTAAGCAATTAAGTAAGCAATCAAAGCAAAC…	CTTGTACACACCGCCCGTCAAACCATGAGAGTTGGTAATACCCGAAGCCGGTGGCCTAACCTAGTTTACTAGGAGGGAGCCGTCGAAGGTAGGATCGATGATTGGGGTTAAGTCGTAACAAGGTATCCCTACCGGAAGGTGGGGATGGATCACCTCCTTTCTAAGGAGTAATTAGAAAGACGTGAAGTTGACACCTAAAGTTTCCTGTTTAGTTTTGAGAGTCCGTTGGAATCTCAAGAAAAATGATCTTTGAAAACTGAATAACAGAAAAGAAAAAGAGATAGACAAAGAAATAAATGTTATCAACATGATCTTTTCGAATAGTTGTATAAAACTAGATTTACATCAAGTTAAACAAAAACAGTAACTTAAGCAATTAAGTAAGCAATCAAAGCAAAC…	CTTGTACACACCGCCCGTCAAACCATGAGAGTTGGTAATACCCGAAGCCGGTGGCCTAACCTAGTTTACTAGGAGGGAGCCGTCGAAGGTAGGATCGATGATTGGGGTTAAGTCGTAACAAGGTATCCCTACCGGAAGGTGGGGATGGATCACCTCCTTTCTAAGGAGTAATTAGAAAGACGTGAAGTTGACACCTAAAGTTTCCTGTTTAGTTTTGAGAGTCCGTTGGAATCTCAAGAAAAATGATCTTTGAAAACTGAATAACAGAAAAGAAAAAGAGATAGACAAAGAAATAAATGTTATCAACATGATCTTTTCGAATAGTTGTATAAAACTAGATTTACATCAAGTTAAACAAAAACAGTAACTTAAGCAATTAAGTAAGCAATCAAAGCAAAC…	TCGCTCGCCACTACTCAGGGAATCACTTTTGTTTTCTTTTCCTCTTGCTACTAAGATGTTTCAGTTCGCAAGGTTGCCTCATCATAAACTATGTATTCATTTATGTGTAATACTGCATAACCAGTATTGGGTTTCCCCATTCGGATACCCCCGGATCGTTGTGTACGTACCACTCCCCGAGGCATTTCGCTGTTAGTCGCGTCCTTCATCAGCTCTTAGTGCCTAGGCATCCACCGTACGCCCTTACATATTTAATCACATGTAATTTCGCGCCCTAATTCTTAAAATCAGGTTTTTTTTAACGCTTATCGCTTGATAAGCTGTGTGTTTGCTTTGATTGCTTACTTAATTGCTTAAGTTACTGTTTTTGTTTAACTTGATGTAAATCTAGTTTTATAC…	TCGCTCGCCACTACTCAGGGAATCACTTTTGTTTTCTTTTCCTCTTGCTACTAAGATGTTTCAGTTCGCAAGGTTGCCTCATCATAAACTATGTATTCATTTATGTGTAATACTGCATAACCAGTATTGGGTTTCCCCATTCGGATACCCCCGGATCGTTGTGTACGTACCACTCCCCGAGGCATTTCGCTGTTAGTCGCGTCCTTCATCAGCTCTTAGTGCCTAGGCATCCACCGTACGCCCTTACATATTTAATCACATGTAATTTCGCGCCCTAATTCTTAAAATCAGGTTTTTTTTAACGCTTATCGCTTGATAAGCTGTGTGTTTGCTTTGATTGCTTACTTAATTGCTTAAGTTACTGTTTTTGTTTAACTTGATGTAAATCTAGTTTTATAC…	TCGCTCGCCACTACTCAGGGAATCACTTTTGTTTTCTTTTCCTCTTGCTACTAAGATGTTTCAGTTCGCAAGGTTGCCTCATCATAAACTATGTATTCATTTATGTGTAATACTGCATAACCAGTATTGGGTTTCCCCATTCGGATACCCCCGGATCGTTGTGTACGTACCACTCCCCGAGGCATTTCGCTGTTAGTCGCGTCCTTCATCAGCTCTTAGTGCCTAGGCATCCACCGTACGCCCTTACATATTTAATCACATGTAATTTCGCGCCCTAATTCTTAAAATCAGGTTTTTTTTAACGCTTATCGCTTGATAAGCTGTGTGTTTGCTTTGATTGCTTACTTAATTGCTTAAGTTACTGTTTTTGTTTAACTTGATGTAAATCTAGTTTTATAC…
CTTGTACACACCGCCCGTCACACCACGAGAGTTTGTAACACCCGAAGTCGGTGAGGTAACCTTTTGGAGCCAGCCGCCTAAGGTGGGATAGATGATTGGGGTGAAGTCGTAACAAGGTAGCCGTATCGGAAGGTGCGGCTGGATCACCTCCTTTCTAAGGAAATAGTTCATCGAAGATGAACGTTACGGAAACTACACAGGAATGTTTTATTCGTTCAGTTTTGAGAGGTCTACTCTCAAATCGTTCATTGAAAACTGGATACAGAAACAATTTTAAACAAACCGAGAACACCGCGTTGAATGAGTTTTTTAATAAGTTCAATTGCTTATTTATTACTAAAGAACATGATCGCTCATGGGAATTAGTAAGACCCTTGACGAAAGTCAAGATAAGGTTAA…	TCGCTCGCCGCTACTCAGGGAATCGATTTTTCTTTCTCTTCCTGCAGGTACTTAGATGTTTCAGTTCTCTGCGTCTACCTCTAATCAGCTATGTATTCACTGAAAAGTAACATCCTATAAAAGATGTTGGGTTTCCCCATTCGGAAATCTCCGGATCAAAGCTTACTTACAGCTCCCCGAAGCATATCGGTGTTAGTCCCGTCCTTCATCGGCTCCTAGTGCCAAGGCATCCACCGTGCGTCCTTAATCACTTAACCTTATCTTGACTTTCGTCAAGGGTCTTACTAATTCCCATGAGCGATCATGTTCCTTAGTAATAAATAAGCAATTGAACTTATTAAAAAACTCATTCAACGCGGTGTTCTCGGTTTGTTTAAAATTGTTTCTGTATCCAGTTTT…	TCGCTCGCCGCTACTCAGGGAATCGATTTTTCTTTCTCTTCCTGCAGGTACTTAGATGTTTCAGTTCTCTGCGTCTACCTCTAATCAGCTATGTATTCACTGAAAAGTAACATCCTATAAAAGATGTTGGGTTTCCCCATTCGGAAATCTCCGGATCAAAGCTTACTTACAGCTCCCCGAAGCATATCGGTGTTAGTCCCGTCCTTCATCGGCTCCTAGTGCCAAGGCATCCACCGTGCGCCCTTATTCACTTAACCTTATCTTGACTTTCGTCAAGGGTCTTACTAATTCCCATGAGCGATCATGTTCTTTAGTAATAAATAAGCAATTGAACTTATTAAAAAACTCATTCAACGCGGTGTTCTCGGTTTGTTTAAAATTGTTTCTGTATCCAGTTTT…	CTTGTACACACCGCCCGTCACACCACGAGAGTTTGTAACACCCGAAGTCGGTGAGGTAACCTTTTGGAGCCAGCCGCCTAAGGTGGGATAGATGATTGGGGTGAAGTCGTAACAAGGTAGCCGTATCGGAAGGTGCGGCTGGATCACCTCCTTTCTAAGGAAATAGTTCATCGAAGATGAACGTTACGGAAACTACACAGGAATGTTTTATTCGTTCAGTTTTGAGAGGTTTACTCTCAATTAGATAGCAATATCGGGGCCTTAGCTCAGCTGGGAGAGCGCCTGCTTTGCACGCAGGAGGTCAGCGGTTCGACCCCGCTAGGCTCCATTGATGACGTCAGTCATCATTCGTTCATTGAAAACTGGATACAGAAACAATTTTAAACAAACCGAGAACAC…	CTTGTACACACCGCCCGTCACACCACGAGAGTTTGTAACACCCGAAGTCGGTGAGGTAACCTTTTGGAGCCAGCCGCCTAAGGTGGGATAGATGATTGGGGTGAAGTCGTAACAAGGTAGCCGTATCGGAAGGTGCGGCTGGATCACCTCCTTTCTAAGGAAATAGTTCATCGAAGATGAACGTTACGGAAACTACACAGGAATGCTTTATTCGTTCAGTTTTGAGAGGTCTACTCTCAATTAAATAAGCAATATCGGGGCCTTAGCTCAGCTGGGAGAGCGCCTGCTTTGCACGCAGGAGGTCAGCGGTTCGATCCCGCTAGGCTCCATTGATGACGTTAGTCATCATTCGTTCATTGAAAACTGGATACAGAAACAATTTTAAACAAACCGAGAACA…
TCGCTCGCCGCTACTCAGGGAATCGAATTTTCTTTCTCTTCCTGCAGGTACTTAGATGTTTCAGTTCTCTGCGTCTACCTCGAATGCGCTATGTATTCACGCAAACGTAACATCCTATAAAAGATGTTGGGTTTCCCCATTCGGAAATCTCTGGATCATAGCTTACGTACAGCTCCCCAAAGCATATCGGTGTTAGTCCCGTCCTTCATCGGCTCCTAGTGCCAAGGCATCCACCGTGCGCCCTTATTCACTTAACCTTATCAACCTTACGGTTGGGTTTTGATCTTTCTTCTAGCGATAGAAGTCCGATCAAGAAAATAAGCAATTGAACTTATTAAAAAACTCATTCAACGCGGTGTTCTCGGTTTGTATTACTTAATTTACTTCAAATATCCAGTT…	CTTGTACACACCGCCCGTCACACCACGAGAGTTTGTAACACCCGAAGTCGGTGAGGTAACCTTTTGGAGCCAGCCGCCTAAGGTGGGATAGATGATTGGGGTGAAGTCGTAACAAGGTAGCCGTATCGGAAGGTGCGGCTGGATCACCTCCTTTCTAAGGAATATTACGGAGACTACACTGGTTGTTTTATACTTTGTTCAGTTTTGAGAGGTCTACTCAATAATTGAAGAGTCAGCTTATGACTTTGACATTAGAAGATACTCTCAAGAGAATACTTTGTTCATTGAAAACTGGATATTTGAAGTAAATTAAGTAATACAAACCGAGAACACCGCGTTGAATTTGAAGGCTAAACACTTGTTTAGCTGGATAGAGTTTTTTAATAAGTTCAATTGCTT…	TCGCTCGCCGCTACTCAGGGAATCGAATTTTCTTTCTCTTCCTGCAGGTACTTAGATGTTTCAGTTCTCTGCGTCTACCTCGAATGCGCTATGTATTCACGCAAACGTAACATCCTATAAAAGATGTTGGGTTTCCCCATTCGGAAATCTCTGGATCATAGCTTACGTACAGCTCCCCAAAGCATATCGGTGTTAGTCCCGTCCTTCATCGGCTCCTAGTGCCAAGGCATCCACCGTGCGCCCTTATTCACTTAACCTTATCAACCTTGCGGTTGGGTTTTGATCTTTCTTCTAGCGATAGAAGTCCGATCAAGAAAATAAGCAATTGAACTTATTAAAAAACTCTATCCAGCTAAACAAGTGTTTAGCCTTCAAATTCAACGCGGTGTTCTCGGTTTG…	TCGCTCGCCGCTACTCAGGGAATCGAATTTTCTTTCTCTTCCTGCAGGTACTTAGATGTTTCAGTTCTCTGCGTCTACCTCGAATGCGCTATGTATTCACGCAAACGTAACATCCTATAAAAGATGTTGGGTTTCCCCATTCGGAAATCTCTGGATCATAGCTTACGTACAGCTCCCCAAAGCATATCGGTGTTAGTCCCGTCCTTCATCGGCTCCTAGTGCCAAGGCATCCACCGTGCGCCCTTATTCACTTAACCTTATCAACCTTGCGGTTGGGTTTTGATCTTTCTTCTAGCGATAGAAGTCCGATCAAGAAAATAAGCAATTGAACTTATTAAAAAACTCTATCCAGCTAAACAAGTGTTTAGCCTTCAAATTCAACGCGGTGTTCTCGGTTTG…	CTTGTACACACCGCCCGTCACACCACGAGAGTTTGTAACACCCGAAGTCGGTGAGGTAACCTTTTGGAGCCAGCCGCCTAAGGTGGGATAGATGATTGGGGTGAAGTCGTAACAAGGTAGCCGTATCGGAAGGTGCGGCTGGATCACCTCCTTTCTAAGGAATATTACGGAGACTACACTGGTTGTTTTATACTTTGTTCAGTTTTGAGAGGTCTACTCAAAATTTAGATCGGGGCCTTAGCTCAGCTGGGAGAGCGCCTGCTTTGCACGCAGGAGGTCAGCGGTTCGATCCCGCTAGGCTCCATTAACAACGTATGTTGTTAAATTATTTTGTTCATTGAAAACTGGATATTTGAAGTAAATTAAGTAATACAAACCGAGAACACCGCGTTGAATGAG…	TCGCTCGCCGCTACTCAGGGAATCGAATTTTCTTTCTCTTCCTGCAGGTACTTAGATGTTTCAGTTCTCTGCGTCTACCTCGAATGCGCTATGTATTCACGCAAACGTAACATCCTATAAAAGATGTTGGGTTTCCCCATTCGGAAATCTCTGGATCATAGCTTACGTACAGCTCCCCAAAGCATATCGGTGTTAGTCCCGTCCTTCATCGGCTCCTAGTGCCAAGGCATCCACCGTGCGCCCTTATTCACTTAACCTTATCAACCTTGCGGTTGGGTTTTGATCTTTCTTCTAGCGATAGAAGTCCGATCAAGAAAATAAGCAATTGAACTTATTAAAAAACTCATTCAACGCGGTGTTCTCGGTTTGTATTACTTAATTTACTTCAAATATCCAGTT…
CTTGTACACACCGCCCGTCACACCACGAGAGTTTGTAACACCCGAAGTCGGTGAGGTAACCTTTTTGGAGCCAGCCGCCTAAGGTGGGATAGATGATTGGGGTGAAGTCGTAACAAGGTAGCCGTATCGGAAGGTGCGGCTGGATCACCTCCTTTCTAAGGAATATTACGGAAATACACATTTCGTCTTTACTTTGTTCAGTTTTGAGAGGTCTACTCTCAAAACATTCGTTCATTGAAAACTGGATATTGAAGTAAAAAGAATCAAAACAAACCGAGAACACCGCGTTGAATGAGTTTTTTAATAAGTTCAATTGCTTATTTATTGATTAACCTTCTATCGCTAGAAGAAGTGATCAAGACCCAACCGTAAGGTTGATAAGGTTAAGTGAATAAGGGC…	TCGCTCGCCGCTACTCAGGGAATCGAATTTTCTTTCTCTTCCTGCAGGTACTAAGATGTTTCAGTTCTCTGCGTCTACCTCTAATCAGCTATGTATTCACTGAAAAGTAATATCCTATAAAAGATATTGGGTTCCCCCATTCGGAAATCTCTGGATCATAGCTTACTTACAGCTCCCCAAAGCATATCGGTGTTAGTCCCGTCCTTCATCGGCTCCTAGTGCCAAGGCATCCACCGTGCGCCCTTATTCACTTAACCTTATCAACCTTACGGTTGGGTCTTGATCACTTCTTCTAGCGATAGAAGGTTAATCAATAAATAAGCAATTGAACTTATTAAAAAACTCATTCAACGCGGTGTTCTCGGTTTGTTTTGATTCTTTTTACTTCAATATCCAGTT…	CTTGTACACACCGCCCGTCACACCACGAGAGTTTGTAACACCCGAAGTCGGTGAGGTAACCTTTTTGGAGCCAGCCGCCTAAGGTGGGATAGATGATTGGGGTGAAGTCGTAACAAGGTAGCCGTATCGGAAGGTGCGGCTGGATCACCTCCTTTCTAAGGAATATTACGGAAATACACATTTCGTCTTTACTTTGTTCAGTTTTGAGAGGTCTACTCTCAATCAAATAAATTCGGGGCCTTAGCTCAGCTGGGAGAGCGCCTGCTTTGCACGCAGGAGGTCAGCGGTTCGATCCCGCTAGGCTCCATTGATAGCTTTTGCTATCAGATTCGTTCATTGAAAACTGGATATTGAAGTAAAAAGAATCAAAACAAACCGAGAACACCGCGTTGAATGAGT…	TCGCTCGCCGCTACTCAGGGAATCGAATTTTCTTTCTCTTCCTGCAGGTACTAAGATGTTTCAGTTCTCTGCGTCTACCTCTAATCAGCTATGTATTCACTGAAAAGTAATATCCTATAAAAGATATTGGGTTCCCCCATTCGGAAATCTCTGGATCATAGCTTACTTACAGCTCCCCAAAGCATATCGGTGTTAGTCCCGTCCTTCATCGGCTCCTAGTGCCAAGGCATCCACCGTGCGCCCTTATTCACTTAACCTTATCAACCTTACGGTTGGGTCTTGATCACTTCTTCTAGCGATAGAAGGTTAATCAATAAATAAGCAATTGAACTTATTAAAAAACTCATTCAACGCGGTGTTCTCGGTTTGTTTTGATTCTTTTTACTTCAATATCCAGTT…
CTTGTACACACCGCCCGTCACACCACGAGAGTTTGTAACACCCGAAGTCGGTGAGGTAACCTTTTGGAGCCAGCCGCCTAAGGTGGGATAGATGATTGGGGTGAAGTCGTAACAAGGTAGCCGTATCGGAAGGTGCGGCTGGATCACCTCCTTTCTAAGGAATATTACGGAGACTACACAATTTGTTTTTACTTTGTTCAGTTTTGAGAGGTTTACTCTCAAACACTTTTGTTCATTGAAAACTGGATATTTGAAGTAAATGTAAGTAATACAAACCGAGAACACCGCGTTGAATTTGAAAGCTGAACAAATTGTTTAGCCTGAAGCAAAATAGGCGGACGGCCATAAAATCTTTGATTTTATGAGACGATCGATCTTTTTGCCGTACAGGCTGATTTG…	TCGCTCGCCGCTACTCAGGGAATCGAATTTTCTTTCTCTTCCTGCAGGTACTTAGATGTTTCAGTTCTCTGCGTCTACCTCGAATGTGCTATGTATTCACACAATCGTAACATCCTATTAAAGATGTTGGGTTCCCCCATTCGGAAATCTCTGGATCATAGCTTACGTACAGCTCCCCAAAGCATATCGGTGTTAGTCCCGTCCTTCATCGGCTCCTAGTGCCAAGGCATCCACCGTGCGCCCTTATTCACTTAACCTTATCAACCTTACGGTTGGGTTTTGATCCTTCTTCTAGCGATAGAAGTTAGATCAAGAAAATAAGCAATTGAACTTATTAAAAAACTCTATCCAGCTCACAAATCAGCCTGTACGGCAAAAAGATCGATCGTCTCATAAAAT…	TCGCTCGCCGCTACTCAGGGAATCGAATTTTCTTTCTCTTCCTGCAGGTACTTAGATGTTTCAGTTCTCTGCGTCTACCTCGAATGTGCTATGTATTCACACAATCGTAACATCCTATTAAAGATGTTGGGTTCCCCCATTCGGAAATCTCTGGATCATAGCTTACGTACAGCTCCCCAAAGCATATCGGTGTTAGTCCCGTCCTTCATCGGCTCCTAGTGCCAAGGCATCCACCGTGCGCCCTTATTCACTTAACCTTATCAACCTTACGGTTGGGTTTTGATCCTTCTTCTAGCGATAGAAGTTAGATCAAGAAAATAAGCAATTGAACTTATTAAAAAACTCTATCCAGCTCACAAATCAGCCTGTACGGCAAAAAGATCGATCGTCTCATAAAAT…	TCGCTCGCCGCTACTCAGGGAATCGAATTTTCTTTCTCTTCCTGCAGGTACTTAGATGTTTCAGTTCTCTGCGTCTACCTCGAATGTGCTATGTATTCACACAATCGTAACATCCTATTAAAGATGTTGGGTTCCCCCATTCGGAAATCTCTGGATCATAGCTTACGTACAGCTCCCCAAAGCATATCGGTGTTAGTCCCGTCCTTCATCGGCTCCTAGTGCCAAGGCATCCACCGTGCGCCCTTATTCACTTAACCTTATCAACCTTACGGTTGGGTTTTGATCCTTCTTCTAGCGATAGAAGTTAGATCAAGAAAATAAGCAATTGAACTTATTAAAAAACTCTATCCAGCTCACAAATCAGCCTGTACGGCAAAAAGATCGATCGTCTCATAAAAT…	CTTGTACACACCGCCCGTCACACCACGAGAGTTTGTAACACCCGAAGTCGGTGAGGTAACCTTTTGGAGCCAGCCGCCTAAGGTGGGATAGATGATTGGGGTGAAGTCGTAACAAGGTAGCCGTATCGGAAGGTGCGGCTGGATCACCTCCTTTCTAAGGAATATTACGGAGACTACACAATTTGTTTTTACTTTGTTCAGTTTTGAGAGGTTTACTCTCAATTTAAAACGGGGCCTTAGCTCAGCTGGGAGAGCGCCTGCTTTGCACGCAGGAGGTCAGCGGTTCGATCCCGCTAGGCTCCATTAACAACATTAGTTGTTAAATTTGTTCATTGAAAACTGGATATTTGAAGTAAATGTAAGTAATACAAACCGAGAACACCGCGTTGAATTTGAAAG…	TCGCTCGCCGCTACTCAGGGAATCGAATTTTCTTTCTCTTCCTGCAGGTACTTAGATGTTTCAGTTCTCTGCGTCTACCTCGAATGTGCTATGTATTCACACAATCGTAACATCCTATTAAAGATGTTGGGTTCCCCCATTCGGAAATCTCTGGATCATAGCTTACGTACAGCTCCCCAAAGCATATCGGTGTTAGTCCCGTCCTTCATCGGCTCCTAGTGCCAAGGCATCCACCGTGCGCCCTTATTCACTTAACCTTATCAACCTTACGGTTGGGTTTTGATCCTTCTTCTAGCGATAGAAGTTAGATCAAGAAAATAAGCAATTGAACTTATTAAAAAACTCTATCCAGCTCACAAATCAGCCTGTACGGCAAAAAGATCGATCGTCTCATAAAAT…
CTTGTACACACCGCCCGTCACACCACGAGAGTTTGTAACACCCGAAGTCGGTGAGGTAACCTTTTGGAGCCAGCCGCCTAAGGTGGGATAGATGATTGGGGTGAAGTCGTAACAAGGTAGCCGTATCGGAAGGTGCGGCTGGATCACCTCCTTTCTAAGGAATATTTCGGAAGACTACACATCGTTTGCCTTTGTTCAGTTTTGAGAGGTTTACTCTCAAACAAAATTTGTTCATTGAAAACTGGATATCGAAGAAATAATCAAAACAAGTAACACACACCGAGTTGAAATGTTAAAAGAGTTTTTTAATAAGTTCAACGCTTATTTTCTTGAGCAACCTTCTATCGCTAGAAGAAGTACTCAAAACCGACCGTAAGGTCAAAGGTTAAGTGAATAAGG…	TCGCTCGCCGCTACTCAGGGAATCGAATTTTCTTTCTCTTCCTGCAGGTACTTAGATGTTTCAGTTCTCTGCGTCTACCTCGACTGCGCTATGTATTCACGCAGTCGTAACATCCTATAAAAGATGCTGGGTTCCCCCATTCGGAAATCTCTGGATCATAGCTTACTTACAGCTCCCCAAAGCATATCGGTGTTAGTCCCGTCCTTCATCGGCTCCTAGTGCCAAGGCATCCACCGTGCGCCCTTATTCACTTAACCTTTGACCTTACGGTCGGTTTTGAGTACTTCTTCTAGCGATAGAAGGTTGCTCAAGAAAATAAGCGTTGAACTTATTAAAAAACTCTTTTAACATTTCAACTCGGTGTGTGTTACTTGTTTTGATTATTTCTTCGATATCCAG…	TCGCTCGCCGCTACTCAGGGAATCGAATTTTCTTTCTCTTCCTGCAGGTACTTAGATGTTTCAGTTCTCTGCGTCTACCTCGACTGCGCTATGTATTCACGCAGACGTAACATCCTATAAAAGATGCTGGGTTCCCCCATTCGGAAATCTCTGGATCATAGCTTACTTACAGCTCCCCAAAGCATATCGGTGTTAGTCCCGTCCTTCATCGGCTCCTAGTGCCAAGGCATCCACCGTGCGCCCTTATTCACTTAACCTTTGACCTTACGGTCGGTTTTGAGTACTTCTTCTAGCGATAGAAGGTTGCTCAAGAAAATAAGCGTTGAACTTATTAAAAAACTCTTTTAACATTTCAACTCGGTGTGTGTTACTTGTTTTGATTATTTCTTCGATATCCAG…	TCGCTCGCCGCTACTCAGGGAATCGAATTTTCTTTCTCTTCCTGCAGGTACTTAGATGTTTCAGTTCTCTGCGTCTACCTCGACTGCGCTATGTATTCACGCAGACGTAACATCCTATAAAAGATGCTGGGTTCCCCCATTCGGAAATCTCTGGATCATAGCTTACTTACAGCTCCCCAAAGCATATCGGTGTTAGTCCCGTCCTTCATCGGCTCCTAGTGCCAAGGCATCCACCGTGCGCCCTTATTCACTTAACCTTTGACCTTACGGTCGGTTTTGAGTACTTCTTCTAGCGATAGAAGGTTGCTCAAGAAAATAAGCGTTGAACTTATTAAAAAACTCTTTTAACATTTCAACTCGGTGTGTGTTACTTGTTTTGATTATTTCTTCGATATCCAG…	TCGCTCGCCGCTACTCAGGGAATCGAATTTTCTTTCTCTTCCTGCAGGTACTTAGATGTTTCAGTTCTCTGCGTCTACCTCGACTGCGCTATGTATTCACGCAGACGTAACATCCTATAAAAGATGCTGGGTTCCCCCATTCGGAAATCTCTGGATCATAGCTTACTTACAGCTCCCCAAAGCATATCGGTGTTAGTCCCGTCCTTCATCGGCTCCTAGTGCCAAGGCATCCACCGTGCGCCCTTATTCACTTAACCTTTGACCTTACGGTCGGTTTTGAGTACTTCTTCTAGCGATAGAAGGTTGCTCAAGAAAATAAGCGTTGAACTTATTAAAAAACTCTTTTAACATTTCAACTCGGTGTGTGTTACTTGTTTTTGATTATTTCTTCGATATCCA…
CTTGTACACACCGCCCGTCACACCACGAGAGTTTGTAACACCCGAAGTCGGTGAGGTAACCTTTTTGGAGCCAGCCGCCTAAGGTGGGATAGATGATTGGGGTGAAGTCGTAACAAGGTAGCCGTATCGGAAGGTGCGGCTGGATCACCTCCTTTCTAAGGAATATTTCGGAAGACTACACATCGTTTGCCTTTGTTCAGTTTTGAGAGGTCTACTCTCAAACAAATTTGTTCATTGAAAACTGGATATCGAAGAAAAAATCAAAACAAGTAACACACACCGAGTTGAAATGTTAAAAGAGTTTTTTAATAAGTTCAACGCTTATTTTCTTGAGCAACCTTCTATCGCTAGAAGAAGTACTCAAAACCGACCGTAAGGTCAAAGGTTAAGTGAATAAGG…	CTTGTACACACCGCCCGTCACACCACGAGAGTTTGTAACACCCGAAGTCGGTGAGGTAACCTTTTTGGAGCCAGCCGCCTAAGGTGGGATAGATGATTGGGGTGAAGTCGTAACAAGGTAGCCGTATCGGAAGGTGCGGCTGGATCACCTCCTTTCTAAGGAATATTTCGGAAGACTACACATCGTTTGCCTTTGTTCAGTTTTGAGAGGTTTACTCTCAAACAAATTTGTTCATTGAAAACTGGATATCGAAGAAAAAATCAAAACAAGTAACACACACCGAGTTGAAATGTTAAAAGAGTTTTTTAATAAGTTCAACGCTTATTTTCTTGAGCAACCTTCTATCGCTAGAAGAAGTACTCAAAACCGACCGTAAGGTCAAAGGTTAAGTGAATAAGG…	TCGCTCGCCGCTACTCAGGGAATCGAATTTTCTTTCTCTTCCTGCAGGTACTTAGATGTTTCAGTTCTCTGCGTCTACCTCGACTGCGCTATGTATTCACGCAGACGTAACATCCTATAAAAGATGCTGGGTTTCCCCATTCGGAAATCTCTGGATCATAGCTTACTTACAGCTCCCCAAAGCATATCGGTGTTAGTCCCGTCCTTCATCGGCTCCTAGTGCCAAGGCATCCACCGTGCGCCCTTATTCACTTAACCTTTGACCTTACGGTCGGTTTTGAGTACTTCTTCTAGCGATAGAAGGTTGCTCAAGAAAATAAGCGTTGAACTTATTAAAAAACTCTTTTAACATTTCAACTCGGTGTGTGTTACTTGTTTTGATTTTTTCTTCGATATCCAG…	CTTGTACACACCGCCCGTCACACCACGAGAGTTTGTAACACCCGAAGTCGGTGAGGTAACCTTTTTGGAGCCAGCCGCCTAAGGTGGGATAGATGATTGGGGTGAAGTCGTAACAAGGTAGCCGTATCGGAAGGTGCGGCTGGATCACCTCCTTTCTAAGGAATATTTCGGAAGACTACACATCGTTTGCCTTTGTTCAGTTTTGAGAGGTCTACTCTCAAATAAATACCCGGGGCCTTAGCTCAGCTGGGAGAGCGCCTGCTTTGCACGCAGGAGGTCAGCGGTTCGATCCCGCTAGGCTCCATTAACGACAATGGTCGTTATGCTTTGTTCATTGAAAACTGGATATCGAAGAAAAAATCAAAACAAGTAACACACACCGAGTTGAAATGTTAAAAG…	TCGCTCGCCGCTACTCAGGGAATCGAATTTTCTTTCTCTTCCTGCAGGTACTTAGATGTTTCAGTTCTCTGCGTCTACCTCGACTGCGCTATGTATTCACGCAGACGTAACATCCTATAAAAGATGCTGGGTTTCCCCATTCGGAAATCTCTGGATCATAGCTTACTTACAGCTCCCCAAAGCATATCGGTGTTAGTCCCGTCCTTCATCGGCTCCTAGTGCCAAGGCATCCACCGTGCGCCCTTATTCACTTAACCTTTGACCTTACGGTCGGTTTTGAGTACTTCTTCTAGCGATAGAAGGTTGCTCAAGAAAATAAGCGTTGAACTTATTAAAAAACTCTTTTAACATTTCAACTCGGTGTGTGTTACTTGTTTTGATTTTTTCTTCGATATCCAG…
CTTGTACACACCGCCCGTCACACCACGAGAGTTTGTAACACCCGAAGTCGGTGAGGTAACCATTTATGGAGCCAGCCGCCTAAGGTGGGATAGATGATTGGGGTGAAGTCGTAACAAGGTAGCCGTATCGGAAGGTGCGGCTGGATCACCTCCTTTCTAAGGAAAACGGAAGCACGTTTGGGATCTTTATTTAGTTTTGAGAGGTCTTTGTTTGGGCCTTAGCTCAGCTAAGCGAGACCTTAAGTTGAAGCTTTGTCGCAGCGTCAGCGCACGACAGGGTCCAGCATATCTCAATAAGTACGACAAAAAGTTCATGATATACCCAAGACACATAAAGTGTACGGGGCCTTAGCTCAGCTGGGAGAGCGCCTGCTTTGCACGCAGGAGGTCAGCGGTTCG…	TCGCTCGCCGCTACTAAGGCAATCGCGTTTGCTTTCTCTTCCTGCAGCTACTTAGATGTTTCAGTTCACTGCGTCTTCCTTCTCATAACCTTAACAGTTATGGATACTAGTCATTAACTAGTGGGTTCCCCCATTCGGACATCTCTGGATCAGCGCTTACTTACAGCTCCCCAAAGCATTTCGTCGTTAGTCACGTCCTTCTTCGGCTTCTAGTGCCAAGGCATCCACCGTGCGCCCTTATTAACTTAACCTTATTTTTGATCTTACGATCTAAACTCATTAAATACTTACAGCGTTTTCGGTTTATTTTCTTGTTACTATTCTTACAATCAATCTTTTATTGATCGTGGAATTTGATATAGATATTCAATTTTCAATGGACTATCTTTAGGATACTAA…	TCGCTCGCCGCTACTAAGGCAATCGCGTTTGCTTTCTCTTCCTGCAGCTACTTAGATGTTTCAGTTCACTGCGTCTTCCTTCTCATAACCTTAACAGTTATGGATACTAGTCATTAACTAGTGGGTTCCCCCATTCGGACATCTCTGGATCAGCGCTTACTTACAGCTCCCCAAAGCATTTCGTCGTTAGTCACGTCCTTCTTCGGCTTCTAGTGCCAAGGCATCCACCGTGCGCCCTTATTAACTTAACCTTATTTTTGATCTTACGATCTAAACTCATTAAATACTTACAGCGTTTTCGGTTTATTTTCTTGTTACTATTCTTACAATCAATCTTTTATTGATCGTGGAATTTGATATAGATATTCAATTTTCAATGGACTATCTTTAGGATACTAA…	TCGCTCGCCGCTACTAAGGCAATCGCGTTTGCTTTCTCTTCCTGCAGCTACTTAGATGTTTCAGTTCACTGCGTCTTCCTTCTCATAACCTTAACAGTTATGGATACTAGTCATTAACTAGTGGGTTCCCCCATTCGGACATCTCTGGATCAGCGCTTACTTACAGCTCCCCAAAGCATTTCGTCGTTAGTCACGTCCTTCTTCGGCTTCTAGTGCCAAGGCATCCACCGTGCGCCCTTATTAACTTAACCTTATTTTTGATCTTACGATCTAAACTCATTAAATACTTACAGCGTTTTCGGTTTATTTTCTTGTTACTATTCTTACAATCAATCTTTTATTGATCGTGGAATTTGATATAGATATTCAATTTTCAATGGACTATCTTTAGGATACTAA…	TCGCTCGCCGCTACTAAGGCAATCGCGTTTGCTTTCTCTTCCTGCAGCTACTTAGATGTTTCAGTTCACTGCGTCTTCCTTCTCATAACCTTAACAGTTATGGATACTAGTCATTAACTAGTGGGTTCCCCCATTCGGACATCTCTGGATCAGCGCTTACTTACAGCTCCCCAAAGCATTTCGTCGTTAGTCACGTCCTTCTTCGGCTTCTAGTGCCAAGGCATCCACCGTGCGCCCTTATTAACTTAACCTTATTTTTGATCTTACGATCTAAACTCATTAAATACTTACAGCGTTTTCGGTTTATTTTCTTGTTACTATTCTTACAATCAATCTTTTATTGATCGTGGAATTTGATATAGATATTCAATTTTCAATGGACTATCTTTAGGATACTAA…
TCGCTCGCCGCTACTAAGGCAATCGCTTTTGCTTTCTCTTCCTGCAGCTACTTAGATGTTTCAGTTCACTGCGTCTTCCTTCTCATATCCTTAACAGATATGGATACTAGTCATTAACTAGTGGGTTCCCCCATTCGGACATCTCTGGATCAGCGCTTACTTACAGCTCCCCAAAGCATTTCGTCGTTAGTCACGTCCTTCTTCGGCTTCTAGTGCCAAGGCATCCACCGTGCGCCCTTATTAACTTAACCTTATTAAACTAGTTTCTTTAAAACTAGAAAACTCATTAAATATTCACAGCGTTTTCGGTTTATTTTCTTGTTACTTTCTACAATCTATTTCTAGATCGTGGAATTTGATATAGATATTCAATTTTCAATGAACAATTTGAACCTTTCG…	TCGCTCGCCGCTACTAAGGCAATCGCTTTTGCTTTCTCTTCCTGCAGCTACTTAGATGTTTCAGTTCACTGCGTCTTCCTTCTCATATCCTTAACAGATATGGATACTAGTCATTAACTAGTGGGTTCCCCCATTCGGACATCTCTGGATCAGCGCTTACTTACAGCTCCCCAAAGCATTTCGTCGTTAGTCACGTCCTTCTTCGGCTTCTAGTGCCAAGGCATCCACCGTGCGCCCTTATTAACTTAACCTTATTAAACTAGTTTCTTTAAAACTAGAAAACTCATTAAATATTCACAGCGTTTTCGGTTTATTTTCTTGTTACTTTCTACAATCTATTTCTAGATCGTGGAATTTGATATAGATATTCAATTTTCAATGAACAATTTGAACCTTTCG…	TCGCTCGCCGCTACTAAGGCAATCGCTTTTGCTTTCTCTTCCTGCAGCTACTTAGATGTTTCAGTTCACTGCGTCTTCCTTCTCATATCCTTAACAGATATGGATACTAGTCATTAACTAGTGGGTTCCCCCATTCGGACATCTCTGGATCAGCGCTTACTTACAGCTCCCCAAAGCATTTCGTCGTTAGTCACGTCCTTCTTCGGCTTCTAGTGCCAAGGCATCCACCGTGCGCCCTTATTAACTTAACCTTATTAAACTAGTTTCTTTAAAACTAGAAAACTCATTAAATATTCACAGCGTTTTCGGTTTATTTTCTTGTTACTTTCTACAATCTATTTCTAGATCGTGGAATTTGATATAGATATTCAATTTTCAATGAACAATTTGAACCTTTCG…	TCGCTCGCCGCTACTAAGGCAATCGCTTTTGCTTTCTCTTCCTGCAGCTACTTAGATGTTTCAGTTCACTGCGTCTTCCTTCTCATATCCTTAACAGATATGGATACTAGTCATTAACTAGTGGGTTCCCCCATTCGGACATCTCTGGATCAGCGCTTACTTACAGCTCCCCAAAGCATTTCGTCGTTAGTCACGTCCTTCTTCGGCTTCTAGTGCCAAGGCATCCACCGTGCGCCCTTATTAACTTAACCTTATTAAACTAGTTTCTTTAAAACTAGAAAACTCATTAAATATTCACAGCGTTTTCGGTTTATTTTCTTGTTACTTTCTACAATCTATTTCTAGATCGTGGAATTTGATATAGATATTCAATTTTCAATGAACAATTTGAACCTTTCG…	TCGCTCGCCGCTACTAAGGCAATCGCTTTTGCTTTCTCTTCCTGCAGCTACTTAGATGTTTCAGTTCACTGCGTCTTCCTTCTCATATCCTTAACAGATATGGATACTAGTCATTAACTAGTGGGTTCCCCCATTCGGACATCTCTGGATCAGCGCTTACTTACAGCTCCCCAAAGCATTTCGTCGTTAGTCACGTCCTTCTTCGGCTTCTAGTGCCAAGGCATCCACCGTGCGCCCTTATTAACTTAACCTTATTAAACTAGTTTCTTTAAAACTAGAAAACTCATTAAATATTCACAGCGTTTTCGGTTTATTTTCTTGTTACTTTCTACAATCTATTTCTAGATCGTGGAATTTGATATAGATATTCAATTTTCAATGAACAATTTGAACCTTTCG…	TCGCTCGCCGCTACTAAGGCAATCGCTTTTGCTTTCTCTTCCTGCAGCTACTTAGATGTTTCAGTTCACTGCGTCTTCCTTCTCATATCCTTAACAGATATGGATACTAGTCATTAACTAGTGGGTTCCCCCATTCGGACATCTCTGGATCAGCGCTTACTTACAGCTCCCCAAAGCATTTCGTCGTTAGTCACGTCCTTCTTCGGCTTCTAGTGCCAAGGCATCCACCGTGCGCCCTTATTAACTTAACCTTATTAAACTAGTTTCTTTAAAACTAGAAAACTCATTAAATATTCACAGCGTTTTCGGTTTATTTTCTTGTTACTTTCTACAATCTATTTCTAGATCGTGGAATTTGATATAGATATTCAATTTTCAATGAACAATTTGAACCTTTCG…	TCGCTCGCCGCTACTAAGGCAATCGCTTTTGCTTTCTCTTCCTGCAGCTACTTAGATGTTTCAGTTCACTGCGTCTTCCTTCTCATATCCTTAACAGATATGGATACTAGTCATTAACTAGTGGGTTCCCCCATTCGGACATCTCTGGATCAGCGCTTACTTACAGCTCCCCAAAGCATTTCGTCGTTAGTCACGTCCTTCTTCGGCTTCTAGTGCCAAGGCATCCACCGTGCGCCCTTATTAACTTAACCTTATTAAACTAGTTTCTTTAAAACTAGAAAACTCATTAAATATTCACAGCGTTTTCGGTTTATTTTCTTGTTACTTTCTACAATCTATTTCTAGATCGTGGAATTTGATATAGATATTCAATTTTCAATGAACAATTTGAACCTTTCG…
TCGCTCGCCGCTACTAAGGCAATCGCGTTTGCTTTCTCTTCCTGCAGCTACTTAGATGTTTCAGTTCACTGCGTCTTCCTCTACATTACCTTAACAGTAATGAGTGACATGCATTACATGCCGGGTTCCCCCATTCGGACATCTCTGGATCAATGTTTACTTACAACTCCCCAAAGCATTTCGTCGTTAGTCACGTCCTTCATCGGCTTCTAGTGCCAAGGCATCCACCGTGCGCCCTTATTAACTTAACCTTATTTTGGTCTGTTGACCTTAAACTCATTAAATCACAGCGTTTCGGTTTATTCTTGTTACTATCTACAATTCAATTTCTTGAATCGTGGAATTTGATATAGATATTCAATTTTCAATGGACAATCTTTGAATCTTTCGATTCAATGG…	TCGCTCGCCGCTACTAAGGCAATCGCGTTTGCTTTCTCTTCCTGCAGCTACTTAGATGTTTCAGTTCACTGCGTCTTCCTCTACATTACCTTAACAGTAATGAGTGACATGCATTACATGCCGGGTTCCCCCATTCGGACATCTCTGGATCAATGTTTACTTACAACTCCCCAAAGCATTTCGTCGTTAGTCACGTCCTTCATCGGCTTCTAGTGCCAAGGCATCCACCGTGCGCCCTTATTAACTTAACCTTATTTTGGTCTGTTGACCTTAAACTCATTAAATCACAGCGTTTCGGTTTATTCTTGTTACTATCTACAATTCAATTTCTTGAATCGTGGAATTTGATATAGATATTCAATTTTCAATGGACAATCTTTGAATCTTTCGATTCAATGG…	TCGCTCGCCGCTACTAAGGCAATCGCGTTTGCTTTCTCTTCCTGCAGCTACTTAGATGTTTCAGTTCACTGCGTCTTCCTCTACATTACCTTAACAGTAATGAGTGACATGCATTACATGCCGGGTTCCCCCATTCGGACATCTCTGGATCAATGTTTACTTACAACTCCCCAAAGCATTTCGTCGTTAGTCACGTCCTTCATCGGCTTCTAGTGCCAAGGCATCCACCGTGCGCCCTTATTAACTTAACCTTATTTTGGTCTGTTGACCTTAAACTCATTAAATCACAGCGTTTCGGTTTATTCTTGTTACTATCTACAATTCAATTTCTTGAATCGTGGAATTTGATATAGATATTCAATTTTCAATGGACAATCTTTGAATCTTTCGATTCAATGG…	TCGCTCGCCGCTACTAAGGCAATCGCGTTTGCTTTCTCTTCCTGCAGCTACTTAGATGTTTCAGTTCACTGCGTCTTCCTCTACATTACCTTAACAGTAATGAGTGACATGCATTACATGCCGGGTTCCCCCATTCGGACATCTCTGGATCAATGTTTACTTACAACTCCCCAAAGCATTTCGTCGTTAGTCACGTCCTTCATCGGCTTCTAGTGCCAAGGCATCCACCGTGCGCCCTTATTAACTTAACCTTATTTTGGTCTGTTGACCTTAAACTCATTAAATCACAGCGTTTCGGTTTATTCTTGTTACTATCTACAATTCAATTTCTTGAATCGTGGAATTTGATATAGATATTCAATTTTCAATGGACAATCTTTGAATCTTTCGATTCAATGG…	TCGCTCGCCGCTACTAAGGCAATCGCGTTTGCTTTCTCTTCCTGCAGCTACTTAGATGTTTCAGTTCACTGCGTCTTCCTCTACATTACCTTAACAGTAATGAGTGACATGCATTACATGCCGGGTTCCCCCATTCGGACATCTCTGGATCAATGTTTACTTACAACTCCCCAAAGCATTTCGTCGTTAGTCACGTCCTTCATCGGCTTCTAGTGCCAAGGCATCCACCGTGCGCCCTTATTAACTTAACCTTATTTTGGTCTGTTGACCTTAAACTCATTAAATCACAGCGTTTCGGTTTATTCTTGTTACTATCTACAATTCAATTTCTTGAATCGTGGAATTTGATATAGATATTCAATTTTCAATGGACAATCTTTGAATCTTTCGATTCAATGG…	TCGCTCGCCGCTACTAAGGCAATCGCGTTTGCTTTCTCTTCCTGCAGCTACTTAGATGTTTCAGTTCACTGCGTCTTCCTCTACATTACCTTAACAGTAATGAGTGACATGCATTACATGCCGGGTTCCCCCATTCGGACATCTCTGGATCAATGTTTACTTACAACTCCCCAAAGCATTTCGTCGTTAGTCACGTCCTTCATCGGCTTCTAGTGCCAAGGCATCCACCGTGCGCCCTTATTAACTTAACCTTATTTTGGTCTGTTGACCTTAAACTCATTAAATCACAGCGTTTCGGTTTATTCTTGTTACTATCTACAATTCAATTTCTTGAATCGTGGAATTTGATATAGATATTCAATTTTCAATGGACAATCTTTGAATCTTTCGATTCAATGG…	TCGCTCGCCGCTACTAAGGCAATCGCGTTTGCTTTCTCTTCCTGCAGCTACTTAGATGTTTCAGTTCACTGCGTCTTCCTCTACATTACCTTAACAGTAATGAGTGACATGCATTACATGCCGGGTTCCCCCATTCGGACATCTCTGGATCAATGTTTACTTACAACTCCCCAAAGCATTTCGTCGTTAGTCACGTCCTTCATCGGCTTCTAGTGCCAAGGCATCCACCGTGCGCCCTTATTAACTTAACCTTATTTTGGTCTGTTGACCTTAAACTCATTAAATCACAGCGTTTCGGTTTATTCTTGTTACTATCTACAATTCAATTTCTTGAATCGTGGAATTTGATATAGATATTCAATTTTCAATGGACAATCTTTGAATCTTTCGATTCAATGG…
CTTGTACACACCGCCCGTCACACCACGAGAGTTTGTAACACCCGAAGTCGGTGAGGTAACCTATTAGGAGCCAGCCGCCTAAGGTGGGATAGATGATTGGGGTGAAGTCGTAACAAGGTAGCCGTATCGGAAGGTGCGGCTGGATCACCTCCTTTCTAAGGAAAAGGAACACGTTAGGGACGTCTTATTTAGTTTTGAGAGGTCTTGTGGGGCCTTAGCTCAGCTGGGAGAGCGCCTGCTTTGCACGCAGGAGGTCAGCGGTTCGATCCCGCTAGGCTCCATTAGGATAGAGATATCCTAAAAATTGTCCATTGAAAATTGAATATCTATATCAAATTCCACGATCAAGAAATTGATTGTAAGAATAGTAACAAGAAATAAACCGAAAACGCTGTAAGT…	CTTGTACACACCGCCCGTCACACCACGAGAGTTTGTAACACCCGAAGTCGGTGAGGTAACCTATTAGGAGCCAGCCGCCTAAGGTGGGATAGATGATTGGGGTGAAGTCGTAACAAGGTAGCCGTATCGGAAGGTGCGGCTGGATCACCTCCTTTCTAAGGAAAAGGAACACGTTAGGGACGTCTTATTTAGTTTTGAGAGGTCTTGTGGGGCCTTAGCTCAGCTGGGAGAGCGCCTGCTTTGCACGCAGGAGGTCAGCGGTTCGATCCCGCTAGGCTCCATTAGGATAGAGATATCCTAAAAATTGTCCATTGAAAATTGAATATCTATATCAAATTCCACGATCAAGAAATTGATTGTAAGAATAGTAACAAGAAATAAACCGAAAACGCTGTAAGT…	CTTGTACACACCGCCCGTCACACCACGAGAGTTTGTAACACCCGAAGTCGGTGAGGTAACCTATTAGGAGCCAGCCGCCTAAGGTGGGATAGATGATTGGGGTGAAGTCGTAACAAGGTAGCCGTATCGGAAGGTGCGGCTGGATCACCTCCTTTCTAAGGAAAAGGAACACGTTAGGGACGTCTTATTTAGTTTTGAGAGGTCTTGTGGGGCCTTAGCTCAGCTGGGAGAGCGCCTGCTTTGCACGCAGGAGGTCAGCGGTTCGATCCCGCTAGGCTCCATTAGGATAGAGATATCCTAAAAATTGTCCATTGAAAATTGAATATCTATATCAAATTCCACGATCAAGAAATTGATTGTAAGAATAGTAACAAGAAATAAACCGAAAACGCTGTAAGT…	CTTGTACACACCGCCCGTCACACCACGAGAGTTTGTAACACCCGAAGTCGGTGAGGTAACCTATTAGGAGCCAGCCGCCTAAGGTGGGATAGATGATTGGGGTGAAGTCGTAACAAGGTAGCCGTATCGGAAGGTGCGGCTGGATCACCTCCTTTCTAAGGAAAAGGAACACGTTAGGGACGTCTTATTTAGTTTTGAGAGGTCTTGTGGGGCCTTAGCTCAGCTGGGAGAGCGCCTGCTTTGCACGCAGGAGGTCAGCGGTTCGATCCCGCTAGGCTCCATTAGGATAGAGATATCCTAAAAATTGTCCATTGAAAATTGAATATCTATATCAAATTCCACGATCAAGAAATTGATTGTAAGAATAGTAACAAGAAATAAACCGAAAACGCTGTAAGT…	CTTGTACACACCGCCCGTCACACCACGAGAGTTTGTAACACCCGAAGTCGGTGAGGTAACCTATTAGGAGCCAGCCGCCTAAGGTGGGATAGATGATTGGGGTGAAGTCGTAACAAGGTAGCCGTATCGGAAGGTGCGGCTGGATCACCTCCTTTCTAAGGAAAAGGAACACGTTAGGGACGTCTTATTTAGTTTTGAGAGGTCTTGTGGGGCCTTAGCTCAGCTGGGAGAGCGCCTGCTTTGCACGCAGGAGGTCAGCGGTTCGATCCCGCTAGGCTCCATTAGGATAGAGATATCCTAAAAATTGTCCATTGAAAATTGAATATCTATATCAAATTCCACGATCAAGAAATTGATTGTAAGAATAGTAACAAGAAATAAACCGAAAACGCTGTAAGT…	TCGCTCGCCGCTACTCAGGCAATCGCTTTTGCTTTCTCTTCCTGCAGCTACTTAGATGTTTCAGTTCACTGCGTCTTCCTTCTCATAACCTTAACAGTTATGGATACTAACCATTAGTTAGTGGGTTCCCCCATTCGGACATCTCTGGATCAGCGCTTACTTACAGCTCCCCAAAGCATTTCGTCGTTTGTCACGTCCTTCTTCGGCTTCTAGTGCCAAGGCATCCACCGTGCGCCCTTATTAACTTAACCTTATCTTTTACTAGTATATCTTAACTAGAAAAAACTCTTTAATACTTACAGCGTTTTCGGTTTATTTCTTGTTACTATTCTTACAATCAATTTCTTGATCGTGGAATTTGATATAGATATTCAATTTTCAATGGACAATTTTTAGGAT…
CTTGTACACACCGCCCGTCACACCACGAGAGTTTGTAACACCCGAAGTCGGTGAGGTAACCGTTAAGGAGCCAGCCGCCTAAGGTGGGATAGATGATTGGGGTGAAGTCGTAACAAGGTAGCCGTATCGGAAGGTGCGGCTGGATCACCTCCTTTCTAAGGAAAAAGTAAGTAACAGAGGGCGTCTAAAAGCGACTTGATTTTAGGAAACCGGTGCCGTATGCTTGCATACAAGGCGGTTTATCTAAATCACAAGCTTTTAGCCCGAGTACAATTAGAGTATTGTTTTCTCTGTACTTACTACGGAAGCACGTTTAGCGTCTTATTTAGTTTTGAGAGGTCTTGAAATAAGTCATGAGAACGTTAAGAAACCCGTATGACAATAGGGAACTGACGCAGA…	CTTGTACACACCGCCCGTCACACCACGAGAGTTTGTAACACCCGAAGTCGGTGAGGTAACCGTTAAGGAGCCAGCCGCCTAAGGTGGGATAGATGATTGGGGTGAAGTCGTAACAAGGTAGCCGTATCGGAAGGTGCGGCTGGATCACCTCCTTTCTAAGGAAAAAGTAAGTAACAGAGGGCGTCTAAAAGCGACTTGATTTTAGGAAACCGGTGCCGTATGCTTGCATACAAGGCGGTTTATCTAAATCACAAGCTTTTAGCCCGAGTACAATTAGAGTATTGTTTTCTCTGTACTTACTACGGAAGCACGTTTAGCGTCTTATTTAGTTTTGAGAGGTCTTGAAATAAGTCATGAGAACGTTAAGAAACCCGTATGACAATAGGGAACTGACGCAGA…	CTTGTACACACCGCCCGTCACACCACGAGAGTTTGTAACACCCGAAGTCGGTGAGGTAACCGTTAAGGAGCCAGCCGCCTAAGGTGGGATAGATGATTGGGGTGAAGTCGTAACAAGGTAGCCGTATCGGAAGGTGCGGCTGGATCACCTCCTTTCTAAGGAAAAAGTAAGTAACAGAGGGCGTCTAAAAGCGACTTGATTTTAGGAAACCGGTGCCGTATGCTTGCATACAAGGCGGTTTATCTAAATCACAAGCTTTTAGCCCGAGTACAATTAGAGTATTGTTTTCTCTGTACTTACTACGGAAGCACGTTTAGCGTCTTATTTAGTTTTGAGAGGTCTTGAAATAAGTCATGAGAACGTTAAGAAACCCGTATGACAATAGGGAACTGACGCAGA…	CTTGTACACACCGCCCGTCACACCACGAGAGTTTGTAACACCCGAAGTCGGTGAGGTAACCGTTAAGGAGCCAGCCGCCTAAGGTGGGATAGATGATTGGGGTGAAGTCGTAACAAGGTAGCCGTATCGGAAGGTGCGGCTGGATCACCTCCTTTCTAAGGAAAAAGTAAGTAACAGAGGGCGTCTAAAAGCGACTTGATTTTAGGAAACCGGTGCCGTATGCTTGCATACAAGGCGGTTTATCTAAATCACAAGCTTTTAGCCCGAGTACAATTAGAGTATTGTTTTCTCTGTACTTACTACGGAAGCACGTTTAGCGTCTTATTTAGTTTTGAGAGGTCTTGAAATAAGTCATGAGAACGTTAAGAAACCCGTATGACAATAGGGAACTGACGCAGA…	CTTGTACACACCGCCCGTCACACCACGAGAGTTTGTAACACCCGAAGTCGGTGAGGTAACCGTTAAGGAGCCAGCCGCCTAAGGTGGGATAGATGATTGGGGTGAAGTCGTAACAAGGTAGCCGTATCGGAAGGTGCGGCTGGATCACCTCCTTTCTAAGGAAAAAGTAAGTAACAGAGGGCGTCTAAAAGCGACTTGATTTTAGGAAACCGGTGCCGTATGCTTGCATACAAGGCGGTTTATCTAAATCACAAGCTTTTAGCCCGAGTACAATTAGAGTATTGTTTTCTCTGTACTTACTACGGAAGCACGTTTAGCGTCTTATTTAGTTTTGAGAGGTCTTGAAATAAGTCATGAGAACGTTAAGAAACCCGTATGACAATAGGGAACTGACGCAGA…	CTTGTACACACCGCCCGTCACACCACGAGAGTTTGTAACACCCGAAGTCGGTGAGGTAACCGTTAAGGAGCCAGCCGCCTAAGGTGGGATAGATGATTGGGGTGAAGTCGTAACAAGGTAGCCGTATCGGAAGGTGCGGCTGGATCACCTCCTTTCTAAGGAAAAAGTAAGTAACAGAGGGCGTCTAAAAGCGACTTGATTTTAGGAAACCGGTGCCGTATGCTTGCATACAAGGCGGTTTATCTAAATCACAAGCTTTTAGCCCGAGTACAATTAGAGTATTGTTTTCTCTGTACTTACTACGGAAGCACGTTTAGCGTCTTATTTAGTTTTGAGAGGTCTTGAAATAAGTCATGAGAACGTTAAGAAACCCGTATGACAATAGGGAACTGACGCAGA…
CTTGTACACACCGCCCGTCACACCACGAGAGTTTATAACACCCGAAGTCGGTGAGGTAACCATTATGGAGCCAGCCGCCTAAGGTGGGATAGATGATTGGGGTGAAGTCGTAACAAGGTAGCCGTATCGGAAGGTGCGGCTGGATCACCTCCTTTCTAAGGAAAAGTAAGTAACAGAGGGCGTAAAAAGCGACTTGATTTTAGGAAACCACCGCAGTATGCTTGCATACCAGATGGTTTATCTAAAACACAAGCTTTTAGCCCGAGTACCATTTGACTCATTATCTGTTCTTACAACGGAAGCACTTGACGTCTTGTTTAGTTATGAGAGGTAGTACATAGGTAGATGTACGGGGCCTTAGCTCAGCTGGGAGAGCGCCTGCTTTGCACGCAGGAGGTC…	CTTGTACACACCGCCCGTCACACCACGAGAGTTTATAACACCCGAAGTCGGTGAGGTAACCATTATGGAGCCAGCCGCCTAAGGTGGGATAGATGATTGGGGTGAAGTCGTAACAAGGTAGCCGTATCGGAAGGTGCGGCTGGATCACCTCCTTTCTAAGGAAAAGTAAGTAACAGAGGGCGTAAAAAGCGACTTGATTTTAGGAAACCACCGCAGTATGCTTGCATACCAGATGGTTTATCTAAAACACAAGCTTTTAGCCCGAGTACCATTTGACTCATTATCTGTTCTTACAACGGAAGCACTTGACGTCTTGTTTAGTTATGAGAGGTAGTACATAGGTAGATGTACGGGGCCTTAGCTCAGCTGGGAGAGCGCCTGCTTTGCACGCAGGAGGTC…	CTTGTACACACCGCCCGTCACACCACGAGAGTTTATAACACCCGAAGTCGGTGAGGTAACCATTATGGAGCCAGCCGCCTAAGGTGGGATAGATGATTGGGGTGAAGTCGTAACAAGGTAGCCGTATCGGAAGGTGCGGCTGGATCACCTCCTTTCTAAGGAAAAGTAAGTAACAGAGGGCGTAAAAAGCGACTTGATTTTAGGAAACCACCGCAGTATGCTTGCATACCAGATGGTTTATCTAAAACACAAGCTTTTAGCCCGAGTACCATTTGACTCATTATCTGTTCTTACAACGGAAGCACTTGACGTCTTGTTTAGTTATGAGAGGTAGTACATAGGTAGATGTACGGGGCCTTAGCTCAGCTGGGAGAGCGCCTGCTTTGCACGCAGGAGGTC…	CTTGTACACACCGCCCGTCACACCACGAGAGTTTATAACACCCGAAGTCGGTGAGGTAACCATTATGGAGCCAGCCGCCTAAGGTGGGATAGATGATTGGGGTGAAGTCGTAACAAGGTAGCCGTATCGGAAGGTGCGGCTGGATCACCTCCTTTCTAAGGAAAAGTAAGTAACAGAGGGCGTAAAAAGCGACTTGATTTTAGGAAACCACCGCAGTATGCTTGCATACCAGATGGTTTATCTAAAACACAAGCTTTTAGCCCGAGTACCATTTGACTCATTATCTGTTCTTACAACGGAAGCACTTGACGTCTTGTTTAGTTATGAGAGGTAGTACATAGGTAGATGTACGGGGCCTTAGCTCAGCTGGGAGAGCGCCTGCTTTGCACGCAGGAGGTC…	TCGCTCGCCGCTACTCAGGCAATCGCTTTTGCTTTCTCTTCCTGCAGCTACTTAGATGTTTCAGTTCACTGCGTCTTCCCTCCATAGACCTTAACAGTCTTGGATGACAGGCATCAACCTGCCGGGTTCCCCCATTCGGACATCTCTGGATCAAGGCTTACTTACAGCTCCCCAAAGCATTTCGTCGTTCGTCACGTCCTTCATCGGCTCCTAGTGCCAAGGCATCCACCGTGCGCCCTTATTAACTTAACCTTATTTCTCTCATCAATTCGGCTTCTTCAGCGTTTTTCGGTTTCTTTCTTGTTACGCTCATATAATACATATCTTATATGAGTTTGATATAGCTATTCAATTGTCAATGTTCAAATATCATCTAAAACAAGATCTATAAAGTTGAAC…
CTTGTACACACCGCCCGTCACACCACGAGAGTTTGTAACACCCGAAGTCGGTGAGGTAACCGTAAGGAGCCAGCCGCCTAAGGTGGGATAGATGATTGGGGTGAAGTCGTAACAAGGTAGCCGTATCGGAAGGTGCGGCTGGATCACCTCCTTTCTAAGGAAAATACGGAAGACATTGAGTTCGTTTTGTTTAGTTTTGAGAGGTCTTGTGGGGCCTTAGCTCAGCTGGGAGAGCGCCTGCTTTGCACGCAGGAGGTCAGCGGTTCGATCCCGCTAGGCTCCATTAGGATATGGAATTCACCTTTAGTTGATGATATCCTAAAGTAGCACATTGAAAATTGAATAACGATATCAAATAGTAACAAGAAAATAAACCGAAAACGCTGTGAATATTAATGA…	CTTGTACACACCGCCCGTCACACCACGAGAGTTTGTAACACCCGAAGTCGGTGAGGTAACCGTAAGGAGCCAGCCGCCTAAGGTGGGATAGATGATTGGGGTGAAGTCGTAACAAGGTAGCCGTATCGGAAGGTGCGGCTGGATCACCTCCTTTCTAAGGAAAATACGGAAGACATTGAGTTCGTTTTGTTTAGTTTTGAGAGGTCTTGTGGGGCCTTAGCTCAGCTGGGAGAGCGCCTGCTTTGCACGCAGGAGGTCAGCGGTTCGATCCCGCTAGGCTCCATTAGGATATGGAATTCACCTTTAGTTGATGATATCCTAAAGTAGCACATTGAAAATTGAATAACGATATCAAATAGTAACAAGAAAATAAACCGAAAACGCTGTGAATATTAATGA…	TCGCTCGCCGCTACTCAGGCAATCGCTTTTGCTTTCTCTTCCTGCAGCTACTTAGATGTTTCAGTTCACTGCGTCTTCCTCCTCATTCCCTTAACAGAAATGGGTAACAGGCATCAACCTGCTGGGTTCCCCCATTCGGACATCCCTGGATCAACGCTTACTTACAGCTCCCCAAGGCATTTCGTCGTTTGTCACGTCCTTCTTCGGCTCCTAGTGCCAAGGCATCCACCGTGCGCCCTTACTAACTTAACCTTATTTTGACCTTTCAGTCATAAACTCATTAATATTCACAGCGTTTTCGGTTTATTTTCTTGTTACTATTTGATATCGTTATTCAATTTTCAATGTGCTACTTTAGGATATCATCAACTAAAGGTGAATTCCATATCCTAATGGAGC…	TCGCTCGCCGCTACTCAGGCAATCGCTTTTGCTTTCTCTTCCTGCAGCTACTTAGATGTTTCAGTTCACTGCGTCTTCCTCCTCATTCCCTTAACAGAAATGGGTAACAGGCATCAACCTGCTGGGTTCCCCCATTCGGACATCCCTGGATCAACGCTTACTTACAGCTCCCCAAGGCATTTCGTCGTTTGTCACGTCCTTCTTCGGCTCCTAGTGCCAAGGCATCCACCGTGCGCCCTTACTAACTTAACCTTATTTTGACCTTTCAGTCATAAACTCATTAATATTCACAGCGTTTTCGGTTTATTTTCTTGTTACTATTTGATATCGTTATTCAATTTTCAATGTGCTACTTTAGGATATCATCAACTAAAGGTGAATTCCATATCCTAATGGAGC…
CTTGTACACACCGCCCGTCACACCACGGGAGTTGGGAGTACCCGAAGTAGGTTGCCTAACCGCAAGGAGGGCGCTTCCTAAGGTAAGACCGATGACTGGGGTGAAGTCGTAACAAGGTAGCCGTATCGGAAGGTGCGGCTGGATCACCTCCTTTCTAAGGAATATATACAAAGACGTGAGCATTCAACTTTATTCAGTTTTGAGGGGTTTAGTGATAAACCTAAGCAAGAATCAAATTCTTGATTGTGGGGCCTTAGCTCAGCTGGGAGAGCGCCTGCTTTGCACGCAGGAGGTCAGCGGTTCGATCCCGCTAGGCTCCATTGTCAGACAAGACGTTAAAATCACTTGAACATTGAAAACTAAATAACAATATCTAATAACGATAAATAAACCAAAAGC…	TCGCTCGCCGCTACTTACGAAATCGTTTTTACTTTCTCTTCCTGCAGGTACTTAGATGTTTCAGTTCTCTGCGTTACCTTTACATGAGCTATGTATTCACTCATGAATAACTGCTAGTAGCAGCTGGGTTTCCCCATTCGGAGACCTAGGGATCAATGCGTACTTACTGCTCCCCCTAGAATATCGTCGTTAGTCACGTCCTTCATCGGCTCTTAGTGCCAAGGCATCCACCGTGCGCCCTTATTAACTTTGCCATGATGATTTATAATCATCGTTTTTCAAGTATAAGTTTGTAAATTCTTTAAAATTCACAGCTTTTGGTTTATTTATCGTTATTAGATATTGTTATTTAGTTTTCAATGTTCAAGTGATTTTAACGTCTTGTCTGACAATGGAGCC…	TCGCTCGCCGCTACTTACGAAATCGTTTTTACTTTCTCTTCCTGCAGGTACTTAGATGTTTCAGTTCTCTGCGTTACCTTTACATGAGCTATGTATTCACTCATGAATAACTGCTAGTAGCAGCTGGGTTTCCCCATTCGGAGACCTAGGGATCAATGCGTACTTACTGCTCCCCCTAGAATATCGTCGTTAGTCACGTCCTTCATCGGCTCTTAGTGCCAAGGCATCCACCGTGCGCCCTTATTAACTTTGCCATGATGATTTATAATCATCGTTTTTCAAGTATAAGTTTGTAAATTCTTTAAAATTCACAGCTTTTGGTTTATTTATCGTTATTAGATATTGTTATTTAGTTTTCAATGTTCAAGTGATTTTAACGTCTTGTCTGACAATGGAGCC…	TCGCTCGCCGCTACTTACGAAATCGTTTTTACTTTCTCTTCCTGCAGGTACTTAGATGTTTCAGTTCTCTGCGTTACCTTTACATGAGCTATGTATTCACTCATGAATAACTGCTAGTAGCAGCTGGGTTTCCCCATTCGGAGACCTAGGGATCAATGCGTACTTACTGCTCCCCCTAGAATATCGTCGTTAGTCACGTCCTTCATCGGCTCTTAGTGCCAAGGCATCCACCGTGCGCCCTTATTAACTTTGCCATGATGATTTATAATCATCGTTTTTCAAGTATAAGTTTGTAAATTCTTTAAAATTCACAGCTTTTGGTTTATTTATCGTTATTAGATATTGTTATTTAGTTTTCAATGTTCAAGTGATTTTAACGTCTTGTCTGACAATGGAGCC…	TCGCTCGCCGCTACTTACGAAATCGTTTTTACTTTCTCTTCCTGCAGGTACTTAGATGTTTCAGTTCTCTGCGTTACCTTTACATGAGCTATGTATTCACTCATGAATAACTGCTAGTAGCAGCTGGGTTTCCCCATTCGGAGACCTAGGGATCAATGCGTACTTACTGCTCCCCCTAGAATATCGTCGTTAGTCACGTCCTTCATCGGCTCTTAGTGCCAAGGCATCCACCGTGCGCCCTTATTAACTTTGCCATGATGATTTATAATCATCGTTTTTCAAGTATAAGTTTGTAAATTCTTTAAAATTCACAGCTTTTGGTTTATTTATCGTTATTAGATATTGTTATTTAGTTTTCAATGTTCAAGTGATTTTAACGTCTTGTCTGACAATGGAGCC…	TCGCTCGCCGCTACTTACGAAATCGTTTTTACTTTCTCTTCCTGCAGGTACTTAGATGTTTCAGTTCTCTGCGTTACCTTTACATGAGCTATGTATTCACTCATGAATAACTGCTAGTAGCAGCTGGGTTTCCCCATTCGGAGACCTAGGGATCAATGCGTACTTACTGCTCCCCCTAGAATATCGTCGTTAGTCACGTCCTTCATCGGCTCTTAGTGCCAAGGCATCCACCGTGCGCCCTTATTAACTTTGCCATGATGATTTATAATCATCGTTTTTCAAGTATAAGTTTGTAAATTCTTTAAAATTCACAGCTTTTGGTTTATTTATCGTTATTAGATATTGTTATTTAGTTTTCAATGTTCAAGTGATTTTAACGTCTTGTCTGACAATGGAGCC…
CTTGTACACACCGCCCGTCACACCACGAGAGTTTGTAACACCCGAAGTCGGTGAGGTAACCGTAAGGAGCCAGCCGCCTAAGGTGGGATAGATGATTGGGGTGAAGTCGTAACAAGGTAGCCGTATCGGAAGGTGCGGCTGGATCACCTCCTTTCTAAGGAAAAATCGGAAGCCATTGAGTTCGTTTTGTTTAGTTTTGAGAGGTCTTGTGGGGCCTTAGCTCAGCTGGGAGAGCGCCTGCTTTGCACGCAGGAGGTCAGCGGTTCGATCCCGCTAGGCTCCATTATCTAGGATGCAAAGAAATGAGATTCTTGTTCAACTAGATAAGATAAGATAGGTGTTCAACGGGTAAAGAAGTTGAACACGAACCTAATTAGCCCATTGAAAATTGAATAACGA…	CTTGTACACACCGCCCGTCACACCACGAGAGTTTGTAACACCCGAAGTCGGTGAGGTAACCGTAAGGAGCCAGCCGCCTAAGGTGGGATAGATGATTGGGGTGAAGTCGTAACAAGGTAGCCGTATCGGAAGGTGCGGCTGGATCACCTCCTTTCTAAGGAAAAATCGGAAGCCATTGAGTTCGTTTTGTTTAGTTTTGAGAGGTCTTGTGGGGCCTTAGCTCAGCTGGGAGAGCGCCTGCTTTGCACGCAGGAGGTCAGCGGTTCGATCCCGCTAGGCTCCATTATCTAGGATGCAAAGAAATGAGATTCTTGTTCAACTAGATAAGATAAGATAGGTGTTCAACGGGTAAAGAAGTTGAACACGAACCTAATTAGCCCATTGAAAATTGAATAACGA…	TCGCTCGCCGCTACTTAGGCAATCGCTTTTGCTTTCTCTTCCTGCAGCTACTTAGATGTTTCAGTTCACTGCGTCTTCCTCCTCATATCCTTAACAGATATGGGTAACAGGTAGTACCTGTTGGGTTCCCCCATTCGGACATCCCTGGATCTACGCTTACTTACAGCTCCCCAAGGCATTTCGTCGTTTGTCACGTCCTTCTTCGGCTCCTAGTGCCAAGGCATCCACCGTGCGCCCTTACTAACTTAACCTTATTTTGACCTTTCAGTCATAAACTCATTAATATTCACAGCGTTTCGGTTTATTTTCTTGTTACTATTTGATATCGTTATTCAATTTTCAATGGGCTAATTAGGTTCGTGTTCAACTTCTTTACCCGTTGAACACCTATCTTATCTT…	TCGCTCGCCGCTACTTAGGCAATCGCTTTTGCTTTCTCTTCCTGCAGCTACTTAGATGTTTCAGTTCACTGCGTCTTCCTCCTCATATCCTTAACAGATATGGGTAACAGGTAGTACCTGTTGGGTTCCCCCATTCGGACATCCCTGGATCTACGCTTACTTACAGCTCCCCAAGGCATTTCGTCGTTTGTCACGTCCTTCTTCGGCTCCTAGTGCCAAGGCATCCACCGTGCGCCCTTACTAACTTAACCTTATTTTGACCTTTCAGTCATAAACTCATTAATATTCACAGCGTTTCGGTTTATTTTCTTGTTACTATTTGATATCGTTATTCAATTTTCAATGGGCTAATTAGGTTCGTGTTCAACTTCTTTACCCGTTGAACACCTATCTTATCTT…
CTTGTACACACCGCCCGTCACACCACGAGAGTTTGTAACACCCGAAGTCGGTGAGGTAACCGTAAGGAGCCAGCCGCCTAAGGTGGGATAGATGATTGGGGTGAAGTCGTAACAAGGTAGCCGTATCGGAAGGTGCGGCTGGATCACCTCCTTTCTAAGGATAAGGAACTGCGCATTGGTCTTGTTTAGTCTTGAGAGGTCTTGTGGGGCCTTAGCTCAGCTGGGAGAGCGCCTGCTTTGCACGCAGGAGGTCAGCGGTTCGATCCCGCTAGGCTCCATTGGTGAGAGATCACCAAGTAATGCACATTGAAAATTGAATATCTATATCAAATAGTAACAAGAAAATAAACCGAAAACGCTGTAGTATTAATAAGAGTTTATGACTGAAAGGTCAGAAAA…	CTTGTACACACCGCCCGTCACACCACGAGAGTTTGTAACACCCGAAGTCGGTGAGGTAACCGTAAGGAGCCAGCCGCCTAAGGTGGGATAGATGATTGGGGTGAAGTCGTAACAAGGTAGCCGTATCGGAAGGTGCGGCTGGATCACCTCCTTTTCTAAGGATAAGGAACTGCGCATTGGTCTTGTTTAGTCTTGAGAGGTCTTGTGGGGCCTTAGCTCAGCTGGGAGAGCGCCTGCTTTGCACGCAGGAGGTCAGCGGTTCGATCCCGCTAGGCTCCATTGGTGAGAGATCACCAAGTAATGCACATTGAAAATTGAATATCTATATCAAATAGTAACAAGAAAATAAACCGAAAACGCTGTAGTATTAATAAGAGTTTATGACTGAAAGGTCAGAAA…	CTTGTACACACCGCCCGTCACACCACGAGAGTTTGTAACACCCGAAGTCGGTGAGGTAACCGTAAGGAGCCAGCCGCCTAAGGTGGGATAGATGATTGGGGTGAAGTCGTAACAAGGTAGCCGTATCGGAAGGTGCGGCTGGATCACCTCCCTTCTAAGGATAAGGAACTGCGCATTTGGTCTTTGTTTTAGTCTTGAGAGGTCTTGTGGGGCCTTAGCTCAGCTGGGAGAGCGCCTGCTTTGCACGCAGGAGGTCAGCGGTTCGATCCCGCTAGGCTCCATTGGTGAGAGATCACCAAGTAATGCACATTGAAAATTGAATATCTATATCAAATAGTAACAAGAAAATAAACCGAAAACGCTGTAGTATTAATAAGAGTTTATGACTGAAAGGTCAGA…
CTTGTACACACCGCCCGTCACACCACGAGAGTTTGTAACACCCGAAGTCGGTGAGGTAACCTTTTAGGGGCCAGCCGCCTAAGGTGGGATGGATGATTGGGGTGAAGTCGTAACAAGGTAGCCGTATCGGAAGGTGCGGCTGGATCACCTCCTTTCTAAGGAAAAACGCAAAGCACATTAGGGGAACTTCTTGTTTAGTTTTGAGAGGGTAAGTGGGGCCTTAGCTCAGCTGGGAGAGCGCCTGCTTTGCACGCAGGAGGTCAGCGGTTCGATCCCGCTAGGCTCCATTAAAACAGGATACTAACAGACGGTTCGCTTGCGAATACTTCTGTAGAAGATTATCTATTTTTCTAAGAAGTCAGTCTGGAGTTCAACTTCATATCTTGTTTAAGACAAGGA…	CTTGTACACACCGCCCGTCACACCACGAGAGTTTGTAACACCCGAAGTCGGTGAGGTAACCTTTTAGGGGCCAGCCGCCTAAGGTGGGATGGATGATTGGGGTGAAGTCGTAACAAGGTAGCCGTATCGGAAGGTGCGGCTGGATCACCTCCTTTCTAAGGAAAAACGCAAAGCACATTAGGGGAACTTCTTGTTTAGTTTTGAGAGGGTAAGTGGGGCCTTAGCTCAGCTGGGAGAGCGCCTGCTTTGCACGCAGGAGGTCAGCGGTTCGATCCCGCTAGGCTCCATTAAAACAGGATACTAACAGACGGTTCGCTTGCGAATACTTCTGTAGAAGATTATCTATTTTTCTAAGAAGTCAGTCTGGAGTTCAACTTCATATCTTGTTTAAGACAAGGA…	CTTGTACACACCGCCCGTCACACCACGAGAGTTTGTAACACCCGAAGTCGGTGAGGTAACCTTTTAGGGGCCAGCCGCCTAAGGTGGGATGGATGATTGGGGTGAAGTCGTAACAAGGTAGCCGTATCGGAAGGTGCGGCTGGATCACCTCCTTTCTAAGGAAAAACGCAAAGCACATTAGGGGAACTTCTTGTTTAGTTTTGAGAGGGTAAGTGGGGCCTTAGCTCAGCTGGGAGAGCGCCTGCTTTGCACGCAGGAGGTCAGCGGTTCGATCCCGCTAGGCTCCATTAAAACAGGATACTAACAGACGGTTCGCTTGCGAATACTTCTGTAGAAGATTATCTATTTTTCTAAGAAGTCAGTCTGGAGTTCAACTTCATATCTTGTTTAAGACAAGGA…	TCGCTCGCCGCTACTGAGGCAATCGCTCTTGCTTTCTCTTCCTGCAGCTACTGAGATGTTTCAGTTCACTGCGTCTTCCTTCTCATAACCTTAACAGTCATGGATAACAGGCATTACCTGTTGGGTTCCCCCATTCGGATATCTCTGGATCAAGGCTTACTTACAGCTCCCCAAAGCATGTCGTCGTTCGTCACGTCCTTCATCGGCTCCTAGTGCCTAGGCATCCACCGTGCGCCCTTATTAACTTAACCTTATTTCTCGTTTCTCTGGCTTTTCAGCGTCTCGGTTTCTTTTTTTCCCTATAGCTGCGCTATAGGGCTTTTACTAGCTATTCAATTGTCAATGAACCATCTCTAGGATACTTAACATATCCTAAGTGGATTTTATAGACTTCCTTGT…	TCGCTCGCCGCTACTGAGGCAATCGCTCTTGCTTTCTCTTCCTGCAGCTACTGAGATGTTTCAGTTCACTGCGTCTTCCTTCTCATAACCTTAACAGTCATGGATAACAGGCATTACCTGTTGGGTTCCCCCATTCGGATATCTCTGGATCAAGGCTTACTTACAGCTCCCCAAAGCATGTCGTCGTTCGTCACGTCCTTCATCGGCTCCTAGTGCCTAGGCATCCACCGTGCGCCCTTATTAACTTAACCTTATTTCTCGTTTCTCTGGCTTTTCAGCGTCTCGGTTTCTTTTTTTCCCTATAGCTGCGCTATAGGGCTTTTACTAGCTATTCAATTGTCAATGAACCATCTCTAGGATACTTAACATATCCTAAGTGGATTTTATAGACTTCCTTGT…
CTTGTACACACCGCCCGTCACACCACGAGAGTTTGTAACACCCGAAGTCGGTGAGGTAACCTTTTAGGAGCCAGCCGCCTAAGGTGGGATAGATGATTGGGGTGAAGTCGTAACAAGGTAGCCGTATCGGAAGGTGCGGCTGGATCACCTCCTTTCTAAGGATAAGGAACTGCACATTGGTCTTGTTTAGTCTTGAGAGGTCTTGTGGGGCCTTAGCTCAGCTGGGAGAGCGCCTGCTTTGCACGCAGGAGGTCAGCGGTTCGATCCCGCTAGGCTCCATTGGTGAGAGATCACCAAGTAATGCACATTGAAAATTGAATATCTATATCAAATAGTAACAAGAAAATAAACCGAAACGCTGTAGTATTAAAAGAGTTTATGACTGAAAGGTCAAAAAAT…	CTTGTACACACCGCCCGTCACACCACGAGAGTTTGTAACACCCGAAGTCGGTGAGGTAACCTTTTAGGAGCCAGCCGCCTAAGGTGGGATAGATGATTGGGGTGAAGTCGTAACAAGGTAGCCGTATCGGAAGGTGCGGCTGGATCACCTCCTTTCTAAGGATAAGGAACTGCACATTGGTCTTGTTTAGTCTTGAGAGGTCTTGTGGGGCCTTAGCTCAGCTGGGAGAGCGCCTGCTTTGCACGCAGGAGGTCAGCGGTTCGATCCCGCTAGGCTCCATTGGTGAGAGATCACCAAGTAATGCACATTGAAAATTGAATATCTATATCAAATAGTAACAAGAAAATAAACCGAAACGCTGTAGTATTAAAAGAGTTTATGACTGAAAGGTCAAAAAAT…	CTTGTACACACCGCCCGTCACACCACGAGAGTTTGTAACACCCGAAGTCGGTGAGGTAACCTTTTAGGAGCCAGCCGCCTAAGGTGGGATAGATGATTGGGGTGAAGTCGTAACAAGGTAGCCGTATCGGAAGGTGCGGCTGGATCACCTCCTTTCTAAGGATAAGGAACTGCACATTGGTCTTGTTTAGTCTTGAGAGGTCTTGTGGGGCCTTAGCTCAGCTGGGAGAGCGCCTGCTTTGCACGCAGGAGGTCAGCGGTTCGATCCCGCTAGGCTCCATTGGTGAGAGATCACCAAGTAATGCACATTGAAAATTGAATATCTATATCAAATAGTAACAAGAAAATAAACCGAAACGCTGTAGTATTAAAAGAGTTTATGACTGAAAGGTCAAAAAAT…	TCGCTCGCCGCTACTAAGGCAATCGCTTTTGCTTTCTCTTCCTGCAGCTACTTAGATGTTTCAGTTCACTGCGTCTTCCTCCTCACATCCTTAACAGATGCGGGTAACAGGTAGTACCTGTTGGGTTCCCCCATTCGGAAATCCCTGGATCATCGCTTACTTACAGCTACCCAAGGCATATCGTCGTTTGTCACGTCCTTCTTCGGCTCCTAGTGCCAAGGCATCCACCGTGCGCCCTTATTAACTTAACCTTATTTTTTGACCTTTCAGTCATAAACTCTTTTAATACTACAGCGTTTCGGTTTATTTTCTTGTTACTATTTGATATAGATATTCAATTTTCAATGTGCATTACTTGGTGATCTCTCACCAATGGAGCCTAGCGGGATCGAACCGCTG…
CTTGTACACACCGCCCGTCACACCACGAGAGTTTGTAACACCCGAAGTCGGTGAGGTAACCGTAAGGAGCCAGCCGCCTAAGGTGGGATAGATGATTGGGGTGAAGTCGTAACAAGGTAGCCGTATCGGAAGGTGCGGCTGGATCACCTCCTTTCTAAGGATAAGGAACTGCGCATTGGTCTTGTTTAGTCTTGAGAGGTCTTGTGGGGCCTTAGCTCAGCTGGGAGAGCGCCTGCTTTGCACGCAGGAGGTCAGCGGTTCGATCCCGCTAGGCTCCATTGGTGAGAGATCACCAAGTAATGCACATTGAAAATTGAATATCTATATCAAATAGTAACAAGAAAATAAACCGAAAACGCTGTAGTATTAATAAGAGTTTATGACTGAAAGGTCAGAAAA…	TCGCTCGCCGCTACTAAGGCAATCGCTTTTGCTTTCTCTTCCTGCAGCTACTTAGATGTTTCAGTTCACTGCGTCTTCCTCCTCACATCCTTAACAGATGTGGGTAACAGGTATTACCTGTTGGGTTCCCCCATTCGGAAATCCCTGGATCATCGCTTACTTACAGCTACCCAAGGCATATCGTCGTTTGTCACGTCCTTCGTCGGCTCCTAGTGCCAAGGCATCCACCGTGCGCCCTTATTAACTTAACCTTATTTTCTGACCTTTCAGTCATAAACTCTTATTAATACTACAGCGTTTTCGGTTTATTTTCTTGTTACTATTTGATATAGATATTCAATTTTCAATGTGCATTACTTGGTGATCTCTCACCAATGGAGCCTAGCGGGATCGAACCGC…	TCGCTCGCCGCTACTAAGGCAATCGCTTTTGCTTTCTCTTCCTGCAGCTACTTAGATGTTTCAGTTCACTGCGTCTTCCTCCTCACATCCTTAACAGATGTGGGTAACAGGTATTACCTGTTGGGTTCCCCCATTCGGAAATCCCTGGATCATCGCTTACTTACAGCTACCCAAGGCATATCGTCGTTTGTCACGTCCTTCGTCGGCTCCTAGTGCCAAGGCATCCACCGTGCGCCCTTATTAACTTAACCTTATTTTCTGACCTTTCAGTCATAAACTCTTATTAATACTACAGCGTTTTCGGTTTATTTTCTTGTTACTATTTGATATAGATATTCAATTTTCAATGTGCATTACTTGGTGATCTCTCACCAATGGAGCCTAGCGGGATCGAACCGC…	TCGCTCGCCGCTACTAAGGCAATCGCTTTTGCTTTCTCTTCCTGCAGCTACTTAGATGTTTCAGTTCACTGCGTCTTCCTCCTCACATCCTTAACAGATGTGGGTAACAGGTATTACCTGTTGGGTTCCCCCATTCGGAAATCCCTGGATCATCGCTTACTTACAGCTACCCAAGGCATATCGTCGTTTGTCACGTCCTTCGTCGGCTCCTAGTGCCAAGGCATCCACCGTGCGCCCTTATTAACTTAACCTTATTTTCTGACCTTTCAGTCATAAACTCTTATTAATACTACAGCGTTTTCGGTTTATTTTCTTGTTACTATTTGATATAGATATTCAATTTTCAATGTGCATTACTTGGTGATCTCTCACCAATGGAGCCTAGCGGGATCGAACCGC…
CTTGTACACACCGCCCGTCACACCACGAGAGTTTGTAACACCCGAAGTCGGTGAGGTAACCTATTAGGAGCCAGCCGCCTAAGGTGGGATAGATGATTGGGGTGAAGTCGTAACAAGGTAGCCGTATCGGAAGGTGCGGCTGGATCACCTCCTTTCTAAGGAAATGGAACACGTTTATCGTCTTATTTAGTTTTGAGAGGTCTTGTGGGGCCTTAGCTCAGCTGGGAGAGCGCCTGCTTTGCACGCAGGAGGTCAGCGGTTCGATCCCGCTAGGCTCCATCAGGATACAATCCTACTAAACTTAATACAAGTGAAGTTGAACACGCAACTCACTTCCTAGGAAAATGGACAATCTTCCCTTGTGTGCAAGGCCCACATGGTCAGATTCCTAATTTTCTA…	CTTGTACACACCGCCCGTCACACCACGAGAGTTTGTAACACCCGAAGTCGGTGAGGTAACCTATTAGGAGCCAGCCGCCTAAGGTGGGATAGATGATTGGGGTGAAGTCGTAACAAGGTAGCCGTATCGGAAGGTGCGGCTGGATCACCTCCTTTCTAAGGAAATGGAACACGTTTATCGTCTTATTTAGTTTTGAGAGGTCTTGTGGGGCCTTAGCTCAGCTGGGAGAGCGCCTGCTTTGCACGCAGGAGGTCAGCGGTTCGATCCCGCTAGGCTCCATCAGGATACAATCCTACTAAACTTAATACAAGTGAAGTTGAACACGCAACTCACTTCCTAGGAAAATGGACAATCTTCCCTTGTGTGCAAGGCCCACATGGTCAGATTCCTAATTTTCTA…	CTTGTACACACCGCCCGTCACACCACGAGAGTTTGTAACACCCGAAGTCGGTGAGGTAACCTATTAGGAGCCAGCCGCCTAAGGTGGGATAGATGATTGGGGTGAAGTCGTAACAAGGTAGCCGTATCGGAAGGTGCGGCTGGATCACCTCCTTTCTAAGGAAATGGAACACGTTTATCGTCTTATTTAGTTTTGAGAGGTCTTGTGGGGCCTTAGCTCAGCTGGGAGAGCGCCTGCTTTGCACGCAGGAGGTCAGCGGTTCGATCCCGCTAGGCTCCATCAGGATACAATCCTACTAAACTTAATACAAGTGAAGTTGAACACGCAACTCACTTCCTAGGAAAATGGACAATCTTCCCTTGTGTGCAAGGCCCACATGGTCAGATTCCTAATTTTCTA…	CTTGTACACACCGCCCGTCACACCACGAGAGTTTGTAACACCCGAAGTCGGTGAGGTAACCTATTAGGAGCCAGCCGCCTAAGGTGGGATAGATGATTGGGGTGAAGTCGTAACAAGGTAGCCGTATCGGAAGGTGCGGCTGGATCACCTCCTTTCTAAGGAAATGGAACACGTTTATCGTCTTATTTAGTTTTGAGAGGTCTTGTGGGGCCTTAGCTCAGCTGGGAGAGCGCCTGCTTTGCACGCAGGAGGTCAGCGGTTCGATCCCGCTAGGCTCCATCAGGATACAATCCTACTAAACTTAATACAAGTGAAGTTGAACACGCAACTCACTTCCTAGGAAAATGGACAATCTTCCCTTGTGTGCAAGGCCCACATGGTCAGATTCCTAATTTTCTA…	TCGCTCGCCGCTACTAAGGCAATCGCGTTTGCTTTCTCTTCCTGCAGCTACTTAGATGTTTCAGTTCACTGCGTCTTCCTTCTCATAACCTTAACAGTTATGGATACTAACCATTAGTTAGTGGGTTCCCCCATTCGGACATCTCTGGATCAGCGCTTACTTACAGCTCCCCAAAGCATTTCGTCGTTTGTCACGTCCTTCTTCGGCTTCTAGTGCCAAGGCATCCACCGTGCGCCCTTATTAACTTAACCTTATTAACCTAGTTTTTTTAAACTAGAAAACTTATTAAATAGTCACAGCGTTTTCGGTTTATTTTCTTGTTACTTTTCTACAATCTATTTCTAGATCGTGGAATTTGATATAGATATTCAATTTTCAATGGACTATTATATAGGATAC…	TCGCTCGCCGCTACTAAGGCAATCGCGTTTGCTTTCTCTTCCTGCAGCTACTTAGATGTTTCAGTTCACTGCGTCTTCCTTCTCATAACCTTAACAGTTATGGATACTAACCATTAGTTAGTGGGTTCCCCCATTCGGACATCTCTGGATCAGCGCTTACTTACAGCTCCCCAAAGCATTTCGTCGTTTGTCACGTCCTTCTTCGGCTTCTAGTGCCAAGGCATCCACCGTGCGCCCTTATTAACTTAACCTTATTAACCTAGTTTTTTTAAACTAGAAAACTTATTAAATAGTCACAGCGTTTTCGGTTTATTTTCTTGTTACTTTTCTACAATCTATTTCTAGATCGTGGAATTTGATATAGATATTCAATTTTCAATGGACTATTATATAGGATAC…
CTTGTACACACCGCCCGTCACACCACGAGAGTTTGTAACACCCGAAGTCGGTGAGGTAACCGTTAAGGAGCCAGCCGCCTAAGGTGGGATGGATGATTGGGGTGAAGTCGTAACAAGGTAGCCGTATCGGAAGGTGCGGCTGGATCACCTCCTTTCTAAGGAAAAGTAAGTAACGGAGGGCGTCTAAAAGCGACTTGATTTTAGGAAAGCAAGGCAGTATGCTTGCATACCAGATGGTTTATCTAAATCACAAGCTTTTAGCCCGAGTACAATTTGACTCAGTATCTGTACTTACACGGAAGCACTTGGACGTCTTGTTTAGTTTTGAGAGGGACGTGGGGCCTTAGCTCAGCTGGGAGAGCGCCTGCTTTGCACGCAGGAGGTCAGCGGTTCGATCCC…	CTTGTACACACCGCCCGTCACACCACGAGAGTTTGTAACACCCGAAGTCGGTGAGGTAACCGTTAAGGAGCCAGCCGCCTAAGGTGGGATGGATGATTGGGGTGAAGTCGTAACAAGGTAGCCGTATCGGAAGGTGCGGCTGGATCACCTCCTTTCTAAGGAAAAGTAAGTAACGGAGGGCGTCTAAAAGCGACTTGATTTTAGGAAAGCAAGGCAGTATGCTTGCATACCAGATGGTTTATCTAAATCACAAGCTTTTAGCCCGAGTACAATTTGACTCAGTATCTGTACTTACACGGAAGCACTTGGACGTCTTGTTTAGTTTTGAGAGGGACGTGGGGCCTTAGCTCAGCTGGGAGAGCGCCTGCTTTGCACGCAGGAGGTCAGCGGTTCGATCCC…	CTTGTACACACCGCCCGTCACACCACGAGAGTTTGTAACACCCGAAGTCGGTGAGGTAACCGTTAAGGAGCCAGCCGCCTAAGGTGGGATGGATGATTGGGGTGAAGTCGTAACAAGGTAGCCGTATCGGAAGGTGCGGCTGGATCACCTCCTTTCTAAGGAAAAGTAAGTAACGGAGGGCGTCTAAAAGCGACTTGATTTTAGGAAAGCAAGGCAGTATGCTTGCATACCAGATGGTTTATCTAAATCACAAGCTTTTAGCCCGAGTACAATTTGACTCAGTATCTGTACTTACACGGAAGCACTTGGACGTCTTGTTTAGTTTTGAGAGGGACGTGGGGCCTTAGCTCAGCTGGGAGAGCGCCTGCTTTGCACGCAGGAGGTCAGCGGTTCGATCCC…	CTTGTACACACCGCCCGTCACACCACGAGAGTTTGTAACACCCGAAGTCGGTGAGGTAACCGTTAAGGAGCCAGCCGCCTAAGGTGGGATGGATGATTGGGGTGAAGTCGTAACAAGGTAGCCGTATCGGAAGGTGCGGCTGGATCACCTCCTTTCTAAGGAAAAGTAAGTAACGGAGGGCGTCTAAAAGCGACTTGATTTTAGGAAAGCAAGGCAGTATGCTTGCATACCAGATGGTTTATCTAAATCACAAGCTTTTAGCCCGAGTACAATTTGACTCAGTATCTGTACTTACACGGAAGCACTTGGACGTCTTGTTTAGTTTTGAGAGGGACGTGGGGCCTTAGCTCAGCTGGGAGAGCGCCTGCTTTGCACGCAGGAGGTCAGCGGTTCGATCCC…	CTTGTACACACCGCCCGTCACACCACGAGAGTTTGTAACACCCGAAGTCGGTGAGGTAACCGTTAAGGAGCCAGCCGCCTAAGGTGGGATGGATGATTGGGGTGAAGTCGTAACAAGGTAGCCGTATCGGAAGGTGCGGCTGGATCACCTCCTTTCTAAGGAAAAGTAAGTAACGGAGGGCGTCTAAAAGCGACTTGATTTTAGGAAAGCAAGGCAGTATGCTTGCATACCAGATGGTTTATCTAAATCACAAGCTTTTAGCCCGAGTACAATTTGACTCAGTATCTGTACTTACACGGAAGCACTTGGACGTCTTGTTTAGTTTTGAGAGGGACGTGGGGCCTTAGCTCAGCTGGGAGAGCGCCTGCTTTGCACGCAGGAGGTCAGCGGTTCGATCCC…
CTTGTACACACCGCCCGTCACACCACGAGAGTTTGTAACACCCGAAGTCGGTGAGGTAACCTTTTGGAGCCAGCCGCCTAAGGTGGGATAGATGATTGGGGTGAAGTCGTAACAAGGTAGCCGTATCGGAAGGTGCGGCTGGATCACCTCCTTTCTAAGGAAAAACGGAATGTACTTGAGTTTCTTATTTAGTTTTGAGAGGTCTTGTGGGGCCTTAGCTCAGCTGGGAGAGCGCCTGCTTTGCACGCAGGAGGTCAGCGGTTCGATCCCGCTAGGCTCCATTGAATCGAAAGATTCAAGTATTGTCCATTGAAAATTGAATATCTATATCAAATTCCATATGTAATTAAATACATATAGATAGTAACAAGAAAATAAACCGAAACGCTGTGAATATTT…	CTTGTACACACCGCCCGTCACACCACGAGAGTTTGTAACACCCGAAGTCGGTGAGGTAACCTTTTGGAGCCAGCCGCCTAAGGTGGGATAGATGATTGGGGTGAAGTCGTAACAAGGTAGCCGTATCGGAAGGTGCGGCTGGATCACCTCCTTTCTAAGGAAAAACGGAATGTACTTGAGTTTCTTATTTAGTTTTGAGAGGTCTTGTGGGGCCTTAGCTCAGCTGGGAGAGCGCCTGCTTTGCACGCAGGAGGTCAGCGGTTCGATCCCGCTAGGCTCCATTGAATCGAAAGATTCAAGTATTGTCCATTGAAAATTGAATATCTATATCAAATTCCATATGTAATTAAATACATATAGATAGTAACAAGAAAATAAACCGAAACGCTGTGAATATTT…	CTTGTACACACCGCCCGTCACACCACGAGAGTTTGTAACACCCGAAGTCGGTGAGGTAACCTTTTGGAGCCAGCCGCCTAAGGTGGGATAGATGATTGGGGTGAAGTCGTAACAAGGTAGCCGTATCGGAAGGTGCGGCTGGATCACCTCCTTTCTAAGGAAAAACGGAATGTACTTGAGTTTCTTATTTAGTTTTGAGAGGTCTTGTGGGGCCTTAGCTCAGCTGGGAGAGCGCCTGCTTTGCACGCAGGAGGTCAGCGGTTCGATCCCGCTAGGCTCCATTGAATCGAAAGATTCAAGTATTGTCCATTGAAAATTGAATATCTATATCAAATTCCATATGTAATTAAATACATATAGATAGTAACAAGAAAATAAACCGAAACGCTGTGAATATTT…	CTTGTACACACCGCCCGTCACACCACGAGAGTTTGTAACACCCGAAGTCGGTGAGGTAACCTTTTGGAGCCAGCCGCCTAAGGTGGGATAGATGATTGGGGTGAAGTCGTAACAAGGTAGCCGTATCGGAAGGTGCGGCTGGATCACCTCCTTTCTAAGGAAAAACGGAATGTACTTGAGTTTCTTATTTAGTTTTGAGAGGTCTTGTGGGGCCTTAGCTCAGCTGGGAGAGCGCCTGCTTTGCACGCAGGAGGTCAGCGGTTCGATCCCGCTAGGCTCCATTGAATCGAAAGATTCAAGTATTGTCCATTGAAAATTGAATATCTATATCAAATTCCATATGTAATTAAATACATATAGATAGTAACAAGAAAATAAACCGAAACGCTGTGAATATTT…	TCGCTCGCCGCTACTAAGGCAATCGCTTTTGCTTTCTCTTCCTGCAGCTACTTAGATGTTTCAGTTCACTGCGTCTTCCTCTACATTACCTTAACAGTAATGAGTGACAGGCATTACCTGCCGGGTTCCCCCATTCGGACATCTCTGGATCATTGCTCACTTACAGCTCCCCAAAGCATTTCGTCGTTAGTCACGTCCTTCATCGGCTTCTAGTGCCAAGGCATCCACCGTGCGCCCTTATTAACTTAACCTTATTTTGGTCTTTCGACCTAACTCATTAAATATTCACAGCGTTTCGGTTTATTTTCTTGTTACTATCTATATGTATTTAATTACATATGGAATTTGATATAGATATTCAATTTTCAATGGACAATACTTGAATCTTTCGATTCAATG…	TCGCTCGCCGCTACTAAGGCAATCGCTTTTGCTTTCTCTTCCTGCAGCTACTTAGATGTTTCAGTTCACTGCGTCTTCCTCTACATTACCTTAACAGTAATGAGTGACAGGCATTACCTGCCGGGTTCCCCCATTCGGACATCTCTGGATCATTGCTCACTTACAGCTCCCCAAAGCATTTCGTCGTTAGTCACGTCCTTCATCGGCTTCTAGTGCCAAGGCATCCACCGTGCGCCCTTATTAACTTAACCTTATTTTGGTCTTTCGACCTAACTCATTAAATATTCACAGCGTTTCGGTTTATTTTCTTGTTACTATCTATATGTATTTAATTACATATGGAATTTGATATAGATATTCAATTTTCAATGGACAATACTTGAATCTTTCGATTCAATG…
CTTGTACACACCGCCCGTCACACCACGAGAGTTTGTAACACCCGAAGTCGGTGAGGTAACCGTAAGGAGCCAGCCGCCTAAGGTGGGATAGATGATTGGGGTGAAGTCGTAACAAGGTAGCCGTATCGGAAGGTGCGGCTGGATCACCTCCTTTCTAAGGAGTCCGTAAGGACACACGGAATGCACTTGCGTCTTGTTTAGTTTTGAGAGGGCTATGTGGGGCCTTAGCTCAGCTGGGAGAGCGCCTGCTTTGCACGCAGGAGGTCAGCGGTTCGATCCCGCTAGGCTCCATTATCTAGTTTGACTAGATAAAGAACTTGTCCATTGAAAATTGAATACCGATATCAAATAGTAACAAGAAAATAAACCGAAAACGCTGTGAATATTAATGAGTTTAAG…	CTTGTACACACCGCCCGTCACACCACGAGAGTTTGTAACACCCGAAGTCGGTGAGGTAACCGTAAGGAGCCAGCCGCCTAAGGTGGGATAGATGATTGGGGTGAAGTCGTAACAAGGTAGCCGTATCGGAAGGTGCGGCTGGATCACCTCCTTTCTAAGGAGTCCGTAAGGACACACGGAATGCACTTGCGTCTTGTTTAGTTTTGAGAGGGCTATGTGGGGCCTTAGCTCAGCTGGGAGAGCGCCTGCTTTGCACGCAGGAGGTCAGCGGTTCGATCCCGCTAGGCTCCATTATCTAGTTTGACTAGATAAAGAACTTGTCCATTGAAAATTGAATACCGATATCAAATAGTAACAAGAAAATAAACCGAAAACGCTGTGAATATTAATGAGTTTAAG…	TCGCTCGCCGCTACTAAGGCAATCGCTTTTGCTTTCTCTTCCTGCAGCTACTTAGATGTTTCAGTTCACTGCGTCTTCCTCCTCATTCCCTTAACAGAAATGGGTAACAGGCATCAACCTGTTGGGTTCCCCCATTCGGACATCTCCGGATCGAAGCTTACTTACAGCTCCCCGAGGCATTTCGTCGTTTGTCACGTCCTTCATCGGCTCCTAGTGCCAAGGCATCCACCGTGCGCCCTTACTAACTTAACCTTATTTTGACCTTTCAGTCTTAAACTCATTAATATTCACAGCGTTTTCGGTTTATTTTCTTGTTACTATTTGATATCGGTATTCAATTTTCAATGGACAAGTTCTTTATCTAGTCAAACTAGATAATGGAGCCTAGCGGGATCGAAC…	TCGCTCGCCGCTACTAAGGCAATCGCTTTTGCTTTCTCTTCCTGCAGCTACTTAGATGTTTCAGTTCACTGCGTCTTCCTCCTCATTCCCTTAACAGAAATGGGTAACAGGCATCAACCTGTTGGGTTCCCCCATTCGGACATCTCCGGATCGAAGCTTACTTACAGCTCCCCGAGGCATTTCGTCGTTTGTCACGTCCTTCATCGGCTCCTAGTGCCAAGGCATCCACCGTGCGCCCTTACTAACTTAACCTTATTTTGACCTTTCAGTCTTAAACTCATTAATATTCACAGCGTTTTCGGTTTATTTTCTTGTTACTATTTGATATCGGTATTCAATTTTCAATGGACAAGTTCTTTATCTAGTCAAACTAGATAATGGAGCCTAGCGGGATCGAAC…
CTTGTACACACCGCCCGTCACACCACGAGAGTTTGTAACACCCAAAGTCGGTGAGGTAACCATTTATGGGGCCAGCCGCCTAAGGTGGGATGGATGATTGGGGTGAAGTCGTAACAAGGTAGCCGTATCGGAAGGTGCGGCTGGATCACCTCCTTTCTAAGGATAAACTAAGTAACGAAGACGTTAAGAAATCCGTATGAAAATAGGGGACGGCCAGAAAATCCTGATTTTCTAGGACGGCCATCTTTTTCCTAGGATTTTAGTCTGAGTACAATTACTTAGTAACGGAAGCACGTTTTGGAATCGCTATTTAGTTTTCAGAGGTTTTGTGGGGCCTTAGCTCAGCTGGGAGAGCGCCTGCTTTGCACGCAGGAGGTCAGCGGTTCGATCCCGCTAGGC…	CTTGTACACACCGCCCGTCACACCACGAGAGTTTGTAACACCCAAAGTCGGTGAGGTAACCATTTATGGGGCCAGCCGCCTAAGGTGGGATGGATGATTGGGGTGAAGTCGTAACAAGGTAGCCGTATCGGAAGGTGCGGCTGGATCACCTCCTTTCTAAGGATAAACTAAGTAACGAAGACGTTAAGAAATCCGTATGAAAATAGGGGACGGCCAGAAAATCCTGATTTTCTAGGACGGCCATCTTTTTCCTAGGATTTTAGTCTGAGTACAATTACTTAGTAACGGAAGCACGTTTTGGAATCGCTATTTAGTTTTCAGAGGTTTTGTGGGGCCTTAGCTCAGCTGGGAGAGCGCCTGCTTTGCACGCAGGAGGTCAGCGGTTCGATCCCGCTAGGC…	CTTGTACACACCGCCCGTCACACCACGAGAGTTTGTAACACCCAAAGTCGGTGAGGTAACCATTTATGGGGCCAGCCGCCTAAGGTGGGATGGATGATTGGGGTGAAGTCGTAACAAGGTAGCCGTATCGGAAGGTGCGGCTGGATCACCTCCTTTCTAAGGATAAACTAAGTAACGAAGACGTTAAGAAATCCGTATGAAAATAGGGGACGGCCAGAAAATCCTGATTTTCTAGGACGGCCATCTTTTTCCTAGGATTTTAGTCTGAGTACAATTACTTAGTAACGGAAGCACGTTTTGGAATCGCTATTTAGTTTTCAGAGGTTTTGTGGGGCCTTAGCTCAGCTGGGAGAGCGCCTGCTTTGCACGCAGGAGGTCAGCGGTTCGATCCCGCTAGGC…	CTTGTACACACCGCCCGTCACACCACGAGAGTTTGTAACACCCAAAGTCGGTGAGGTAACCATTTATGGGGCCAGCCGCCTAAGGTGGGATGGATGATTGGGGTGAAGTCGTAACAAGGTAGCCGTATCGGAAGGTGCGGCTGGATCACCTCCTTTCTAAGGATAAACTAAGTAACGAAGACGTTAAGAAATCCGTATGAAAATAGGGGACGGCCAGAAAATCCTGATTTTCTAGGACGGCCATCTTTTTCCTAGGATTTTAGTCTGAGTACAATTACTTAGTAACGGAAGCACGTTTTGGAATCGCTATTTAGTTTTCAGAGGTTTTGTGGGGCCTTAGCTCAGCTGGGAGAGCGCCTGCTTTGCACGCAGGAGGTCAGCGGTTCGATCCCGCTAGGC…	TCGCTCGCCGCTACTAAGGCAATCGCTTTTGCTTTCTCTTCCTGCAGCTACTTAGATGTTTCAGTTCACTGCGTCTTCCTTCACATGACCTTAACAGTCATGGATACTAGCCATCAGCTAGTGGGTTCCCCCATTCGGACATCTCTGGATCACAGCTTACTTACAGCTCCCCAAAGCATTTCGTCGTTCGTCACGTCCTTCTTCGGCTCCTAGTGCCAAGGCATCCACCGTGCGCCCTTATTAACTTAACCTTATTTCTCTTTGGTCTCTTTAAAATATTTACAGCGTTTCGGTTTATTTTCTTGTTACTATTTGATAGATATTCAATTTTCAATGAACAATTGGCAACGTCGTTGCCGCTTAGGATAAGGGGGCACTGCTCTTTGAGAATAGTTGAAC…	TCGCTCGCCGCTACTAAGGCAATCGCTTTTGCTTTCTCTTCCTGCAGCTACTTAGATGTTTCAGTTCACTGCGTCTTCCTTCACATGACCTTAACAGTCATGGATACTAGCCATCAGCTAGTGGGTTCCCCCATTCGGACATCTCTGGATCACAGCTTACTTACAGCTCCCCAAAGCATTTCGTCGTTCGTCACGTCCTTCTTCGGCTCCTAGTGCCAAGGCATCCACCGTGCGCCCTTATTAACTTAACCTTATTTCTCTTTGGTCTCTTTAAAATATTTACAGCGTTTCGGTTTATTTTCTTGTTACTATTTGATAGATATTCAATTTTCAATGAACAATTGGCAACGTCGTTGCCGCTTAGGATAAGGGGGCACTGCTCTTTGAGAATAGTTGAAC…
CTTGTACACACCGCCCGTCACACCACGAGAGTTTGTAACACCCGAAGTCGGTGAGGTAACCTTTTAGGAGCCAGCCGCCTAAGGTGGGATAGATGATTGGGGTGAAGTCGTAACAAGGTAGCCGTATCGGAAGGTGCGGCTGGATCACCTCCTTTCTAAGGAAATGGAAACCTGTACGTCAGTCTTCTTTAATTTTGAGAGGTCTTGTGGGGCCTTAGCTCAGCTGGGAGAGCGCCTGCTTTGCACGCAGGAGGTCAGCGGTTCGATCCCGCTAGGCTCCATTAACAACGGAAGTTGTTAAGATTTTGTCCATTGAAAATTGAATATCTATCAAACATTCCTAAACGTATGTAAAAGTACGTATAGAAATAGTAACAAGAAAATAAACCGAAAACGCTG…	CTTGTACACACCGCCCGTCACACCACGAGAGTTTGTAACACCCGAAGTCGGTGAGGTAACCTTTTAGGAGCCAGCCGCCTAAGGTGGGATAGATGATTGGGGTGAAGTCGTAACAAGGTAGCCGTATCGGAAGGTGCGGCTGGATCACCTCCTTTCTAAGGAAATGGAAACCTGTACGTCAGTCTTCTTTAATTTTGAGAGGTCTTGTGGGGCCTTAGCTCAGCTGGGAGAGCGCCTGCTTTGCACGCAGGAGGTCAGCGGTTCGATCCCGCTAGGCTCCATTAACAACGGAAGTTGTTAAGATTTTGTCCATTGAAAATTGAATATCTATCAAACATTCCTAAACGTATGTAAAAGTACGTATAGAAATAGTAACAAGAAAATAAACCGAAAACGCTG…	CTTGTACACACCGCCCGTCACACCACGAGAGTTTGTAACACCCGAAGTCGGTGAGGTAACCTTTTAGGAGCCAGCCGCCTAAGGTGGGATAGATGATTGGGGTGAAGTCGTAACAAGGTAGCCGTATCGGAAGGTGCGGCTGGATCACCTCCTTTCTAAGGAAATGGAAACCTGTACGTCAGTCTTCTTTAATTTTGAGAGGTCTTGTGGGGCCTTAGCTCAGCTGGGAGAGCGCCTGCTTTGCACGCAGGAGGTCAGCGGTTCGATCCCGCTAGGCTCCATTAACAACGGAAGTTGTTAAGATTTTGTCCATTGAAAATTGAATATCTATCAAACATTCCTAAACGTATGTAAAAGTACGTATAGAAATAGTAACAAGAAAATAAACCGAAAACGCTG…	CTTGTACACACCGCCCGTCACACCACGAGAGTTTGTAACACCCGAAGTCGGTGAGGTAACCTTTTAGGAGCCAGCCGCCTAAGGTGGGATAGATGATTGGGGTGAAGTCGTAACAAGGTAGCCGTATCGGAAGGTGCGGCTGGATCACCTCCTTTCTAAGGAAATGGAAACCTGTACGTCAGTCTTCTTTAATTTTGAGAGGTCTTGTGGGGCCTTAGCTCAGCTGGGAGAGCGCCTGCTTTGCACGCAGGAGGTCAGCGGTTCGATCCCGCTAGGCTCCATTAACAACGGAAGTTGTTAAGATTTTGTCCATTGAAAATTGAATATCTATCAAACATTCCTAAACGTATGTAAAAGTACGTATAGAAATAGTAACAAGAAAATAAACCGAAAACGCTG…
CTTGTACACACCGCCCGTCACACCACGAGAGTTTGTAACACCCGAAGTCGGTGAGGTAACCTATTAGGAGCCAGCCGCCTAAGGTGGGATAGATGATTGGGGTGAAGTCGTAACAAGGTAGCCGTATCGGAAGGTGCGGCTGGATCACCTCCTTTCTAAGGATAAGGAACACGTTGGTTAAGTCTTATTTAGTTTTGAGAGGTCTTGCAAGACGCAGAGACAAACTGTGGGGCCTTAGCTCAGCTGGGAGAGCGCCTGCTTTGCACGCAGGAGGTCAGCGGTTCGATCCCGCTAGGCTCCATAGGATACAGTTCAACTGAACTTAATAGAAGTGAAGTTTCATTGTATCTTAGTATAGTCCATTGAAAATTGAATATCTATATCAAATTCCACGATCAT…	CTTGTACACACCGCCCGTCACACCACGAGAGTTTGTAACACCCGAAGTCGGTGAGGTAACCTATTAGGAGCCAGCCGCCTAAGGTGGGATAGATGATTGGGGTGAAGTCGTAACAAGGTAGCCGTATCGGAAGGTGCGGCTGGATCACCTCCTTTCTAAGGATAAGGAACACGTTGGTTAAGTCTTATTTAGTTTTGAGAGGTCTTGCAAGACGCAGAGACAAACTGTGGGGCCTTAGCTCAGCTGGGAGAGCGCCTGCTTTGCACGCAGGAGGTCAGCGGTTCGATCCCGCTAGGCTCCATAGGATACAGTTCAACTGAACTTAATAGAAGTGAAGTTTCATTGTATCTTAGTATAGTCCATTGAAAATTGAATATCTATATCAAATTCCACGATCAT…	CTTGTACACACCGCCCGTCACACCACGAGAGTTTGTAACACCCGAAGTCGGTGAGGTAACCTATTAGGAGCCAGCCGCCTAAGGTGGGATAGATGATTGGGGTGAAGTCGTAACAAGGTAGCCGTATCGGAAGGTGCGGCTGGATCACCTCCTTTCTAAGGATAAGGAACACGTTGGTTAAGTCTTATTTAGTTTTGAGAGGTCTTGCAAGACGCAGAGACAAACTGTGGGGCCTTAGCTCAGCTGGGAGAGCGCCTGCTTTGCACGCAGGAGGTCAGCGGTTCGATCCCGCTAGGCTCCATAGGATACAGTTCAACTGAACTTAATAGAAGTGAAGTTTCATTGTATCTTAGTATAGTCCATTGAAAATTGAATATCTATATCAAATTCCACGATCAT…	CTTGTACACACCGCCCGTCACACCACGAGAGTTTGTAACACCCGAAGTCGGTGAGGTAACCTATTAGGAGCCAGCCGCCTAAGGTGGGATAGATGATTGGGGTGAAGTCGTAACAAGGTAGCCGTATCGGAAGGTGCGGCTGGATCACCTCCTTTCTAAGGATAAGGAACACGTTGGTTAAGTCTTATTTAGTTTTGAGAGGTCTTGCAAGACGCAGAGACAAACTGTGGGGCCTTAGCTCAGCTGGGAGAGCGCCTGCTTTGCACGCAGGAGGTCAGCGGTTCGATCCCGCTAGGCTCCATAGGATACAGTTCAACTGAACTTAATAGAAGTGAAGTTTCATTGTATCTTAGTATAGTCCATTGAAAATTGAATATCTATATCAAATTCCACGATCAT…	TCGCTCGCCGCTACTAAGGCAATCGCGTTTGCTTTCTCTTCCTGCAGCTACTTAGATGTTTCAGTTCACTGCGTCTTCCTTCTCATGACCTTAACAGTCATGGATGACATGCATTACATGCCGGGTTCCCCCATTCGGACATCTCTGGATCAGCGCTTACTTACAGCTCCCCAAAGCATTTCGTCGTTAGTCACGTCCTTCTTCGGCTTCTAGTGCCAAGGCATCCACCGTGCGCCCTTATTAACTTAACCTTATTTCCAGTCCTTAGACCTTCTTGATTTTTTTTAATATGTTCGCGTTTATCTTTTTTTCGGTTTATTTCTTGTTACTTTTCTACAATCATTTTCATGATCGTGGAATTTGATATAGATATTCAATTTTCAATGGACTATACTAAGA…
CTTGTACACACCGCCCGTCACACCACGAGAGTTTGTAACACCCGAAGTCGGTGAGGTAACCTTTTAGGAGCCAGCCGCCTAAGGTGGGATAGATGATTGGGGTGAAGTCGTAACAAGGTAGCCGTATCGGAAGGTGCGGCTGGATCACCTCCTTTCTAAGGATAAGGAAACCTGCACGTTCGTCTTGTTTAGTTTTGAGAGGTCTTGTGGGGCCTTAGCTCAGCTGGGAGAGCGCCTGCTTTGCACGCAGGAGGTCAGCGGTTCGATCCCGCTAGGCTCCATTGGTGAGAGATCACCAAGGATGAACATTGAAAATTGAATATCTATATCAAATAGTAACAAGAAAATAAACCGAAAACGCTGTGAATATTTAATGAGTTTTCTAATTTTGAAAAAATT…	CTTGTACACACCGCCCGTCACACCACGAGAGTTTGTAACACCCGAAGTCGGTGAGGTAACCTTTTAGGAGCCAGCCGCCTAAGGTGGGATAGATGATTGGGGTGAAGTCGTAACAAGGTAGCCGTATCGGAAGGTGCGGCTGGATCACCTCCTTTCTAAGGATAAGGAAACCTGCACGTTCGTCTTGTTTAGTTTTGAGAGGTCTTGTGGGGCCTTAGCTCAGCTGGGAGAGCGCCTGCTTTGCACGCAGGAGGTCAGCGGTTCGATCCCGCTAGGCTCCATTGGTGAGAGATCACCAAGGATGAACATTGAAAATTGAATATCTATATCAAATAGTAACAAGAAAATAAACCGAAAACGCTGTGAATATTTAATGAGTTTTCTAATTTTGAAAAAATT…	CTTGTACACACCGCCCGTCACACCACGAGAGTTTGTAACACCCGAAGTCGGTGAGGTAACCTTTTAGGAGCCAGCCGCCTAAGGTGGGATAGATGATTGGGGTGAAGTCGTAACAAGGTAGCCGTATCGGAAGGTGCGGCTGGATCACCTCCTTTCTAAGGATAAGGAAACCTGCACGTTCGTCTTGTTTAGTTTTGAGAGGTCTTGTGGGGCCTTAGCTCAGCTGGGAGAGCGCCTGCTTTGCACGCAGGAGGTCAGCGGTTCGATCCCGCTAGGCTCCATTGGTGAGAGATCACCAAGGATGAACATTGAAAATTGAATATCTATATCAAATAGTAACAAGAAAATAAACCGAAAACGCTGTGAATATTTAATGAGTTTTCTAATTTTTTAAGAAAT…	CTTGTACACACCGCCCGTCACACCACGAGAGTTTGTAACACCCGAAGTCGGTGAGGTAACCTTTTAGGAGCCAGCCGCCTAAGGTGGGATAGATGATTGGGGTGAAGTCGTAACAAGGTAGCCGTATCGGAAGGTGCGGCTGGATCACCTCCTTTCTAAGGATAAGGAAACCTGCACGTTCGTCTTGTTTAGTTTTGAGAGGTCTTGTGGGGCCTTAGCTCAGCTGGGAGAGCGCCTGCTTTGCACGCAGGAGGTCAGCGGTTCGATCCCGCTAGGCTCCATTGGTGAGAGATCACCAAGGATGAACATTGAAAATTGAATATCTATATCAAATAGTAACAAGAAAATAAACCGAAAACGCTGTGAATATTTAATGAGTTTTCTAATTTTTTAAGAAAT…
CTTGTACACACCGCCCGTCACACCACGAGAGTTTGTAACACCCGAAGCCGGTGGAGTAACCTTTTAGGAGCTAGCCGTCGAAGGTGGGACAAATGATTGGGGTGAAGTCGTAACAAGGTAGCCGTATCGGAAGGTGCGGCTGGATCACCTCCTTTCTAAGGATATATTCGGAACATCTTCTTCAGAAGATGCGGAATAACGTGACATATTGTATTCAGTTTTGAATGTTTATTTAACATTCAAATATTTTTTGGTTAAAGTGATATTGCTTATGAAAATAAAGCAGTATGCGAGCGCTTGACTAAAAAGAAATTGTACATTGAAAACTAGATAAGTAAGTAAAATATAGATTTTACCAAGCAAAACCGAGTGAATAAAGAGTTTTAAATAAGCTTGAAT…	CTTGTACACACCGCCCGTCACACCACGAGAGTTTGTAACACCCGAAGCCGGTGGAGTAACCTTTTAGGAGCTAGCCGTCGAAGGTGGGACAAATGATTGGGGTGAAGTCGTAACAAGGTAGCCGTATCGGAAGGTGCGGCTGGATCACCTCCTTTCTAAGGATATATTCGGAACATCTTCTTCAGAAGATGCGGAATAACGTGACATATTGTATTCAGTTTTGAATGTTTATTTAACATTCAAATATTTTTTGGTTAAAGTGATATTGCTTATGAAAATAAAGCAGTATGCGAGCGCTTGACTAAAAAGAAATTGTACATTGAAAACTAGATAAGTAAGTAAAATATAGATTTTACCAAGCAAAACCGAGTGAATAAAGAGTTTTAAATAAGCTTGAAT…	TCGCTCGCCGCTACTAAGGGAATCGAATTTTCTTTCTCTTCCTCCGGGTACTAAGATGTTTCAGTTCTCCGGGTGTGCCTTCTGATATGCTATGTATTCACATATCGATAACATGACATAACTCATGCTGGGTTTCCCCATTCGGAAATCTCTGGATCAAAGCTTACTTACAGCTCCCCAAAGCATATCGTCGTTAGTAACGTCCTTCATCGGCTTCTAGTGCCAAGGCATCCACCGTGCGCCCTTAATAACTTAATCTATGTTTCCACCATTTTTATAAGTCAAACGCTCACATACGGCTTCGTTTTCATTATTTTAAATGCTCATTTACATAAGTAAACTCTGCTTTAAAATAATTTAACTCATTGTCTGCTAAACGTTTTCTTTTATAAAAAGATT…	TCGCTCGCCGCTACTAAGGGAATCGAATTTTCTTTCTCTTCCTCCGGGTACTAAGATGTTTCAGTTCTCCGGGTGTGCCTTCTGATATGCTATGTATTCACATATCGATAACATGACATAACTCATGCTGGGTTTCCCCATTCGGAAATCTCTGGATCAAAGCTTACTTACAGCTCCCCAAAGCATATCGTCGTTAGTAACGTCCTTCATCGGCTTCTAGTGCCAAGGCATCCACCGTGCGCCCTTAATAACTTAATCTATGTTTCCACCATTTTTATAAGTCAAACGTTAACATGAAGTTACGTTCTTTTATAAAAAGATTTAAACGCGTTATTAATCTTGTGAGTGTTCTTTCGAACACTAGCGATTATTTCTTATGAATTCAAGCTTATTTAAAAC…	TCGCTCGCCGCTACTAAGGGAATCGAATTTTCTTTCTCTTCCTCCGGGTACTAAGATGTTTCAGTTCTCCGGGTGTGCCTTCTGATATGCTATGTATTCACATATCGATAACATGACATAACTCATGCTGGGTTTCCCCATTCGGAAATCTCTGGATCAAAGCTTACTTACAGCTCCCCAAAGCATATCGTCGTTAGTAACGTCCTTCATCGGCTTCTAGTGCCAAGGCATCCACCGTGCGCCCTTAATAACTTAATCTATGTTTCCACCATTTTTATAAGTCAAACGCTCACATACGGCTTCGTTTTCATTATTTTAAATGCTCATTTACATAAGTAAACTCTGCTTTAAAATAATTTAACTCATTGTCTGCTAAACGTTTTCTTTTATAAAAAGATT…
TCGCTCGCCGCTACTCAGGACGATTTCTTTCTCTTCCTCCGGGTACTAAGATGTTTCAGTTCTCCGGGTCTGCCTTCTGACATGCTATAAATTCACATGTCGATAACATGACATAACTCATGCTGGGTTCCCCCATTCGGAAATCTCTGGATCAACGCTTACTTACAGCTACCCAAAGCATATCGTCGTTAGTAACGTCCTTCATCGGCTTCTAGTGCCAAGGCATCCACCGTGCGCCCTTAATAACTTAATCTATGTTTCCACCATATTTTGAATTGTTATTCAAAATAAATAGCTAAAACTAGTTATTAATCTTGTGAGTGTTCTTTCGAACACTAGCGATTATTTATGAATTCAAGCTTATTTAAAACTCTATTCACTCGGTTTTGCTTGGTAAAA…	TCGCTCGCCGCTACTCAGGGAATCGATTTTTCTTTCTCTTCCTCCGGGTACTAAGATGTTTCAGTTCTCCGGGTCTGCCTTCTGACATGCTATGAATTCACATGTCGATAACATGACATAACTCATGCTGGGTTCCCCCATTCGGAAATCTCTGGATCAACGCTTACTTACAGCTACCCAAAGCATATCGTCGTTAGTAACGTCCTTCATCGGCTTCTAGTGCCAAGGCATCCACCGTGCGCCCTTAATAACTTAATCTATGTTTCCACCATATTTTGAATTGTTATTCAAAATAAATAGCTAAAACTAGTTATTAATCTTGTGAGTGTTCTTTCGAACACTAGCGATTATTTATGAATTCAAGCTTATTTAAAACTCTATTCACTCGGTTTTGCTTGG…	TCGCTCGCCGCTACTCAGGGAATCGATTTTTCTTTCTCTTCCTCCGGGTACTAAGATGTTTCAGTTCTCCGGGTCTGCCTTCTGACATGCTATAAATTCACATGTCGATAACATGACATAACTCATGCTGGGTTCCCCCATTCGGAAATCTCTGGATCAACGCTTACTTACAGCTACCCAAAGCATATCGTCGTTAGTAACGTCCTTCATCGGCTTCTAGTGCCAAGGCATCCACCGTGCGCCCTTAATAACTTAATCTATGTTTCCACCATATTTTGAATTGTTATTCAAAATAAATAGCTAAAACTAGTTATTAATCTTGTGAGTGTTCTTTCGAACACTAGCGATTATTTATGAATTCAAGCTTATTTAAAACTCTATTCACTCGGTTTTGCTTGG…	TCGCTCGCCGCTACTCAGGGAATCGATTTTTCTTTCTCTTCCTCCGGGTACTAAGATGTTTCAGTTCTCCGGGTCTGCCTTCTGACATGCTATAAATTCACATGTCGATAACATGACATAACTCATGCTGGGTTCCCCCATTCGGAAATCTCTGGATCAACGCTTACTTACAGCTACCCAAAGCATATCGTCGTTAGTAACGTCCTTCATCGGCTTCTAGTGCCAAGGCATCCACCGTGCGCCCTTAATAACTTAATCTATGTTTCCACCATATTTTGAATTGTTATTCAAAATAAATAGCTAAAACTAGTTATTAATCTTGTGAGTGTTCTTTCGAACACTAGCGATTATTTATGAATTCAAGCTTATTTAAAACTCTATTCACTCGGTTTTGCTTGG…	TCGCTCGCCGCTACTCAGGGAATCGATTTTTCTTTCTCTTCCTCCGGGTACTAAGATGTTTCAGTTCTCCGGGTCTGCCTTCTGACATGCTATGAATTCACATGTCGATAACATGACATAACTCATGTTGGGTTCCCCCATTCGGAAATCTCTGGATCAACGCTTACTTACAGCTACCCAAAGCATATCGTCGTTAGTAACGTCCTTCATCGGCTTCTAGTGCCAAGGCATCCACCGTGCGCCCTTAATAACTTAATCTATGTTTCCACCATATTTTGAATTGTTATTCAAAATAAATAGCTAAAACTAGTTATTAATCTTGTGAGTGTTCTTTCGAACACTAGCGATTATTTATGAATTCAAGCTTATTTAAAACTCTATTCACTCGGTTTTGCTTGG…
CTTGTACACACCGCCCGTCACACCACGAGAGTTTGTAACACCCGAAGCCGGTGGAGTAACCATTTGGAGCTAGCCGTCGAAGGTGGGACAAATGATTGGGGTGAAGTCGTAACAAGGTAGCCGTATCGGAAGGTGCGGCTGGATCACCTCCTTTCTAAGGATATATTCGGAACATCTCGTAGAGATGAGGAATAACGTGACATATTGTATTCAGTTTTGAATGTTTATTTTAAACATTCAACAACTAAATGAAAATTGCATTCAAAATTATATTTTGATATACTATTTTGATGTGATTGTTTGTTTGTTGATTGTACATTGAAAACTAGATAAGTAAGTAAAATAGATTTTACCAAGCAAAACCGAGTGAATAAGAGTTTTAAAAAAGCTTGAATTCAT…	CTTGTACACACCGCCCGTCACACCACGAGAGTTTGTAACACCCGAAGCCGGTGGAGTAACCATTTGGAGCTAGCCGTCGAAGGTGGGACAAATGATTGGGGTGAAGTCGTAACAAGGTAGCCGTATCGGAAGGTGCGGCTGGATCACCTCCTTTCTAAGGATATATTCGGAACATCTCGTAGAGATGAGGAATAACGTGACATATTGTATTCAGTTTTGAATGTTTATTTTAAACATTCAATAACTAAATGAAAATTGCATTCAAAATTATATTTTGATATACTATTTTGATGTGATTGTTTGTTTGTTGATTGTACATTGAAAACTAGATAAGTAAGTAAAATAGATTTTACCAAGCAAAACCGAGTGAATAAGAGTTTTAAAAAAGCTTGAATTCAT…	TCGCTCGCCGCTACTCAGGGAATCGATTTTTCTTTCTCTTCCTCCGGGTACTAAGATGTTTCAGTTCTCCGGGTCTGCCTTCTGACAAGCTATGAATTCACTTGTCGATAACACAACATAACTCGTGCTGGGTTCCCCCATTCGGAAATCTCTGGATCAACGCTTACTTACAGCTACCCAAAGCATATCGTCGTTAGTAACGTCCTTCGTCGGCTTCTAGTGCCAAGGCATCCACCGTGCGCCCTTAATAACTTAATCTATGTTTCCACCATATTAGAACGTGAGTTCTAATCTTAAGAAACCTGTTATTAATCTTGTGAGTGTTCTTTCGAACACTAGCGATTATATTTTATGAATTCAAGCTTTTTTAAAACTCTTGTTCACTCGGTTTTGCTTGGT…	CTTGTACACACCGCCCGTCACACCACGAGAGTTTGTAACACCCGAAGCCGGTGGAGTAACCATTTGGAGCTAGCCGTCGAAGGTGGGACAAATGATTGGGGTGAAGTCGTAACAAGGTAGCCGTATCGGAAGGTGCGGCTGGATCACCTCCTTTCTAAGGATATATTCGGAACATCTCGTAGAGATGAGGAATAACGTGACATATTGTATTCAGTTTTGAATGTTTATTTACATTCTAATATTTAATGGGCCTGTAGCTCAGCTGGTTAGAGCGCACGCCTGATAAGCGTGAGGTCGGTGGTTCGAGTCCACTCAGGCCCACCATTGAATATATTGTACATTGAAAACTAGATAAGTAAGTAAAAATAGATTTTACCAAGCAAAACCGAGTGAATAAGA…	TCGCTCGCCGCTACTCAGGGAATCGATTTTTCTTTCTCTTCCTCCGGGTACTAAGATGTTTCAGTTCTCCGGGTCTGCCTTCTGACAAGCTATGAATTCACTTGTCGATAACACGACATAACTCGTGCTGGGTTCCCCCATTCGGAAATCTCTGGATCAACGCTTACTTACAGCTACCCAAAGCATATCGTCGTTAGTAACGTCCTTCGTCGGCTTCTAGTGCCAAGGCATCCACCGTGCGCCCTTAATAACTTAATCTATGTTTCCACCAAACTTTTAGTCAATCGTTCTCATATTGCTTCGTTTTCATTCATTTAAATGCTCATTTACAAAAGTAAACTGCGCTTTAAATAAACTCAACTCATTATCTAAAAACGATTTCTTTAAAAGTTCAAGTCG…	TCGCTCGCCGCTACTCAGGGAATCGATTTTTCTTTCTCTTCCTCCGGGTACTAAGATGTTTCAGTTCTCCGGGTCTGCCTTCTGACAAGCTATGAATTCACTTGTCGATAACACGACATAACTCGTGCTGGGTTCCCCCATTCGGAAATCTCTGGATCAACGCTTACTTACAGCTACCCAAAGCATATCGTCGTTAGTAACGTCCTTCGTCGGCTTCTAGTGCCAAGGCATCCACCGTGCGCCCTTAATAACTTAATCTATGTTTCCACCATATTAGAACGTGAGTTCTAATCTTAAGAAACCTGTTATTAATCTTGTGAGTGTTCTTTCGAACACTAGCGATTATATTTTATGAATTCAAGCTTTTTTAAAACTCTTATTCACTCGGTTTTGCTTGGT…
CTTGTACACACCGCCCGTCACACCACGAGAGTTTGTAACACCCGAAGCCGGTGGAGTAACCATTTATGGAGCTAGCCGTCGAAGGTGGGACAAATGATTGGGGTGAAGTCGTAACAAGGTAGCCGTATCGGAAGGTGCGGCTGGATCACCTCCTTTCTAAGGATATATTCGGAACATCTTCTTACGAAGATGCAGGAATAACATTGACATATTGTATTCAGTTTTGAATGCTCATTGGAGTATTCATTGCATTATTTTGTACATTGAAAACTAGATAAGTAAGTAAAATTTATGATTTTACCAAGCAAAACCGAGTGAATTAGAGTTTTTTAACAAGCTTTGAATTCAAAAAGAAATAATCGCTAGTGTTCGAAAGAACACTCACAGATTAATAACATT…	CTTGTACACACCGCCCGTCACACCACGAGAGTTTGTAACACCCGAAGCCGGTGGAGTAACCATTTATGGAGCTAGCCGTCGAAGGTGGGACAAATGATTGGGGTGAAGTCGTAACAAGGTAGCCGTATCGGAAGGTGCGGCTGGATCACCTCCTTTCTAAGGATATATTCGGAACATCTTCTTACGAAGATGCAGGAATAACATTGACATATTGTATTCAGTTTTGAATGCTCATTGGAGTATTCATTGCATTATTTTGTACATTGAAAACTAGATAAGTAAGTAAAATTTATGATTTTACCAAGCAAAACCGAGTGAATTAGAGTTTTTTAACAAGCTTTGAATTCAAAAAGAAATAATCGCTAGTGTTCGAAAGAACACTCACAGATTAATAACATT…	TCGCTCGCCGCTACTCAGGGAATCGATTTTTCTTTCTCTTCCTGCGGGTACTAAGATGTTTCAGTTCTCCGCGTCTGCCTTCAGATATGCTATGTATTCACATATCGATAACACGACATAACTCGTGCTGGGTTTCCCCATTAGGAAATCTCTGGATCAAAGCTTACTTACAGCTCCCCAAAGCATATCGTCGTTAGTAACGTCCTTCGTCGGCTTCTAGTGCCAAGGCATCCACCGTGCGCCCTTAATAACTTAATCTTTTTTGACTTTCAACACGAACAAGTCGGTTGAAAACCCAAAATGTTATTAATCTGTGAGTGTTCTTTCGAACACTAGCGATTATTTCTTTTTGAATTCAAAGCTTGTTAAAAAACTCTAATTCACTCGGTTTTGCTTGGT…	TCGCTCGCCGCTACTCAGGGAATCGATTTTTCTTTCTCTTCCTGCGGGTACTAAGATGTTTCAGTTCTCCGCGTCTGCCTTCAGATATGCTATGTATTCACATATCGATAACACGACATAACTCGTGCTGGGTTTCCCCATTAGGAAATCTCTGGATCAAAGCTTACTTACAGCTCCCCAAAGCATATCGTCGTTAGTAACGTCCTTCGTCGGCTTCTAGTGCCAAGGCATCCACCGTGCGCCCTTAATAACTTAATCTTTTTTGACTTTCAACACGAACAAGTCGGTTGAAAACCCAAAATGTTATTAATCTGTGAGTGTTCTTTCGAACACTAGCGATTATTTCTTTTTGAATTCAAAGCTTGTTAAAAAACTCTAATTCACTCGGTTTTGCTTGGT…	TCGCTCGCCGCTACTCAGGGAATCGATTTTTCTTTCTCTTCCTGCGGGTACTAAGATGTTTCAGTTCTCCGCGTCTGCCTTCAGATATGCTATGTATTCACATATCGATAACACGACATAACTCGTGCTGGGTTTCCCCATTAGGAAATCTCTGGATCAAAGCTTACTTACAGCTCCCCAAAGCATATCGTCGTTAGTAACGTCCTTCGTCGGCTTCTAGTGCCAAGGCATCCACCGTGCGCCCTTAATAACTTAATCTTTTTTGACTTTCAACACGAACAAGTCGGTTGAAAACCCAAAATGTTATTAATCTGTGAGTGTTCTTTCGAACACTAGCGATTATTTCTTTTTGAATTCAAAGCTTGTTAAAAAACTCTAATTCACTCGGTTTTGCTTGGT…	CTTGTACACACCGCCCGTCACACCACGAGAGTTTGTAACACCCGAAGCCGGTGGAGTAACCATTTATGGAGCTAGCCGTCGAAGGTGGGACAAATGATTGGGGTGAAGTCGTAACAAGGTAGCCGTATCGGAAGGTGCGGCTGGATCACCTCCTTTCTAAGGATATATTCGGAACATCTTCTTACGAAGATGCAGGAATAACATTGACATATTGTATTCAGTTTTGAATGCTCATTGGAGTATTCACATCGTGAATGGGCCTATAGCTCAGCTGGTTAGAGCGCACGCCTGATAAGCGTGAGGTCGGTGGTTCGAGTCCACTTAGGCCCACCATTGATTTTAATAAGTTTTTATGGGGGCTTAGCTCAGATGGGAGAGCGCCTGCTTTGCACGCAGGAG…
TCGCTCGCCGCTACTCAGGGAATCGATTTTTCTTTCTCTTCCTCCGGGTACTAAGATGTTTCAGTTCTCCGGGTCTGCCTTCTGACATGCTATGAATTCACATGTCGATAACATGACATAACTCATGTTGGGTTCCCCCATTCGGAAATCTCTGGATCAACGCTTACTTACAGCTACCCAAAGCATATCGTCGTTAGTAACGTCCTTCTTCGGCTTCTAGTGCCAAGGCATCCACCGTGCGCCCTTAATAACTTAATCTATGTTTCCACCAGGAAACGCGTTATTAATCTTGTGAGTGTTCTTTCGAACACTAGCGATTATTTTTATGAATTCAAGCTTATTTAAAACTCTATTCACTCGGTTTTGCTTGGTAAAATCTATTTACTTACTTATCTAGTT…	TCGCTCGCCGCTACTCAGGGAATCGATTTTTCTTTCTCTTCCTCCGGGTACTAAGATGTTTCAGTTCTCCGGGTCTGCCTTCTGACATGCTATGAATTCACATGTCGATAACATGACATAACTCATGTTGGGTTCCCCCATTCGGAAATCTCTGGATCAACGCTTACTTACAGCTACCCAAAGCATATCGTCGTTAGTAACGTCCTTCTTCGGCTTCTAGTGCCAAGGCATCCACCGTGCGCCCTTAATAACTTAATCTATGTTTCCACCATACTTTTAGTCAATCGCTTTCATATCGCAACGATTTCTTTAAAAGTTAAAGTCGAAAACCTGTTATTAATCTTGTGAGTGTTCTTTCGAACACTAGCGATTTTTTTATGAATTCAAGCTTATTTAAAA…	TCGCTCGCCGCTACTCAGGGAATCGATTTTTCTTTCTCTTCCTCCGGGTACTAAGATGTTTCAGTTCTCCGGGTCTGCCTTCTGACATGCTATGAATTCACATGTCGATAACATGACATAACTCATGTTGGGTTCCCCCATTCGGAAATCTCTGGATCAACGCTTACTTACAGCTACCCAAAGCATATCGTCGTTAGTAACGTCCTTCTTCGGCTTCTAGTGCCAAGGCATCCACCGTGCGCCCTTAATAACTTAATCTATGTTTCCACCAGGAAACGCGTTATTAATCTTGTGAGTGTTCTTTCGAACACTAGCGATTATTTTTATGAATTCAAGCTTATTTAAAACTCTATTCACTCGGTTTTGCTTGGTAAAATCTATTTACTTACTTATCTAGTT…	CTTGTACACACCGCCCGTCACACCACGAGAGTTTGTAACACCCGAAGCCGGTGGAGTAACCTTTTGGAGCTAGCCGTCGAAGGTGGGACAAATGATTGGGGTGAAGTCGTAACAAGGTAGCCGTATCGGAAGGTGCGGCTGGATCACCTCCTTTCTAAGGATATATTCGGAACATCTTCTTCGAAGATGAAAGGGATAACGTGACATATTGTATTCAGTTTTGAATGTTTATTGACATTCAAATTTGTACATTGAAAACTAGATAAGTAAGTAAATAGATTTTACCAAGCAAAACCGAGTGAATAGAGTTTTAAATAAGCTTGAATTCATAAAAATAATCGCTAGTGTTCGAAAGAACACTCACAAGATTAATAACAGGTTTTCGACTTTAACTTTTAA…	CTTGTACACACCGCCCGTCACACCACGAGAGTTTGTAACACCCGAAGCCGGTGGAGTAACCTTTTGGAGCTAGCCGTCGAAGGTGGGACAAATGATTGGGGTGAAGTCGTAACAAGGTAGCCGTATCGGAAGGTGCGGCTGGATCACCTCCTTTCTAAGGATATATTCGGAACATCTTCTTCGAAGATGAAAGGGATAACGTGACATATTGTATTCAGTTTTGAATGTTTATTAACATTCAAATTTGTACATTGAAAACTAGATAAGTAAGTAAATAGATTTTACCAAGCAAAACCGAGTGAATAGAGTTTTAAATAAGCTTGAATTCATAAAAATAATCGCTAGTGTTCGAAAGAACACTCACAAGATTAATAACAGGTTTTCGACTTTGACTTTTAA…	CTTGTACACACCGCCCGTCACACCACGAGAGTTTGTAACACCCGAAGCCGGTGGAGTAACCTTTTGGAGCTAGCCGTCGAAGGTGGGACAAATGATTGGGGTGAAGTCGTAACAAGGTAGCCGTATCGGAAGGTGCGGCTGGATCACCTCCTTTCTAAGGATATATTCGGAACATCTTCTTCGAAGATGAAAGGGATAACGTGACATATTGTATTCAGTTTTGAATGTTTATAACATTCATTTTAATAATGGGCCTATAGCTCAGCTGGTTAGAGCGCACGCCTGATAAGCGTGAGGTCGGTGGTTCGAGTCCACTTAGGCCCACCATTTAAGTTAATATTCGTTTTGGGGGCTTAGCTCAGCTGGGAGAGCGCCTGCTTTGCACGCAGGAGGTCAGCG…
CTTGTACACACCGCCCGTCACACCACGAGAGTTTGTAACACCCGAAGTCGGTAGGGTAACCTTTTAGGAGCCAGCCGCCGAAGGTGGGACAGATAATTGGGGTGAAGTCGTAACAAGGTAGCCGTATCGGAAGGTGCGGCTGGATCACCTCCTTTCTAAGGAAAAGGAAACCTGTGAGTTTTCGTTCTTCTCTGTTTGTTCAGTTTTGAGAGGTTAATTCTTCTCTATACTGTTTGTTCTTTGAAAACTAGATAAGAAAGTTAGTAAAGTTAGCATAAATAGGTAACTATTTATGACACAAGTAACCGAGAATCATCTGAAAGTGAATCTTTCATCTGATTGGAAGTATCATCGCTGATACGAAAAATCAGAAAAACAACCTTTACTTCATCGAAGTAA…	CTTGTACACACCGCCCGTCACACCACGAGAGTTTGTAACACCCGAAGTCGGTAGGGTAACCTTTTAGGAGCCAGCCGCCGAAGGTGGGACAGATAATTGGGGTGAAGTCGTAACAAGGTAGCCGTATCGGAAGGTGCGGCTGGATCACCTCCTTTCTAAGGAAAAGGAAACCTGTGAGTTTTCGTTCTTCTCTGTTTGTTCAGTTTTGAGAGGTTAATTCTTCTCTATACTGTTTGTTCTTTGAAAACTAGATAAGAAAGTTAGTAAAGTTAGCATAAATAGGTAACTATTTATGACACAAGTAACCGAGAATCATCTGAAAGTGAATCTTTCATCTGATTGGAAGTATCATCGCTGATACGAAAAATCAGAAAAACAACCTTTACTTCATCGAAGTAA…	TCGCTCGCCGCTACTCAGGAAATCGATTTTTCTTTCTCTTCCTCCAGGTACTTAGATGTTTCAGTTCCCTGGGTCTGCCTTCCTCACGCTATGTATTCACGTAAGGATACTATCCGACTAAAGATAGTGGGTTCCCCCATTCGGAAATCTCTGGATCAACGCTTACGTACAGCTCCCCAAAGCATATCGGTGTTAGTCCCGTCCTTCTTCGGCTCCTAGTGCCAAGGCATCCACCGTGCGCCCTTTCTAACTTAACCAATTTACTTCGATGAAGTAAAGGTTGTTTTTCTGATTTTCCGTATCAGCGATGATACTTCCAATCAGATGAAAGATTCACTTTCAGATGATTCTCGGTTACTTGTGTCATAAATAGTTACCTATTTATGCTAACTTTACTAA…	TCGCTCGCCGCTACTCAGGAAATCGATTTTTCTTTCTCTTCCTCCAGGTACTTAGATGTTTCAGTTCCCTGGGTCTGCCTTCCTCACGCTATGTATTCACGTAAGGATACTATCCGACTAAAGATAGTGGGTTCCCCCATTCGGAAATCTCTGGATCAACGCTTACGTACAGCTCCCCAAAGCATATCGGTGTTAGTCCCGTCCTTCTTCGGCTCCTAGTGCCAAGGCATCCACCGTGCGCCCTTTCTAACTTAACCAATTTACTTCGATGAAGTAAAGGTTGTTTTTCTGATTTTCCGTATCAGCGATGATACTTCCAATCAGATGAAAGATTCACTTTCAGATGATTCTCGGTTACTTGTGTCATAAATAGTTACCTATTTATGCTAACTTTACTAA…	TCGCTCGCCGCTACTCAGGAAATCGATTTTTCTTTCTCTTCCTCCAGGTACTTAGATGTTTCAGTTCCCTGGGTCTGCCTTCCTCACGCTATGTATTCACGTAAGGATACTATCCGACTAAAGATAGTGGGTTCCCCCATTCGGAAATCTCTGGATCAACGCTTACGTACAGCTCCCCAAAGCATATCGGTGTTAGTCCCGTCCTTCTTCGGCTCCTAGTGCCAAGGCATCCACCGTGCGCCCTTTCTAACTTAACCAATTTACTTCGATGAAGTAAAGGTTGTTTTTCTGATTTTTCGTATCAGCGATGATACTTCCAATCAGATGAAAGATTCACTTTCAGATGATTCTCGGTTACTTGTGTCATAAATAGTTACCTATTTATGCTAACTTTACTAA…	TCGCTCGCCGCTACTCAGGAAATCGATTTTTCTTTCTCTTCCTCCAGGTACTTAGATGTTTCAGTTCCCTGGGTCTGCCTTCCTCACGCTATGTATTCACGTAAGGATACTATCCGACTAAAGATAGTGGGTTCCCCCATTCGGAAATCTCTGGATCAACGCTTACGTACAGCTCCCCAAAGCATATCGGTGTTAGTCCCGTCCTTCTTCGGCTCCTAGTGCCAAGGCATCCACCGTGCGCCCTTTCTAACTTAACCAATTTACTTCGATGAAGTAAAGGTTGTTTTTCTGATTTTTCGTATCAGCGATGATACTTCCAATCAGATGAAAGATTCACTTTCAGATGATTCTCGGTTACTTGTGTCATAAATAGTTACCTATTTATGCTAACTTTACTAA…
CTTGTACACACCGCCCGTCACACCACGAGAGTTTGTAACACCCGAAGTCGGTAGGGTAACCTTTATGGAGCCAGCCGCCGAAGGTGGGACAGATAATTGGGGTGAAGTCGTAACAAGGTAGCCGTATCGGAAGGTGCGGCTGGATCACCTCCTTTCTAAGGAAAAGGAAACCTGTGAGTTTTCGTTCTTCTCTATTTGTTCAGTTTTGAGAGGTTAGTACTTCTCAGTATGTTTGTTCTTTGAAAACTAGATAAGAAAGTTAGTAAAGTTAGCATAGATAATTTATTATTTATGACACAAGTAACCGAGAATCATCTGAAAGTGAATCTTTCATCTGATTGGATGTATCATCGCTGATACGGAAAATCAGAAAAACAACCTTTACTTCGTAGAAGTAAA…	CTTGTACACACCGCCCGTCACACCACGAGAGTTTGTAACACCCGAAGTCGGTAGGGTAACCTTTATGGAGCCAGCCGCCGAAGGTGGGACAGATAATTGGGGTGAAGTCGTAACAAGGTAGCCGTATCGGAAGGTGCGGCTGGATCACCTCCTTTCTAAGGAAAAGGAAACCTGTGAGTTTTCGTTCTTCTCTATTTGTTCAGTTTTGAGAGGTTAGTACTTCTCAGTATGTTTGTTCTTTGAAAACTAGATAAGAAAGTTAGTAAAGTTAGCATAGATAATTTATTATTTATGACACAAGTAACCGAGAATCATCTGAAAGTGAATCTTTCATCTGATTGGATGTATCATCGCTGATACGGAAAATCAGAAAAACAACCTTTACTTCGTAGAAGTAAA…	TCGCTCGCCGCTACTCAGGAAATCGATTTTTCTTTCTCTTCCTCCAGGTACTTAGATGTTTCAGTTCCCTGGGTCTGCCTTCCTCACGCTATGTATTCACGTAAGGATACTATCCGACTAAAGATAGTGGGTTCCCCCATTCGGAAATCTCTGGATCAACGCTTACGTACAGCTCCCCAAAGCATATCGGTGTTAGTCCCGTCCTTCTTCGGCTCCTAGTGCCAAGGCATCCACCGTGCGCCCTTTCTAACTTAACCAATTTACTTCTACGAAGTAAAGGTTGTTTTTCTGATTTTCCGTATCAGCGATGATACATCCAATCAGATGAAAGATTCACTTTCAGATGATTCTCGGTTACTTGTGTCATAAATAATAAATTATCTATGCTAACTTTACTAA…	TCGCTCGCCGCTACTCAGGAAATCGATTTTTCTTTCTCTTCCTCCAGGTACTTAGATGTTTCAGTTCCCTGGGTCTGCCTTCCTCACGCTATGTATTCACGTAAGGATACTATCCGACTAAAGATAGTGGGTTCCCCCATTCGGAAATCTCTGGATCAACGCTTACGTACAGCTCCCCAAAGCATATCGGTGTTAGTCCCGTCCTTCTTCGGCTCCTAGTGCCAAGGCATCCACCGTGCGCCCTTTCTAACTTAACCAATTTACTTCTACGAAGTAAAGGTTGTTTTTCTGATTTTCCGTATCAGCGATGATACATCCAATCAGATGAAAGATTCACTTTCAGATGATTCTCGGTTACTTGTGTCATAAATAATAAATTATCTATGCTAACTTTACTAA…	TCGCTCGCCGCTACTCAGGAAATCGATTTTTCTTTCTCTTCCTCCAGGTACTTAGATGTTTCAGTTCCCTGGGTCTGCCTTCCTCACGCTATGTATTCACGTAAGGATACTATCCGACTAAAGATAGTGGGTTCCCCCATTCGGAAATCTCTGGATCAACGCTTACGTACAGCTCCCCAAAGCATATCGGTGTTAGTCCCGTCCTTCTTCGGCTCCTAGTGCCAAGGCATCCACCGTGCGCCCTTTCTAACTTAACCAATTTACTTCTACGAAGTAAAGGTTGTTTTTCTGATTTTCCATATCAGCGATGATACATCCAATCAGATGAAAGATTCACTTTCAGATGATTCTCGGTTACTTGTGTCATAAATAATAAATTATCTATGCTAACTTTACTAA…	TCGCTCGCCGCTACTCAGGAAATCGATTTTTCTTTCTCTTCCTCCAGGTACTTAGATGTTTCAGTTCCCTGGGTCTGCCTTCCTCACGCTATGTATTCACGTAAGGATACTATCCGACTAAAGATAGTGGGTTCCCCCATTCGGAAATCTCTGGATCAACGCTTACGTACAGCTCCCCAAAGCATATCGGTGTTAGTCCCGTCCTTCTTCGGCTCCTAGTGCCAAGGCATCCACCGTGCGCCCTTTCTAACTTAACCAATTTACTTCTACGAAGTAAAGGTTGTTTTTCTGATTTTCCGTATCAGCGATGATACATCCAATCAGATGAAAGATTCACTTTCAGATGATTCTCGGTTACTTGTGTCATAAATAATAAATTATCTATGCTAACTTTACTAA…
CTTGTACACACCGCCCGTCACACCACGAGAGTTTGTAACACCCGAAGTCGGTAGGGTAACCTTTATGGAGCCAGCCGCCGAAGGTGGGACAGATAATTGGGGTGAAGTCGTAACAAGGTAGCCGTATCGGAAGGTGCGGCTGGATCACCTCCTTTCTAAGGAAAAGGAAACCTGTGTGTTTTCGTTCTTCTCTGTTTGTTCAGTTTTGAGAGGTTATTACTTCTCTGTATGTTTGTTCTTTGAAAACTAGATAAGAAAGTTAGTAAAGTTAGCATAAGTAGTGTAACTATTTATGACACAAGTAACCGAGAATCATCTGAAAGTGAATCTTTCATCTAATTCGACGTATCATCGCTGATACAGACAATTAGAAAAACAACCTTTACTTCGACGAAGTAA…	CTTGTACACACCGCCCGTCACACCACGAGAGTTTGTAACACCCGAAGTCGGTAGGGTAACCTTTATGGAGCCAGCCGCCGAAGGTGGGACAGATAATTGGGGTGAAGTCGTAACAAGGTAGCCGTATCGGAAGGTGCGGCTGGATCACCTCCTTTCTAAGGAAAAGGAAACCTGTGTGTTTTCGTTCTTCTCTGTTTGTTCAGTTTTGAGAGGTTATTACTTCTCTGTATGTTTGTTCTTTGAAAACTAGATAAGAAAGTTAGTAAAGTTAGCATAAGTAGTGTAACTATTTATGACACAAGTAACCGAGAATCATCTGAAAGTGAATCTTTCATCTAATTCGACGTATCATCGCTGATACAGACAATTAGAAAAACAACCTTTACTTCGACGAAGTAA…	TCGCTCGCCGCTACTCAGGAAATCGATTTTTCTTTCTCTTCCTCCAGGTACTTAGATGTTTCAGTTCCCTGGGTCTGCCTTCCTCACGCTATGTATTCACGTAAGGATACTATCCGACTAAAGATAGTGGGTTCCCCCATTCGGAAATCTCTGGATCAACGCTTACGTACAGCTCCCCAAAGCATATCGGTGTTAGTCCCGTCCTTCTTCGGCTCCTAGTGCCAAGGCATCCACCGTGCGCCCTTTCTAACTTAACCAATTTACTTCGTCGAAGTAAAGGTTGTTTTTCTAATTGTCTGTATCAGCGATGATACGTCGAATTAGATGAAAGATTCACTTTCAGATGATTCTCGGTTACTTGTGTCATAAATAGTTACACTACTTATGCTAACTTTACTA…	TCGCTCGCCGCTACTCAGGAAATCGATTTTTCTTTCTCTTCCTCCAGGTACTTAGATGTTTCAGTTCCCTGGGTCTGCCTTCCTCACGCTATGTATTCACGTAAGGATACTATCCGACTAAAGATAGTGGGTTCCCCCATTCGGAAATCTCTGGATCAACGCTTACGTACAGCTCCCCAAAGCATATCGGTGTTAGTCCCGTCCTTCTTCGGCTCCTAGTGCCAAGGCATCCACCGTGCGCCCTTTCTAACTTAACCAATTTACTTCGTCGAAGTAAAGGTTGTTTTTCTAATTGTCTGTATCAGCGATGATACGTCGAATTAGATGAAAGATTCACTTTCAGATGATTCTCGGTTACTTGTGTCATAAATAGTTACACTACTTATGCTAACTTTACTA…	TCGCTCGCCGCTACTCAGGAAATCGATTTTTCTTTCTCTTCCTCCAGGTACTTAGATGTTTCAGTTCCCTGGGTCTGCCTTCCTCACGCTATGTATTCACGTAAGGATACTATCCGACTAAAGATAGTGGGTTCCCCCATTCGGAAATCTCTGGATCAACGCTTACGTACAGCTCCCCAAAGCATATCGGTGTTAGTCCCGTCCTTCTTCGGCTCCTAGTGCCAAGGCATCCACCGTGCGCCCTTTCTAACTTAACCAATTTACTTCGTCGAAGTAAAGGTTGTTTTTCTAATTGTCTGTATCAGCGATGATACGTCGAATTAGATGAAAGATTCACTTTCAGATGATTCTCGGTTACTTGTGTCATAAATAGTTACACTACTTATGCTAACTTTACTA…	TCGCTCGCCGCTACTCAGGAAATCGATTTTTCTTTCTCTTCCTCCAGGTACTTAGATGTTTCAGTTCCCTGGGTCTGCCTTCCTCACGCTATGTATTCACGTAAGGATACTATCCGACTAAAGATAGTGGGTTCCCCCATTCGGAAATCTCTGGATCAACGCTTACGTACAGCTCCCCAAAGCATATCGGTGTTAGTCCCGTCCTTCTTCGGCTCCTAGTGCCAAGGCATCCACCGTGCGCCCTTTCTAACTTAACCAATTTACTTCGTCGAAGTAAAGGTTGTTTTTCTAATTGTCTGTATCAGCGATGATACGTCGAATTAGATGAAAGATTCACTTTCAGATGATTCTCGGTTACTTGTGTCATAAATAGTTACACTATTTATGCTAACTTTACTA…
CTTGTACACACCGCCCGTCACACCACGAGAGTTTGTAACACCCGAAGTCGGTAGGGTAACCTTTATGGAGCCAGCCGCCGAAGGTGGGACAGATAATTGGGGTGAAGTCGTAACAAGGTAGCCGTATCGGAAGGTGCGGCTGGATCACCTCCTTTCTAAGGAAAAGGAAACCTGTGTGTTTTCGTTCTTCTCTGTTTGTTCAGTTTTGAGAGGTTACTACTTCTCTGTATGTTTGTTCTTTGAAAACTAGATAAGAAAGTTAGTAAAGTTAGCATAGATAAGTAATTATTTATGACACAAGTAACCGAGAATCATCTGAAAGTGAATCTTTCATCTAATTGGAAGTATCATCGCTGATACCAACGATTAGAAAAACAACCTTTACTTCGTTGAAGTAAA…	CTTGTACACACCGCCCGTCACACCACGAGAGTTTGTAACACCCGAAGTCGGTAGGGTAACCTTTATGGAGCCAGCCGCCGAAGGTGGGACAGATAATTGGGGTGAAGTCGTAACAAGGTAGCCGTATCGGAAGGTGCGGCTGGATCACCTCCTTTCTAAGGAAAAGGAAACCTGTGTGTTTTCGTTCTTCTCTGTTTGTTCAGTTTTGAGAGGTTACTACTTCTCTGTATGTTTGTTCTTTGAAAACTAGATAAGAAAGTTAGTAAAGTTAGCATAGATAAGTAATTATTTATGACACAAGTAACCGAGAATCATCTGAAAGTGAATCTTTCATCTAATTGGAAGTATCATCGCTGATACCAACGATTAGAAAAACAACCTTTACTTCGTTGAAGTAAA…	TCGCTCGCCGCTACTCAGGAAATCGATTTTTCTTTCTCTTCCTCCAGGTACTTAGATGTTTCAGTTCCCTGGGTCTGCCTTCCTCACGCTATGTATTCACGTAAGGATACTATCCGACTAAAGATAGTGGGTTCCCCCATTCGGAAATCTCTGGATCAACGCTTACGTACAGCTCCCCAAAGCATATCGGTGTTAGTCCCGTCCTTCTTCGGCTCCTAGTGCCAAGGCATCCACCGTGCGCCCTTTCTAACTTAACCAATTTACTTCAACGAAGTAAAGGTTGTTTTTCTAATTGTCGGTATCAGCGATGATACTTCCAATTAGATGAAAGATTCACTTTCAGATGATTCTCGGTTACTTGTGTCATAAATAATTACTTATCTATGCTAACTTTACTAA…	TCGCTCGCCGCTACTCAGGAAATCGATTTTTCTTTCTCTTCCTCCAGGTACTTAGATGTTTCAGTTCCCTGGGTCTGCCTTCCTCACGCTATGTATTCACGTAAGGATACTATCCGACTAAAGATAGTGGGTTCCCCCATTCGGAAATCTCTGGATCAACGCTTACGTACAGCTCCCCAAAGCATATCGGTGTTAGTCCCGTCCTTCTTCGGCTCCTAGTGCCAAGGCATCCACCGTGCGCCCTTTCTAACTTAACCAATTTACTTCAACGAAGTAAAGGTTGTTTTTCTAATCGTCGGTATCAGCGATGATACTTCGAATTAGATGAAAGATTCACTTTCAGATGATTCTCGGTTACTTGTGTCATAAATAATTACTTATCTATGCTAACTTTACTAA…	TCGCTCGCCGCTACTCAGGAAATCGATTTTTCTTTCTCTTCCTCCAGGTACTTAGATGTTTCAGTTCCCTGGGTCTGCCTTCCTCACGCTATGTATTCACGTAAGGATACTATCCGACTAAAGATAGTGGGTTCCCCCATTCGGAAATCTCTGGATCAACGCTTACGTACAGCTCCCCAAAGCATATCGGTGTTAGTCCCGTCCTTCTTCGGCTCCTAGTGCCAAGGCATCCACCGTGCGCCCTTTCTAACTTAACCAATTTACTTCAATGAAGTAAAGGTTGTTTTTCTAATCGTCGGTATCAGCGATGATACTTCGAATTAGATGAAAGATTCACTTTCAGATGATTCTCGGTTACTTGTGTCATAGATAATTACTTATCTATGCTAACTTTACTAA…	TCGCTCGCCGCTACTCAGGAAATCGATTTTTCTTTCTCTTCCTCCAGGTACTTAGATGTTTCAGTTCCCTGGGTCTGCCTTCCTCACGCTATGTATTCACGTAAGGATACTATCCGACTAAAGATAGTGGGTTCCCCCATTCGGAAATCTCTGGATCAACGCTTACGTACAGCTCCCCAAAGCATATCGGTGTTAGTCCCGTCCTTCTTCGGCTCCTAGTGCCAAGGCATCCACCGTGCGCCCTTTCTAACTTAACCAATTTACTTCAACGAAGTAAAGGTTGTTTTTCTAATCGTCGGTATCAGCGATGATACTTCGAATTAGATGAAAGATTCACTTTCAGATGATTCTCGGTTACTTGTGTCATAAATAATTACTTATCTATGCTAACTTTACTAA…
CTTGTACACACCGCCCGTCACACCACGAGAGTTTGTAACACCCGAAGTCGGTGGGGTAACCTTTTGGAGCCAGCCGCCTAAGGTGGGACAGATGATTGGGGTGAAGTCGTAACAAGGTAGCCGTATCGGAAGGTGCGGCTGGATCACCTCCTTTCTATGGAGAATTGATGAACGCTGTTCATCAATATAAGTTTCCGTGTTTCGTTTTGTTCAGTTTTGAGAGAACTATCTCTCATATATAAATGTATGTTCTTTGAAAACTAGATAACAGTGTAGCTCATATTTTTTAATTTGGTTAAGTTAGAAAGGGCGCACGGTGGATGCCTTGACACTAGGAGTCGATGAAGGACGGGACTAACGCCGATATGCTTCGGGGAGCTGTAAGTAAGCTTTGATCCG…	CTTGTACACACCGCCCGTCACACCACGAGAGTTTGTAACACCCGAAGTCGGTGGGGTAACCTTTTTGGAGCCAGCCGCCTAAGGTGGGACAGATGATTGGGGTGAAGTCGTAACAAGGTAGCCGTATCGGAAGGTGCGGCTGGATCACCTCCTTTCTATGGAGAATTGATGAACGCTGTTCATCAATATAAGTTTCCGTGTTTCGTTTTGTTCAGTTTTGAGAGAACTATCTCTCATATATAAATGTATGTTCTTTGAAAACTAGATAACAGTGTAGCTCATATTTTTTAATTTTTAGTTTGGTTAAGTTAGAAAGGGCGCACGGTGGATGCCTTGACACTAGGAGTCGATGAAGGACGGGACTAACGCCGATATGCTTCGGGGAGCTGTAAGTAAGCT…	CTTGTACACACCGCCCGTCACACCACGAGAGTTTGTAACACCCGAAGTCGGTGGGGTAACCTTTTTGGAGCCAGCCGCCTAAGGTGGGACAGATGATTGGGGTGAAGTCGTAACAAGGTAGCCGTATCGGAAGGTGCGGCTGGATCACCTCCTTTCTATGGAGAATTGATGAACGCTGTTCATCAATATAAGTTTCCGTGTTTCGTTTTGTTCAGTTTTGAGAGAACTATCTCTCATATATAAATGTATGTTCTTTGAAAACTAGATAACAGTGTAGCTCATATTTTTTAATTTTTAGTTTGGTTAAGTTAGAAAGGGCGCACGGTGGATGCCTTGACACTAGGAGTCGATGAAGGACGGGACTAACGCCGATATGCTTCGGGGAGCTGTAAGTAAGCT…	CTTGTACACACCGCCCGTCACACCACGAGAGTTTGTAACACCCGAAGTCGGTGGGGTAACCTTTTTGGAGCCAGCCGCCTAAGGTGGGACAGATGATTGGGGTGAAGTCGTAACAAGGTAGCCGTATCGGAAGGTGCGGCTGGATCACCTCCTTTCTATGGAGAATTGATGAACGCTGTTCATCAATATAAGTTTCCGTGTTTCGTTTTGTTCAGTTTTGAGAGAACTATCTCTCATATATAAATGTATGTTCTTTGAAAACTAGATAACAGTGTAGCTCATATTTTTTAATTTTTAGTTTGGTTAAGTTAGAAAGGGCGCACGGTGGATGCCTTGACACTAGGAGTCGATGAAGGACGGGACTAACGCCGATATGCTTCGGGGAGCTGTAAGTAAGCT…	CTTGTACACACCGCCCGTCACACCACGAGAGTTTGTAACACCCGAAGTCGGTGGGGTAACCTTTTTGGAGCCAGCCGCCTAAGGTGGGACAGATGATTGGGGTGAAGTCGTAACAAGGTAGCCGTATCGGAAGGTGCGGCTGGATCACCTCCTTTCTATGGAGAATTGATGAACGCTGTTCATCAATATAAGTTTCCGTGTTTCGTTTTGTTCAGTTTTGAGAGAACTATCTCTCATATATAAATGTATGTTCTTTGAAAACTAGATAACAGTGTAGCTCATATTTTTTAATTTTTAGTTTGGTTAAGTTAGAAAGGGCGCACGGTGGATGCCTTGACACTAGGAGTCGATGAAGGACGGGACTAACGCCGATATGCTTCGGGGAGCTGTAAGTAAGCT…	CTTGTACACACCGCCCGTCACACCACGAGAGTTTGTAACACCCGAAGTCGGTGGGGTAACCTTTTTGGAGCCAGCCGCCTAAGGTGGGACAGATGATTGGGGTGAAGTCGTAACAAGGTAGCCGTATCGGAAGGTGCGGCTGGATCACCTCCTTTCTATGGAGAATTGATGAACGCTGTTCATCAATATAAGTTTCCGTGTTTCGTTTTGTTCAGTTTTGAGAGAACTATCTCTCATATATAAATGTATGTTCTTTGAAAACTAGATAACAGTGTAGCTCATATTTTTTAATTTTTAGTTTGGTTAAGTTAGAAAGGGCGCACGGTGGATGCCTTGACACTAGGAGTCGATGAAGGACGGGACTAACGCCGATATGCTTCGGGGAGCTGTAAGTAAGCT…	CTTGTACACACCGCCCGTCACACCACGAGAGTTTGTAACACCCGAAGTCGGTGGGGTAACCTTTTTGGAGCCAGCCGCCTAAGGTGGGACAGATGATTGGGGTGAAGTCGTAACAAGGTAGCCGTATCGGAAGGTGCGGCTGGATCACCTCCTTTCTATGGAGAATTGATGAACGCTGTTCATCAATATAAGTTTCCGTGTTTCGTTTTGTTCAGTTTTGAGAGAACTATCTCTCATATATAAATGTATGTTCTTTGAAAACTAGATAACAGTGTAGCTCATATTTTTTAATTTTTAGTTTGGTTAAGTTAGAAAGGGCGCACGGTGGATGCCTTGACACTAGGAGTCGATGAAGGACGGGACTAACGCCGATATGCTTCGGGGAGCTGTAAGTAAGCT…	CTTGTACACACCGCCCGTCACACCACGAGAGTTTGTAACACCCGAAGTCGGTGGGGTAACCTTTTTGGAGCCAGCCGCCTAAGGTGGGACAGATGATTGGGGTGAAGTCGTAACAAGGTAGCCGTATCGGAAGGTGCGGCTGGATCACCTCCTTTCTATGGAGAATTGATAAGCGCTGCTTATCAATATAAGTTTCCGTGTTTCGTTTTGTTCAGTTTTGAGAGAACTATCTCTCATATATAAATGTATGTTCTTTGAAAACTAGATAACAGTGTAGCTCATATTTTTTAATTTTTAGTTTGGTTAAGTTAGAAAGGGCGCACGGTGGATGCCTTGACACTAGGAGTCGATGAAGGACGGGACTAACGCCGATATGCTTCGGGGAGCTGTAAGTAAGCT…	TCGCTCGCCGCTACTCAGGAAATCGCATTTGCTTTCTCTTCCTCCAGGTACTTAGATGTTTCAGTTCCCTGGGTCTGTCTTCCTTACCCTATGTATTCAGATAAGGATACCATACCATTACGTATGGTGGGTTTCCCCATTCGGAAATCTTCGGATCAAAGCTTACTTACAGCTCCCCGAAGCATATCGGCGTTAGTCCCGTCCTTCATCGACTCCTAGTGTCAAGGCATCCACCGTGCGCCCTTTCTAACTTAACCAAACTAAAAATTAAAAAATATGAGCTACACTGTTATCTAGTTTTCAAAGAACATACATTTATATATGAGAGATAGTTCTCTCAAAACTGAACAAAACGAAACACGGAAACTTATATTGATAAGCAGCGCTTATCAATTCTCC…	CTTGTACACACCGCCCGTCACACCACGAGAGTTTGTAACACCCGAAGTCGGTGGGGTAACCTTTTTGGAGCCAGCCGCCTAAGGTGGGACAGATGATTGGGGTGAAGTCGTAACAAGGTAGCCGTATCGGAAGGTGCGGCTGGATCACCTCCTTTCTATGGAGAATTGATGAACGCTGTTCATCAATATAAGTTTCCGTGTTTCGTTTTCGTTTAGTTTTGAGAGTTCAATAAAAAGTATTGACTCTTAAATGAGGATATGATATAAATAAATCCTGAAATTTGTATGGGCCTATAGCTCAGCTGGTTAGAGCGCACGCCTGATAAGCGTGAGGTCGATGGTTCGAGTCCATTTAGGCCCACCATACAATTTGGGGCCTTAGCTCAGCTGGGAGAGCGC…	CTTGTACACACCGCCCGTCACACCACGAGAGTTTGTAACACCCGAAGTCGGTGGGGTAACCTTTTTGGAGCCAGCCGCCTAAGGTGGGACAGATGATTGGGGTGAAGTCGTAACAAGGTAGCCGTATCGGAAGGTGCGGCTGGATCACCTCCTTTCTATGGAGAATTGATGAACGCTGTTCATCAATATAAGTTTCCGTGTTTCGTTTTCGTTTAGTTTTGAGAGTTCAATAAAAAGTATTGACTCTTAAATGAGGATATGATATAAATAAATCCTGAAATTTGTATGGGCCTATAGCTCAGCTGGTTAGAGCGCACGCCTGATAAGCGTGAGGTCGATGGTTCGAGTCCATTTAGGCCCACCATACAATTTGGGGCCTTAGCTCAGCTGGGAGAGCGC…
CTTGTACACACCGCCCGTCACACCACGGGAGTTTGCAACACCCGAAGTCGGTGAGGTAACCGCAAGGAGCCAGCCGCCGAAGGTGGGGTAGATGACTGGGGTGAAGTCGTAACAAGGTATCCGTACCGGAAGGTGCGGATGGATCACCTCCTTTCTATGGAGATATGACCGTAACGCAACATTCGCTGTTCAGTTTTGAAGGAGTATTTCCTTCATATAGTCTGGTGATGATGGCGGAGGGGACACACCCGTTCCCATGCCGAACACGGCCGTTAAGCCCTCCAGCGCCGATGGTACTTGCTCCGCAGGGAGCCGGGAGAGTAGGACGTTGCCAGGCGAGCAACCTTGTGGTTGCTTGATAATTTGTTCCTTGAAAACTGGATACTGCATGAAATTGCT…	CTTGTACACACCGCCCGTCACACCACGGGAGTTTGCAACACCCGAAGTCGGTGAGGTAACCGCAAGGAGCCAGCCGCCGAAGGTGGGGTAGATGACTGGGGTGAAGTCGTAACAAGGTATCCGTACCGGAAGGTGCGGATGGATCACCTCCTTTCTATGGAGATATGACCGTAACGCAACATTCGCTGTTCAGTTTTGAAGGAGTATTTCCTTCATATAGTCTGGTGATGATGGCGGAGGGGACACACCCGTTCCCATGCCGAACACGGCCGTTAAGCCCTCCAGCGCCGATGGTACTTGCTCCGCAGGGAGCCGGGAGAGTAGGACGTTGCCAGGCAGTTACTCTTACGAGTAACTATCCATTTGTTCCTTGAAAACTGGATACTGCATGAAATTGCT…	CTTGTACACACCGCCCGTCACACCACGGGAGTTTGCAACACCCGAAGTCGGTGAGGTAACCGCAAGGAGCCAGCCGCCGAAGGTGGGGTAGATGACTGGGGTGAAGTCGTAACAAGGTATCCGTACCGGAAGGTGCGGATGGATCACCTCCTTTCTATGGAGATATGACCGTAACGCAACATTCGCTGTTCAGTTTTGAAGGAGTATTTCCTTCATATAGTCTGGTGATGATGGCGGAGGGGACACACCCGTTCCCATGCCGAACACGGCCGTTAAGCCCTCCAGCGCCGATGGTACTTGCTCCGCAGGGAGCCGGGAGAGTAGGACGTTGCCAGGCGAGCAACTTTGTGGTTGCTTGATAACTTGTTCCTTGAAAACTGGATACTGCATGAAATTGCT…	TCGCTCGCCACTACTGACGGAATCACTATTGTTTTCTCTTCCTCCGGCTACTTAGATGTTTCAGTTCACCGGGTCTGCCTTCTCATCACCTATGTATTCAGTGAAGGATACCATCCCATTACAGATGGTGGGTTTCCCCATTCGGAGATCCCCGGATCAAAGCGTGCTTACCGCTCCCCGAGGCTTATCGCAGTTCGCTGCGTCCTTCTTCGGCTCCTAGCGCCAAGGCATCCACCGTGTGCCCTTAGCAACTTAACCACGACGCACAGGATGTGCTAGTGCATGCGTTGTCTCACGGATGAGACGAACTTAGCAGGCCATCCTTGCATTTCCGTAATTACTAAAAGTACTTACAGTTAATATCTTAGCAATTTCATGCAGTATCCAGTTTTCAAGGAG…	TCGCTCGCCACTACTGACGGAATCACTATTGTTTTCTCTTCCTCCGGCTACTTAGATGTTTCAGTTCACCGGGTCTGCCTTCTCATCACCTATGTATTCAGTGATGGATACCATCCCATTACAGATGGTGGGTTCCCCCATTCGGAGATCCCCGGATCAAAGCGTGCTTACCGCTCCCCGAGGCTTATCGCAGTTCGCTGCGTCCTTCTTCGGCTCCTAGCGCCAAGGCATCCACCGTGTGCCCTTAGTAACTTAACCACATTGGTTAGCACTAATAGTACTTACACTTTAAATATCCTTAGCAATTTCATGCAGTATCCAGTTTTCAAGGAACAAATTATCAAGCAACCTTGTGGTTGCTCGCCTGGCAACGTCCTACTCTCCCGGCTCCCTGCGGAG…	CTTGTACACACCGCCCGTCACACCACGGGAGTTTGCAACACCCGAAGTCGGTGAGGTAACCGCAAGGAGCCAGCCGCCGAAGGTGGGGTAGATGACTGGGGTGAAGTCGTAACAAGGTATCCGTACCGGAAGGTGCGGATGGATCACCTCCTTTCTATGGAGATATGACCGTAACGCAACATTCGCTGTTCAGTTTTGAAGGAGTATTTCCTTCATTTTCCGCTTGTCTGATAGAGACTTGCGTGATAAAGTAAATATCCTGTCGTTGAGACAGATTGTCTGGTGATGATGGCGGAGGGGACACACCCGTTCCCATGCCGAACACGGCCGTTAAGCCCTCCAGCGCCGATGGTACTTGCTCCGCAGGGAGCCGGGAGAGTAGGACGTTGCCAGGCAAGC…	CTTGTACACACCGCCCGTCACACCACGGGAGTTTGCAACACCCGAAGTCGGTGAGGTAACCGCAAGGAGCCAGCCGCCGAAGGTGGGGTAGATGACTGGGGTGAAGTCGTAACAAGGTATCCGTACCGGAAGGTGCGGATGGATCACCTCCTTTCTATGGAGATATGACCGTAACGCAACATTCGCTGTTCAGTTTTGAAGGAGTATTTCCTTCATTTCCCGCTTGTCTGATAGAGACTTGCGTGATAAAGTAAATATCCTGTCGTTGAGACAGATTGTCTGGTGATGATGGCGGAGGAGACACACCCGTTCCCATGCCGAACACGGCCGTTAAGCCCTCCAGCGCCGATGGTACTTGCTCCGCAGGGAGCCGGGAGAGTAGGACGTTGCCAGGCGAGC…	CTTGTACACACCGCCCGTCACACCACGGGAGTTTGCAACACCCGAAGTCGGTGAGGTAACCGCAAGGAGCCAGCCGCCGAAGGTGGGGTAGATGACTGGGGTGAAGTCGTAACAAGGTATCCGTACCGGAAGGTGCGGATGGATCACCTCCTTTCTATGGAGATATGACCGTAACGCACAATTCGCTGTTCAGTTTTGAAGGAGTATTTCCTTCATATAGTCTGGTGATGATGGCGGAGGGGACACACCCGTTCCCATGCCGAACACGGCCGTTAAGCCCTCCAGCGCCGATGGTACTTGCTCCGCAGGGAGCCGGGAGAGTAGGACGTTGCCAGGCAGTTACTCTTACGAGTAACTATCCATTTGTTCCTTGAAAACTGGATACTGCATGAAATTGCT…	TCGCTCGCCACTACTGACGGAATCACTATTGTTTTCTCTTCCTCCGGCTACTTAGATGTTTCAGTTCACCGGGTCTGCCTTCTCATCACCTATGTATTCAGTGATGGATACCATCCCATTACAGATGGTGGGTTCCCCCATTCGGAGATCCCCGGATCAAAGCGTGCTTACCGCTCCCCGAGGCTTATCGCAGTTCGCTGCGTCCTTCTTCGGCTCCTAGCGCCAAGGCATCCACCGTGTGCCCTTAGTAACTTAACCACGACGCACAGGATGTGCTAGTGCATGCGTTGTCTCATGGATGAGACGAACTTAGCAGGCCATCCTTGCATTTCCGTAATTACTAAAAGTACTTACAGTTAATATCTTAGCAATTTCATGCAGTATCCAGTTTTCAAGGAA…	TCGCTCGCCACTACTGACGGAATCACTATTGTTTTCTCTTCCTCCGGCTACTTAGATGTTTCAGTTCACCGGGTCTGCCTTCTCATCACCTATGTATTCAGTGAAGGATACCATCCCATTACAGATGGTGGGTTTCCCCATTCGGAGATCCCCGGATCAAAGCGTGCTTACCGCTCCCCGAGGCTTATCGCAGTTCGCTGCGTCCTTCTTCGGCTCCTAGCGCCAAGGCATCCACCGTGTGCCCTTAGTAACTTAACCACATTGGTTAGCACTAAAAAGTACTTACAGTTTATATCTTAGCAATTTCATGCAGTATCCAGTTTTCAAGGAACAAGTTATCAAGCAACCTTGTGGTTGCTCGCCTGGCAACGTCCTACTCTCCCGGCTCCCTGCGGAGCA…	CTTGTACACACCGCCCGTCACACCACGGGAGTTTGCAACACCCGAAGTCGGTGAGGTAACCGCAAGGAGCCAGCCGCCGAAGGTGGGGTAGATGACTGGGGTGAAGTCGTAACAAGGTATCCGTACCGGAAGGTGCGGATGGATCACCTCCTTTCTATGGAGATATGACCGTAACGCACAATTCGCTGTTCAGTTTTGAAGGAGCATGAATCCTTCACATGATGAAAGGAAGTTCTGCTAAAGGCTCTCGCGTCCATGCGAGAACGCAGAACGACTTACATCCTATAAGTCTGGTGATGATGGCGGAGGGGACACACCCGTTCCCATGCCGAACACGGCCGTTAAGCCCTCCAGCGCCGATGGTACTTGCTCCGCAGGGAGCCGGGAGAGTAGGACGTT…	TCGCTCGCCACTACTGACGGAATCACTATTGTTTTCTCTTCCTCCGGCTACTTAGATGTTTCAGTTCACCGGGTCTGCCTTCTCATCACCTATGTATTCAGTGAAGGATACCATCCCATTACAGATGGTGGGTTTCCCCATTCGGAGATCCCCGGATCAAAGCGTGCTTACCGCTCCCCGAGGCTTATCGCAGTTCGCTGCGTCCTTCTTCGGCTCCTAGCGCCAAGGCATCCACCGTGTGCCCTTAGTAACTTAACCACATTGGTTAGCACTAAAAAGTACTTACAGTTAATATCTTAGCAATTTCATGCAGTATCCAGTTTTCAAGGAACAAATGGATAGTTACTCGTAAGAGTAACTGCCTGGCAACGTCCTACTCTCCCGGCTCCCTGCGGAGCA…	TCGCTCGCCACTACTGACGGAATCACTATTGTTTTCTCTTCCTCCGGCTACTTAGATGTTTCAGTTCACCGGGTCTGCCTTCTCATCACCTATGTATTCAGTGAAGGATACCATCCCATTACAGATGGTGGGTTTCCCCATTCGGAGATCCCCGGATCAAAGCGTGCTTACCGCTCCCCGAGGCTTATCGCAGTTCGCTGCGTCCTTCTTCGGCTCCTAGCGCCAAGGCATCCACCGTGTGCCCTTAGTAACTTAACCACGACGCACAGGATGTGCTAGTGCATGCGTTGTCTCATGGATGAGACGAACTTAGCAGGCCATCCTTGCATTTCCGTAATTACTAAAAGTACTTACAGTTAATATCTTAGCAATTTCATGCAGTATCCAGTTTTCAAGGAA…	CTTGTACACACCGCCCGTCACACCACGGGAGTTTGCAACACCCGAAGTCGGTGAGGTAACCGCAAGGAGCCAGCCGCCGAAGGTGGGGTAGATGACTGGGGTGAAGTCGTAACAAGGTATCCGTACCGGAAGGTGCGGATGGATCACCTCCTTTCTATGGAGATATGACCGTAACGCAACATTCGCTGTTCAGTTTTGAGGGAGCATCAACTCCCTGACGTATATAGAACTTTAAAGTGCCGCAGCTTTTGGCCTTTGGAGTAGTACGTCTTTTTTTGTGGCTTACGAGGGCCTATAGCTCAGTTGGTTAGAGCGCACGCCTGATAAGCGTGAGGTCGGCTGTTCGAGTCAGCCTAGGCCCACCACTAAATATTGCCCAGTATGGGGCTGTAGCTCAGT…
CTTGTACACACCGCCCGTCACACCACGAGAGTTTGTAACACCCGAAGTCGGTGGGGTAACCTTTTTGGAGCCAGCCGCCTAAGGTGGGACAGATGATTGGGGTGAAGTCGTAACAAGGTAGCCGTATCGGAAGGTGCGGCTGGATCACCTCCTTTCTATGGAGAATTGATGAACGCTGTTCATCAATAAAGTTTCCGTGTTTCGTTTTGTTCAGTTTTGAGAGAACTATCTCTCATATATAAATGTATGTTCTTTGAAAACTAGATAACAGTGTAGCTCATATTTTTTAATTTTTAGTTTGGTTAAGTTAGAAAGGGCGCACGGTGGATGCCTTGACACTAGGAGTCGATGAAGGACGGGACTAACGCCGATATGCTTCGGGGAGCTGTAAGTAAGCTT…	CTTGTACACACCGCCCGTCACACCACGAGAGTTTGTAACACCCGAAGTCGGTGGGGTAACCTTTTTGGAGCCAGCCGCCTAAGGTGGGACAGATGATTGGGGTGAAGTCGTAACAAGGTAGCCGTATCGGAAGGTGCGGCTGGATCACCTCCTTTCTATGGAGAATTGATGAACGCTGTTCATCAATAAAGTTTCCGTGTTTCGTTTTGTTCAGTTTTGAGAGAACTATCTCTCATATATAAATGTATGTTCTTTGAAAACTAGATAACAGTGTAGCTCATATTTTTTAATTTTTAGTTTGGTTAAGTTAGAAAGGGCGCACGGTGGATGCCTTGACACTAGGAGTCGATGAAGGACGGGACTAACGCCGATATGCTTCGGGGAGCTGTAAGTAAGCTT…	CTTGTACACACCGCCCGTCACACCACGAGAGTTTGTAACACCCGAAGTCGGTGGGGTAACCTTTTTGGAGCCAGCCGCCTAAGGTGGGACAGATGATTGGGGTGAAGTCGTAACAAGGTAGCCGTATCGGAAGGTGCGGCTGGATCACCTCCTTTCTATGGAGAATTGATGAACGCTGTTCATCAATAAAGTTTCCGTGTTTCGTTTTGTTCAGTTTTGAGAGAACTATCTCTCATATATAAATGTATGTTCTTTGAAAACTAGATAACAGTGTAGCTCATATTTTTTAATTTTTAGTTTGGTTAAGTTAGAAAGGGCGCACGGTGGATGCCTTGACACTAGGAGTCGATGAAGGACGGGACTAACGCCGATATGCTTCGGGGAGCTGTAAGTAAGCTT…	CTTGTACACACCGCCCGTCACACCACGAGAGTTTGTAACACCCGAAGTCGGTGGGGTAACCTTTTTGGAGCCAGCCGCCTAAGGTGGGACAGATGATTGGGGTGAAGTCGTAACAAGGTAGCCGTATCGGAAGGTGCGGCTGGATCACCTCCTTTCTATGGAGAATTGATGAACGCTGTTCATCAATAAAGTTTCCGTGTTTCGTTTTGTTCAGTTTTGAGAGAACTATCTCTCATATATAAATGTATGTTCTTTGAAAACTAGATAACAGTGTAGCTCATATTTTTTAATTTTTAGTTTGGTTAAGTTAGAAAGGGCGCACGGTGGATGCCTTGACACTAGGAGTCGATGAAGGACGGGACTAACGCCGATATGCTTCGGGGAGCTGTAAGTAAGCTT…	CTTGTACACACCGCCCGTCACACCACGAGAGTTTGTAACACCCGAAGTCGGTGGGGTAACCTTTTTGGAGCCAGCCGCCTAAGGTGGGACAGATGATTGGGGTGAAGTCGTAACAAGGTAGCCGTATCGGAAGGTGCGGCTGGATCACCTCCTTTCTATGGAGAATTGATGAACGCTGTTCATCAATAAAGTTTCCGTGTTTCGTTTTGTTCAGTTTTGAGAGAACTATCTCTCATATATAAATGTATGTTCTTTGAAAACTAGATAACAGTGTAGCTCATATTTTTTAATTTTTAGTTTGGTTAAGTTAGAAAGGGCGCACGGTGGATGCCTTGACACTAGGAGTCGATGAAGGACGGGACTAACGCCGATATGCTTCGGGGAGCTGTAAGTAAGCTT…	CTTGTACACACCGCCCGTCACACCACGAGAGTTTGTAACACCCGAAGTCGGTGGGGTAACCTTTTTGGAGCCAGCCGCCTAAGGTGGGACAGATGATTGGGGTGAAGTCGTAACAAGGTAGCCGTATCGGAAGGTGCGGCTGGATCACCTCCTTTCTATGGAGAATTGATGAACGCTGTTCATCAATAAAGTTTCCGTGTTTCGTTTTGTTCAGTTTTGAGAGAACTATCTCTCATATATAAATGTATGTTCTTTGAAAACTAGATAACAGTGTAGCTCATATTTTTTAATTTTTAGTTTGGTTAAGTTAGAAAGGGCGCACGGTGGATGCCTTGACACTAGGAGTCGATGAAGGACGGGACTAACGCCGATATGCTTCGGGGAGCTGTAAGTAAGCTT…	CTTGTACACACCGCCCGTCACACCACGAGAGTTTGTAACACCCGAAGTCGGTGGGGTAACCTTTTTGGAGCCAGCCGCCTAAGGTGGGACAGATGATTGGGGTGAAGTCGTAACAAGGTAGCCGTATCGGAAGGTGCGGCTGGATCACCTCCTTTCTATGGAGAATTGATGAACGCTGTTCATCAATAAAGTTTCCGTGTTTCGTTTTGTTCAGTTTTGAGAGAACTATCTCTCATATATAAATGTATGTTCTTTGAAAACTAGATAACAGTGTAGCTCATATTTTTTAATTTTTAGTTTGGTTAAGTTAGAAAGGGCGCACGGTGGATGCCTTGACACTAGGAGTCGATGAAGGACGGGACTAACGCCGATATGCTTCGGGGAGCTGTAAGTAAGCTT…	CTTGTACACACCGCCCGTCACACCACGAGAGTTTGTAACACCCGAAGTCGGTGGGGTAACCTTTTTGGAGCCAGCCGCCTAAGGTGGGACAGATGATTGGGGTGAAGTCGTAACAAGGTAGCCGTATCGGAAGGTGCGGCTGGATCACCTCCTTTCTATGGAGAATTGATGAACGCTGTTCATCAATAAAGTTTCCGTGTTTCGTTTTGTTCAGTTTTGAGAGAACTATCTCTCATATATAAATGTATGTTCTTTGAAAACTAGATAACAGTGTAGCTCATATTTTTTAATTTTTAGTTTGGTTAAGTTAGAAAGGGCGCACGGTGGATGCCTTGACACTAGGAGTCGATGAAGGACGGGACTAACGCCGATATGCTTCGGGGAGCTGTAAGTAAGCTT…	CTTGTACACACCGCCCGTCACACCACGAGAGTTTGTAACACCCGAAGTCGGTGGGGTAACCTTTTTGGAGCCAGCCGCCTAAGGTGGGACAGATGATTGGGGTGAAGTCGTAACAAGGTAGCCGTATCGGAAGGTGCGGCTGGATCACCTCCTTTCTATGGAGAATTGATGAACGCTGTTCATCAATAAAGTTTCCGTGTTTCGTTTTGTTCAGTTTTGAGAGAACTATCTCTCATATATAAATGTATGTTCTTTGAAAACTAGATAACAGTGTAGCTCATATTTTTTAATTTTTAGTTTGGTTAAGTTAGAAAGGGCGCACGGTGGATGCCTTGACACTAGGAGTCGATGAAGGACGGGACTAACGCCGATATGCTTCGGGGAGCTGTAAGTAAGCTT…	CTTGTACACACCGCCCGTCACACCACGAGAGTTTGTAACACCCGAAGTCGGTGGGGTAACCTTTTTGGAGCCAGCCGCCTAAGGTGGGACAGATGATTGGGGTGAAGTCGTAACAAGGTAGCCGTATCGGAAGGTGCGGCTGGATCACCTCCTTTCTATGGAGAATTGATGAACGCTGTTCATCAATAAAGTTTCCGTGTTTCGTTTTGTTCAGTTTTGAGAGAACTATCTCTCATATATAAATGTATGTTCTTTGAAAACTAGATAACAGTGTAGCTCATATTTTTTAATTTTTAGTTTGGTTAAGTTAGAAAGGGCGCACGGTGGATGCCTTGACACTAGGAGTCGATGAAGGACGGGACTAACGCCGATATGCTTCGGGGAGCTGTAAGTAAGCTT…	TCGCTCGCCGCTACTCAGGAAATCGCATTTGCTTTCTCTTCCTCCAGGTACTTAGATGTTTCAGTTCCCTGGGTCTGTCTTCCTTACCCTATGTATTCAGATAAGGATACCATACCATTACGTATGGTGGGTTTCCCCATTCGGAAATCTTCGGATCAAAGCTTACTTACAGCTCCCCGAAGCATATCGGCGTTAGTCCCGTCCTTCATCGACTCCTAGTGTCAAGGCATCCACCGTGCGCCCTTTCTAACTTAACCAAACTAAAAATTAAAAAATATGAGCTACACTGTTATCTAGTTTTCAAAGAACATACATTTATATATGAGAGATAGTTCTCTCAAAACTGAACAAAACGAAACACGGAAACTTTATTGATGAACAGCGTTCATCAATTCTCCA…	CTTGTACACACCGCCCGTCACACCACGAGAGTTTGTAACACCCGAAGTCGGTGGGGTAACCTTTTTGGAGCCAGCCGCCTAAGGTGGGACAGATGATTGGGGTGAAGTCGTAACAAGGTAGCCGTATCGGAAGGTGCGGCTGGATCACCTCCTTTCTATGGAGAATTGATAAGCGCTGCTTATCAATATAAGTTTCCGTGTTTCGTTTTCGTTTAGTTTTGAGAGTTCAATTCAGTATTGACTCTTAAATGAGGATATGATATAAATAAATCCTGCAATTTGTATGGGCCTATAGCTCAGCTGGTTAGAGCGCACGCCTGATAAGCGTGAGGTCGATGGTTCGAGTCCATTTAGGCCCACCATACATTTTGGGGCCTTAGCTCAGCTGGGAGAGCGCCT…	CTTGTACACACCGCCCGTCACACCACGAGAGTTTGTAACACCCGAAGTCGGTGGGGTAACCTTTTTGGAGCCAGCCGCCTAAGGTGGGACAGATGATTGGGGTGAAGTCGTAACAAGGTAGCCGTATCGGAAGGTGCGGCTGGATCACCTCCTTTCTATGGAGAATTGATAAGCGCTGCTTATCAATATAAGTTTCCGTGTTTCGTTTTCGTTTAGTTTTGAGAGTTCAATTCAGTATTGACTCTTAAATGAGGATATGATATAAATAAATCCTGCAATTTGTATGGGCCTATAGCTCAGCTGGTTAGAGCGCACGCCTGATAAGCGTGAGGTCGATGGTTCGAGTCCATTTAGGCCCACCATACATTTTGGGGCCTTAGCTCAGCTGGGAGAGCGCCT…
TCGCTCGCCGCTACTCAGGGAATCGATTTTTCTTTCTCTTCCTCCAGGTACTTAGATGTTTCAGTTCCCTGGGTCTGCCTTCAAGACGCTATGTATTCACGTCAAGATACTACGCGATTAAGCGTAGTGGGTTCCCCCATTCGGAAATCTCCGGATCAAAGCTCACTTACAGCTCCCCGAAGCATATCGGTGTTAGTGCCGTCCTTCTTCGGCTCCTAGTGCCAAGGCATTCGCCGTGCGCCCTTAATAACTTAACCAAGTTATTAAGCCTATAAAAAAACTTAAAAAATAAATGTGTTTGTTACTATTTCAATGTCGTTTTATCCAGTTTTCAAAGAACAAGTTTTGAAGTATTTCATTCAGAAGAATGAACCTTCAAAACTGAACGCAAAACGTAAT…	TCGCTCGCCGCTACTCAGGGAATCGATTTTTCTTTCTCTTCCTCCAGGTACTTAGATGTTTCAGTTCCCTGGGTCTGCCTTCAAGACGCTAATGTATTCACGTCAAGATACTACGCGATTAAGCGTAGTGGGTTCCCCCATTCGGAAATCTCCGGATCAAAGCTCACTTACAGCTCCCCGAAGCATATCGGTGTTAGTGCCGTCCTTCTTCGGCTCCTAGTGCCAAGGCATTCGCCGTGCGCCCTTAATAACTTAACCAAGTTATTAAGCCTATAAAAAAAAACTTAAAAAATAAATGTGTTTGTTACTATTTCAATGTCGTTTTATCCAGTTTTCAAAGAACAAGTTTTGAAGTATTTCATTCAGAAGAATGAACCTTCAAAACTGAACGCAAAACGT…	CTTGTACACACCGCCCGTCACACCACGAGAGTTTGTAACACCCGAAGTCGGTGAGGTAACCTTTTGGAGCCAGCCGCCGAAGGTGGGATAGATGATTGGGGTGAAGTCGTAACAAGGTAGCCGTATCGGAAGGTGCGGCTGGATCACCTCCTTTCTAAGGATATTTTCGGAATACAAACCTTGGGTTTGTAAGATTACGTTTTGCGTTCAGTTTTGAAGGTTCATTCTTCTGAATGAAATACTTCAAAACTTGTTCTTTGAAAACTGGATAAAACGACATTGAAATTGTAACAAACACATTTATTTTTTAAGTTTTTTATAGGCTTAATAACATTAAAAGGTTTCAAGACACGAACAGTTAAATGCGATGTGTATTGGAAGCTGATAGGTTAAGTTATT…	TCGCTCGCCGCTACTCAGGGAATCGATTTTTCTTTCTCTTCCTCCAGGTACTTAGATGTTTCAGTTCCCTGGGTCTGCCTTCAAGACGCTATGTATTCACGTCAAGATACTACGCGATTAAGCGTAGTGGGTTCCCCCATTCGGAAATCTCCGGATCAAAGCTCACTTACAGCTCCCCGAAGCATATCGGTGTTAGTGCCGTCCTTCTTCGGCTCCTAGTGCCAAGGCATTCGCCGTGCGCCCTTAATAACTTAACCTATCAGCTTCCAATACACATCGCATTTAACTGTTCGTGTCTTGAAACCTTTTAATGTTATTAAGCCTATAAAAAACTTAAAAAATAAATGTGTTTGTTACAATTTCAATGTCGTTTTATCCAGTTTTCAAAGAACAAGTTTT…	CTTGTACACACCGCCCGTCACACCACGAGAGTTTGTAACACCCGAAGTCGGTGAGGTAACCTTTTGGAGCCAGCCGCCGAAGGTGGGATAGATGATTGGGGTGAAGTCGTAACAAGGTAGCCGTATCGGAAGGTGCGGCTGGATCACCTCCTTTCTAAGGATATTTTCGGAATACAAACCTTGGGTTTGTAAGATTACGTTTTGCGTTCAGTTTTGAAGGTTCATTCTTCTGAATGAACTACTTCAAAACTTGTTCTTTGAAAACTGGATAAAACGACATTGAAATTGTAACAAACACATTTATTTTTTTAAGTTTTTTTATAGGCTTAATAACATTAAAAGGTTTCAAGACACGAGCAGTTAAATGTGATGTGTATTGGAAGCTGATAGGTTAAGTTA…	TCGCTCGCCGCTACTCAGGGAATCGATTTTTCTTTCTCTTCCTCCAGGTACTTAGATGTTTCAGTTCCCTGGGTCTGCCTTCAAGACGCTATGTATTCACGTCAAGATACTACGCGATTAAGCGTAGTGGGTTCCCCCATTCGGAAATCTCCGGATCAAAGCTCACTTACAGCTCCCCGAAGCATATCGGTGTTAGTGCCGTCCTTCTTCGGCTCCTAGTGCCAAGGCATTCGCCGTGCGCCCTTAATAACTTAACCTATCAGCTTCCAATACACATCACATTTAACTGCTCGTGTCTTGAAACCTTTTAATGTTATTAAGCCTATAAAAAAACTTAAAAAAATAAATGTGTTTGTTACAATTTCAATGTCGTTTTATCCAGTTTTCAAAGAACAAGTT…	CTTGTACACACCGCCCGTCACACCACGAGAGTTTGTAACACCCGAAGTCGGTGAGGTAACCTTTTGGAGCCAGCCGCCGAAGGTGGGATAGATGATTGGGGTGAAGTCGTAACAAGGTAGCCGTATCGGAAGGTGCGGCTGGATCACCTCCTTTCTAAGGATATTTTCGGAATACAAACCTTGGGTTTGTAAGATTACGTTTTGCGTTCAGTTTTGAAGGTTCATTCTTCTGAATGAACTACTTCAAAACTTGTTCTTTGAAAACTGGATAAAACGACATTGAAATAGTAACAAACACATTTATTTTTTTAAGTTTTTTATAGGCTTAATAACATTAAAAGGTTTCAAGACACGAACAGTTCTAGGAAGCAATCGAGTAAATGATGGAGCGTACTTTAG…	CTTGTACACACCGCCCGTCACACCACGAGAGTTTGTAACACCCGAAGTCGGTGAGGTAACCTTTTGGAGCCAGCCGCCGAAGGTGGGATAGATGATTGGGGTGAAGTCGTAACAAGGTAGCCGTATCGGAAGGTGCGGCTGGATCACCTCCTTTCTAAGGATATTTTCGGAATACAAACCTTGGGTTTGTAAGATTACGTTTTGCGTTCAGTTTTGAAGGTTCATTCTTCTGAATGAAATACTTCAAAACTTGTTCTTTGAAAACTGGATAAAACGACATTGAAATTGTAACAAACACATTTATTTTTTAAGTTTTTTTATAGGCTTAATAACATTAAAAGGTTTCAAGACACGAACAGTTCTAGGAAGCAATCGAGTAAATGATGGAGCGTACTTTAG…	TCGCTCGCCGCTACTCAGGGAATCGATTTTTCTTTCTCTTCCTCCAGGTACTTAGATGTTTCAGTTCCCTGGGTCTGCCTTCAAGACGCTATGTATTCACGTCAAGATACTACGCGATTAAACGTAGTGGGTTCCCCCATTCGGAAATCTCCGGATCAAAGCTCACTTACAGCTCCCCGAAGCATATCGGTGTTAGTGCCGTCCTTCTTCGGCTCCTAGTGCCAAGGCATTCGCCGTGCGCCCTTAATAACTTAACCTATCAGCTTCCAATACACATCACATTTCGTTGTCAGCTTCACTCGTTCAATCAGTCACGTACTAAAGTACGCTCCATCATTTACTCGATTGCTTCCTAGAACTGTTCGTGTCTTGAAACCTTTTAATGTTATTAAGCCTATA…	TCGCTCGCCGCTACTCAGGGAATCGATTTTTCTTTCTCTTCCTCCAGGTACTTAGATGTTTCAGTTCCCTGGGTCTGCCTTCAAGACGCTATGTATTCACGTCAAGATACTACGCGATTAAGCGTAGTGGGTTCCCCCATTCGGAAATCTCCGGATCAAAGCTCACTTACAGCTCCCCGAAGCATATCGGTGTTAGTGCCGTCCTTCTTCGGCTCCTAGTGCCAAGGCATTCGCCGTGCGCCCTTAATAACTTAACCTATCAGCTTCCAATACACATCACATTTCGTTGTCAGCTTCACTCGTTCAATCAGTCACGTACTAAAGTACGCTCCATCATTTACTCGATTGCTTCCTAGAACTGCTCGTGTCTTGAAACCTTTTAATGTTATTAAGCCTATA…	CTTGTACACACCGCCCGTCACACCACGAGAGTTTGTAACACCCGAAGTCGGTGAGGTAACCTTTTGGAGCCAGCCGCCGAAGGTGGGATAGATGATTGGGGTGAAGTCGTAACAAGGTAGCCGTATCGGAAGGTGCGGCTGGATCACCTCCTTTCTAAGGATATTTTCGGAATACAAACCTTGGGTTTGTAAGATTACGTTTTGCGTTCAGTTTTGAAGGTTCATTCTTCTGAATGAAATACTTCAAAACTTGTTCTTTGAAAACTGGATAAAACGACATTGAAATTGTAACAAACACATTTATTTTTTTAAGTTTTTTTATAGGCTTAATAACATTAAAAGGTTTCAAGACACGAACAGTTCTAGGAAGCAATCGAGTAAATGATGGAGCGTACTTTA…	TCGCTCGCCGCTACTCAGGGAATCGATTTTTCTTTCTCTTCCTCCAGGTACTTAGATGTTTCAGTTCCCTGGGTCTGCCTTCAAGACGCTATGTATTCACGTCAAGATACTACGCGATTAAACGTAGTGGGTTCCCCCATTCGGAAATCTCCGGATCAAAGCTCACTTACAGCTCCCCGAAGCATATCGGTGTTAGTGCCGTCCTTCTTCGGCTCCTAGTGCCAAGGCATTCGCCGTGCGCCCTTAATAACTTAACCTATCAGCTTCCAATACACATCACATTTCGTTGTCAGCTTCACTCGTTCAATCAGTCACGTACTAAAGTACGCTCCATCATTTACTCGATTGCTTCCTAGAACTGTTCGTGTCTTGAAACCTTTTAATGTTATTAAGCCTATA…	TCGCTCGCCGCTACTCAGGGAATCGATTTTTCTTTCTCTTCCTCCAGGTACTTAGATGTTTCAGTTCCCTGGGTCTGCCTTCAAGACGCTATGTATTCACGTCAAGATACTACGCGATTAAACGTAGTGGGTTCCCCCATTCGGAAATCTCCGGATCAAAGCTCACTTACAGCTCCCCGAAGCATATCGGTGTTAGTGCCGTCCTTCTTCGGCTCCTAGTGCCAAGGCATTCGCCGTGCGCCCTTAATAACTTAACCTATCAGCTTCCAATACACATCACATTTCTTTGTCAGCTTCACTCGTTCAATCAGTCACGTACTAAAGTACGCTCCATCATTTACTCGATTGCTTCCTAGAACTGTTCGTGTCTTGAAACCTTTTAATGTTATTAAGCCTATA…
CTTGTACACACCGCCCGTCACACCACGAGAGTTTGTAACACCCGAAGTCGGTGGGGTAACCTTTATGGAGCCAGCCGCCTAAGGTGGGACAGATGATTGGGGTGAAGTCGTAACAAGGTAGCCGTATCGGAAGGTGCGGCTGGATCACCTCCTTTCTATGGAGAATTGATGAACGCAGTTCATCAATAAACGTTGACTTGTTTTGTTTCGTTCAGTTTTGAGAGAACTATCTCTCAAGTTTAAATGTATGTTCTTTGAAAACTAGATAACAGTGTAGCTCATATTTTTTTAATTTTAGTTTGGTTAAGTTAGAAAGGGCGCACGGTGGATGCCTTGACACTAGGAGTCGATGAAGGACGGGACTAACGCCGATATGCTTCGGGGAGCTGTAAGTAAGCT…	TCGCTCGCCGCTACTCAGGAAATCGCATTTGCTTTCTCTTCCTCCAGGTACTTAGATGTTTCAGTTCCCTGGGTCTGTCTTCCATACCCTATGTATTCAGGTAAGGATACCATACCATTACGTATAGTGGGTTTCCCCATTCGGAAATCTTCGGATCAAAGCTTACTTACAGCTCCCCGAAGCATATCGGCGTTAGTCCCGTCCTTCATCGACTCCTAGTGTCAAGGCATCCACCGTGCGCCCTTTCTAACTTAACCAAACTAAAATTAAAAAAATATGAGCTACACTGTTATCTAGTTTTCAAAGAACATACATTTAAACTTGAGAGATAGTTCTCTCAAAACTGAACGAAACAAAACAAGTCAACGTTTATTGATGAACTGCGTTCATCAATTCTCC…	TCGCTCGCCGCTACTCAGGAAATCGCATTTGCTTTCTCTTCCTCCAGGTACTTAGATGTTTCAGTTCCCTGGGTCTGTCTTCCATACCCTATGTATTCAGGTAAGGATACCATACCATTACGTATAGTGGGTTTCCCCATTCGGAAATCTTCGGATCAAAGCTTACTTACAGCTCCCCGAAGCATATCGGCGTTAGTCCCGTCCTTCATCGACTCCTAGTGTCAAGGCATCCACCGTGCGCCCTTTCTAACTTAACCAAACTAAAATTAAAAAAATATGAGCTACACTGTTATCTAGTTTTCAAAGAACATACATTTAAACTTGAGAGATAGTTCTCTCAAAACTGAACGAAACAAAACAAGTCAACGTTTATTGATGAACTGCGTTCATCAATTCTCC…	TCGCTCGCCGCTACTCAGGAAATCGCATTTGCTTTCTCTTCCTCCAGGTACTTAGATGTTTCAGTTCCCTGGGTCTGTCTTCCATACCCTATGTATTCAGGTAAGGATACCATACCATTACGTATAGTGGGTTTCCCCATTCGGAAATCTTCGGATCAAAGCTTACTTACAGCTCCCCGAAGCATATCGGCGTTAGTCCCGTCCTTCATCGACTCCTAGTGTCAAGGCATCCACCGTGCGCCCTTTCTAACTTAACCAAACTAAAATTAAAAAAATATGAGCTACACTGTTATCTAGTTTTCAAAGAACATACATTTAAACTTGAGAGATAGTTCTCTCAAAACTGAACGAAACAAAACAAGTCAACGTTTATTGATGAACTGCGTTCATCAATTCTCC…	TCGCTCGCCGCTACTCAGGAAATCGCATTTGCTTTCTCTTCCTCCAGGTACTTAGATGTTTCAGTTCCCTGGGTCTGTCTTCCATACCCTATGTATTCAGGTAAGGATACCATACCATTACGTATAGTGGGTTTCCCCATTCGGAAATCTTCGGATCAAAGCTTACTTACAGCTCCCCGAAGCATATCGGCGTTAGTCCCGTCCTTCATCGACTCCTAGTGTCAAGGCATCCACCGTGCGCCCTTTCTAACTTAACCAAACTAAAATTAAAAAAATATGAGCTACACTGTTATCTAGTTTTCAAAGAACATACATTTAAACTTGAGAGATAGTTCTCTCAAAACTGAACGAAACAAAACAAGTCAACGTTTATTGATGAACTGCGTTCATCAATTCTCC…	TCGCTCGCCGCTACTCAGGAAATCGCATTTGCTTTCTCTTCCTCCAGGTACTTAGATGTTTCAGTTCCCTGGGTCTGTCTTCCATACCCTATGTATTCAGGTAAGGATACCATACCATTACGTATAGTGGGTTTCCCCATTCGGAAATCTTCGGATCAAAGCTTACTTACAGCTCCCCGAAGCATATCGGCGTTAGTCCCGTCCTTCATCGACTCCTAGTGTCAAGGCATCCACCGTGCGCCCTTTCTAACTTAACCAAACTAAAATTAAAAAAATATGAGCTACACTGTTATCTAGTTTTCAAAGAACATACATTTAAACTTGAGAGATAGTTCTCTCAAAACTGAACGAAACAAAACAAGTCAACGTTTATTGATGAACTGCGTTCATCAATTCTCC…	TCGCTCGCCGCTACTCAGGAAATCGCATTTGCTTTCTCTTCCTCCAGGTACTTAGATGTTTCAGTTCCCTGGGTCTGTCTTCCATACCCTATGTATTCAGGTAAGGATACCATACCATTACGTATAGTGGGTTTCCCCATTCGGAAATCTTCGGATCAAAGCTTACTTACAGCTCCCCGAAGCATATCGGCGTTAGTCCCGTCCTTCATCGACTCCTAGTGTCAAGGCATCCACCGTGCGCCCTTTCTAACTTAACCAAACTAAAATTAAAAAAATATGAGCTACACTGTTATCTAGTTTTCAAAGAACATACATTTAAACTTGAGAGATAGTTCTCTCAAAACTGAACGAAACAAAACAAGTCAACGTTTATTGATGAACTGCGTTCATCAATTCTCC…	TCGCTCGCCGCTACTCAGGAAATCGCATTTGCTTTCTCTTCCTCCAGGTACTTAGATGTTTCAGTTCCCTGGGTCTGTCTTCCATACCCTATGTATTCAGGTAAGGATACCATACCATTACGTATAGTGGGTTTCCCCATTCGGAAATCTTCGGATCAAAGCTTACTTACAGCTCCCCGAAGCATATCGGCGTTAGTCCCGTCCTTCATCGACTCCTAGTGTCAAGGCATCCACCGTGCGCCCTTTCTAACTTAACCAAACTAAAATTAAAAAAATATGAGCTACACTGTTATCTAGTTTTCAAAGAACATACATTTAAACTTGAGAGATAGTTCTCTCAAAACTGAACGAAACAAAACAAGTCAACGTTTATTGATGAACTGCGTTCATCAATTCTCC…	TCGCTCGCCGCTACTCAGGAAATCGCATTTGCTTTCTCTTCCTCCAGGTACTTAGATGTTTCAGTTCCCTGGGTCTGTCTTCCATACCCTATGTATTCAGGTAAGGATACCATACCATTACGTATAGTGGGTTTCCCCATTCGGAAATCTTCGGATCAAAGCTTACTTACAGCTCCCCGAAGCATATCGGCGTTAGTCCCGTCCTTCATCGACTCCTAGTGTCAAGGCATCCACCGTGCGCCCTTTCTAACTTAACCAAACTAAAATTAAAAAAATATGAGCTACACTGTTATCTAGTTTTCAAAGAACATACATTTAAACTTGAGAGATAGTTCTCTCAAAACTGAACGAAACAAAACAAGTCAACGTTTATTGATGAACTGCGTTCATCAATTCTCC…	TCGCTCGCCGCTACTCAGGAAATCGCATTTGCTTTCTCTTCCTCCAGGTACTTAGATGTTTCAGTTCCCTGGGTCTGTCTTCCATACCCTATGTATTCAGGTAAGGATACCATACCATTACGTATAGTGGGTTTCCCCATTCGGAAATCTTCGGATCAAAGCTTACTTACAGCTCCCCGAAGCATATCGGCGTTAGTCCCGTCCTTCATCGACTCCTAGTGTCAAGGCATCCACCGTGCGCCCTTTCTAACTTAACCAAACTAAAATTAAAAAAATATGAGCTACACTGTTATCTAGTTTTCAAAGAACATACATTTAAACTTGAGAGATAGTTCTCTCAAAACTGAACGAAACAAAACAAGTCAACGTTTATTGATGAACTGCGTTCATCAATTCTCC…	TCGCTCGCCGCTACTCAGGAAATCGCATTTGCTTTCTCTTCCTCCAGGTACTTAGATGTTTCAGTTCCCTGGGTCTGTCTTCCATACCCTATGTATTCAGGTAAGGATACCATACCATTACGTATAGTGGGTTTCCCCATTCGGAAATCTTCGGATCAAAGCTTACTTACAGCTCCCCGAAGCATATCGGCGTTAGTCCCGTCCTTCATCGACTCCTAGTGTCAAGGCATCCACCGTGCGCCCTTTCTAACTTAACCAAACTAAAATTAAAAAAATATGAGCTACACTGTTATCTAGTTTTCAAAGAACATACATTTAAACTTGAGAGATAGTTCTCTCAAAACTGAACGAAACAAAACAAGTCAACGTTTATTGATGAACTGCGTTCATCAATTCTCC…	TCGCTCGCCGCTACTCAGGAAATCGCATTTGCTTTCTCTTCCTCCAGGTACTTAGATGTTTCAGTTCCCTGGGTCTGTCTTCCATACCCTATGTATTCAGGTAAGGATACCATACCATTACGTATAGTGGGTTTCCCCATTCGGAAATCTTCGGATCAAAGCTTACTTACAGCTCCCCGAAGCATATCGGCGTTAGTCCCGTCCTTCATCGACTCCTAGTGTCAAGGCATCCACCGTGCGCCCTTTCTAACTTAACCAAACTAAAATTAAAAAAATATGAGCTACACTGTTATCTAGTTTTCAAAGAACATACATTTAAACTTGAGAGATAGTTCTCTCAAAACTGAACGAAACAAAACAAGTCAACGTTTATTGATGAACTGCGTTCATCAATTCTCC…	TCGCTCGCCGCTACTCAGGAAATCGCATTTGCTTTCTCTTCCTCCAGGTACTTAGATGTTTCAGTTCCCTGGGTCTGTCTTCCATACCCTATGTATTCAGGTAAGGATACCATACCATTACGTATAGTGGGTTTCCCCATTCGGAAATCTTCGGATCAAAGCTTACTTACAGCTCCCCGAAGCATATCGGCGTTAGTCCCGTCCTTCATCGACTCCTAGTGTCAAGGCATCCACCGTGCGCCCTTTCTAACTTAACCAAACTAAAATTAAAAAATATGAGCTACACTGTTATCTAGTTTTCAAAGAACATACCATTTGCTATATAAAATAGCTTTTTGGTGGAGCCTAGCGGGATCGAACCGCTGACCTCCTGCGTGCAAGGCAGGCGCTCTCCCAGCT…	TCGCTCGCCGCTACTCAGGAAATCGCATTTGCTTTCTCTTCCTCCAGGTACTTAGATGTTTCAGTTCCCTGGGTCTGTCTTCCATACCCTATGTATTCAGGTAAGGATACCATACCATTACGTATAGTGGGTTTCCCCATTCGGAAATCTTCGGATCAAAGCTTACTTACAGCTCCCCGAAGCATATCGGCGTTAGTCCCGTCCTTCATCGACTCCTAGTGTCAAGGCATCCACCGTGCGCCCTTTCTAACTTAACCAAACTAAAATTAAAAAATATGAGCTACACTGTTATCTAGTTTTCAAAGAACATACCATTTGCTATATAAAATAGCTTTTTGGTGGAGCCTAGCGGGATCGAACCGCTGACCTCCTGCGTGCAAGGCAGGCGCTCTCCCAGCT…
CTTGTACACACCGCCCGTCACACCACGAGAGTTTGTAACACCCGAAGTCGGTGAGGTAACCTTTTAGGAGCCAGCCGCCGAAGTGGGACAGATGATTGGGGTGAAGTCGTAACAAGGTAGCCGTATCGGAAGGTGCGGCTGGATCACCTCCTTTCTAAGGATATTATACGGAATATAAGACCTTGGGTCTTATAAACAGAACGTTCCCTGTCTTGTTTAGTTTTGAAGGATCATTCCTTCGAAACGTGTTCTTTGAAAACTAGATAACAGTAGACATCACATTCAAGTAATACAAGATATCACATAGTGATTCTTTTTAACGGTTAAGTTAGAAAGGGCGCACGGTGGATGCCTTGGCACTAGGAGCCGATGAAGGACGGGACGAACACCGATATGCTT…	CTTGTACACACCGCCCGTCACACCACGAGAGTTTGTAACACCCGAAGTCGGTGAGGTAACCTTTTAGGAGCCAGCCGCCGAAGGTGGGACAGATGATTGGGGTGAAGTCGTAACAAGGTAGCCGTATCGGAAGGTGCGGCTGGATCACCTCCTTTCTAAGGATATTTTACGGAATATAAGACCTTGGGTCTTATAAACAGAACGTTCCCTGTCTTGTTTAGTTTTGAAGGATCATTCCTTCGAAACGTGTTCTTTGAAAACTAGATAACAGTAGACATCACATTCAAGTAATACAAGATATCACATAGTGATTCTTTTTAACGGTTAAGTTAGAAAGGGCGCACGGTGGATGCCTTGGCACTAGGAGCCGATGAAGGACGGGACGAACACCGATATGCT…	CTTGTACACACCGCCCGTCACACCACGAGAGTTTGTAACACCCGAAGTCGGTGAGGTAACCTTTTAGGAGCCAGCCGCCGAAGGTGGGACAGATGATTGGGGTGAAGTCGTAACAAGGTAGCCGTATCGGAAGGTGCGGCTGGATCACCTCCTTTCTAAGGATATTTTACGGAATATAAGACCTTGGGTCTTATAAACAGAACGTTCCCTGTCTTGTTTAGTTTTGAAGGATCATTCCTTCGAAACGTGTTCTTTGAAAACTAGATAACAGTAGACATCACATTCAAGTAATACAAGATATCACATAGTGATTCTTTTTAACGGTTAAGTTAGAAAGGGCGCACGGTGGATGCCTTGGCACTAGGAGCCGATGAAGGACGGGACGAACACCGATATGCT…	CTTGTACACACCGCCCGTCACACCACGAGAGTTTGTAACACCCGAAGTCGGTGAGGTAACCTTTTAGGAGCCAGCCGCCGAAGGTGGGACAGATGATTGGGGTGAAGTCGTAACAAGGTAGCCGTATCGGAAGGTGCGGCTGGATCACCTCCTTTCTAAGGATATTATACGGAATATAAGACCTTGGGTCTTATAAACAGAACGTTCCCTGTCTTGTTTAGTTTTGAAGGATCATTCCTTCGAAACGTGTTCTTTGAAAACTAGATAACAGTAGACATCACATTCAAGTAATACAAGATATCACATAGTGATTCTTTTTAACGGTTAAGTTAGAAAGGGCGCACGGTGGATGCCTTGGCACTAGGAGCCGATGAAGGACGGGACGAACACCGATATGCT…	CTTGTACACACCGCCCGTCACACCACGAGAGTTTGTAACACCCGAAGTCGGTGAGGTAACCTTTTAGGAGCCAGCCGCCGAAGGTGGGACAGATGATTGGGGTGAAGTCGTAACAAGGTAGCCGTATCGGAAGGTGCGGCTGGATCACCTCCTTTCTAAGGATATTATACGGAATATAAGACCTTGGGTCTTATAAACAGAACGTTCCCTGTCTTGTTTAGTTTTGAAGGATCATTCCTTCGAAACGTGTTCTTTGAAAACTAGATAACAGTAGACATCACATTCAAGTAATACAAGATATCACATAGTGATTCTTTTTAACGGTTAAGTTAGAAAGGGCGCACGGTGGATGCCTTGGCACTAGGAGCCGATGAAGGACGGGACGAACACCGATATGCT…	CTTGTACACACCGCCCGTCACACCACGAGAGTTTGTAACACCCGAAGTCGGTGAGGTAACCTTTTAGGAGCCAGCCGCCGAAGGTGGGACAGATGATTGGGGTGAAGTCGTAACAAGGTAGCCGTATCGGAAGGTGCGGCTGGATCACCTCCTTTCTAAGGATATTATACGGAATATAAGACCTTGGGTCTTATAAACAGAACGTTCCCTGTCTTGTTTAGTTTTGAAGGATCATTCCTTCGAAACGTGTTCTTTGAAAACTAGATAACAGTAGACATCACATTCAATTAGTAATACAAGATATCACATAGTGATTCTTTTTAACGGTTAAGTTAGAAAGGGCGCACGGTGGATGCCTTGGCACTAGGAGCCGATGAAGGACGGGACGAACACCGATAT…	CTTGTACACACCGCCCGTCACACCACGAGAGTTTGTAACACCCGAAGTCGGTGAGGTAACCTTTTAGGAGCCAGCCGCCGAAGGTGGGACAGATGATTGGGGTGAAGTCGTAACAAGGTAGCCGTATCGGAAGGTGCGGCTGGATCACCTCCTTTCTAAGGATATTATACGGAATATAAGACCTTGGGTCTTATAAACAGAACGTTCCCTGTCTTGTTTAGTTTTGAAGGATCATTCCTTCGAAACGTGTTCTTTGAAAACTAGATAACAGTAGACATCACATTCAATTAGTAATACAAGATATCACATAGTGATTCTTTTTAACGGTTAAGTTAGAAAGGGCGCACGGTGGATGCCTTGGCACTAGGAGCCGATGAAGGACGGGACGAACACCGATAT…	TCGCTCGCCGCTACTCAGGGAATCGCATTTGCTTTCTCTTCCTCCGGGTACTTAGATGTTTCAGTTCCCCGGGTCTGCCTTCTCATATCCTATGAATTCAGATATGGATACCACTCCATTACGAGTGGTGGGTTTCCCCATTCGGAAATCTCCGGATCAAAGCTTGCTTACAGCTCCCCGAAGCATATCGGTGTTCGTCCCGTCCTTCATCGGCTCCTAGTGCCAAGGCATCCACCGTGCGCCCTTTCTAACTTAACCGTTAAAAAGAATCACTATGTGATATCTTGTGTTACTAATTGAATGTGATGTCTACTGTTATCTAGTTTTCAAAGAACACGTTTCGAAGGAATGATCCTTCAAAACTAAACAAGACAGGGAACGTTCTGTTTATAAGACCTT…	CTTGTACACACCGCCCGTCACACCACGAGAGTTTGTAACACCCGAAGTCGGTGAGGTAACCTTTTAGGAGCCAGCCGCCGAAGGTGGGACAGATGATTGGGGTGAAGTCGTAACAAGGTAGCCGTATCGGAAGGTGCGGCTGGATCACCTCCTTTCTAAGGATATTTTACGGAATATAAGACCTTGGGTCTTATAAACAGAACGTTCCCTGTCTTGTTTAGTTTTGAAGGAACTTTGTTCCTTGAATAAGTTAAGATGGGCCTGTAGCTCAGCTGGTTAGAGCGCACGCCTGATAAGCGTGAGGTCGGTGGTTCGAGTCCACTCAGGCCCACCATCTTATATAACGGGGCCTTAGCTCAGCTGGGAGAGCGCCTGCTTTGCACGCAGGAGGTCAGCGGT…	CTTGTACACACCGCCCGTCACACCACGAGAGTTTGTAACACCCGAAGTCGGTGAGGTAACCTTTTAGGAGCCAGCCGCCGAAGGTGGGACAGATGATTGGGGTGAAGTCGTAACAAGGTAGCCGTATCGGAAGGTGCGGCTGGATCACCTCCTTTCTAAGGATATTTTACGGAATATAAGACCTTGGGTCTTATAAACAGAACGTTCCCTGTCTTGTTTAGTTTTGAAGGAACTTTGTTCCTTGAATAAGTTAAGATGGGCCTGTAGCTCAGCTGGTTAGAGCGCACGCCTGATAAGCGTGAGGTCGGTGGTTCGAGTCCACTCAGGCCCACCATCTTATATAACGGGGCCTTAGCTCAGCTGGGAGAGCGCCTGCTTTGCACGCAGGAGGTCAGCGGT…
TCGCTCGCCGCTACTTAGGGTATCGTTGTTACTTTCTTTTCCTCGGATTACTTAGATGTTTCAGTTCACCCGGTTCCCTCTTTCGTGTAAAGACATGACTCTTTACAGATTGCTCCATTCGGAAATCTTGGCATCCACGTTCGTTTGCAACTTCGCCAAGCTTATCGCAGCTTACCACGTCCTTCTTCGGCTCTTTCTACCTAGGCATCCCTTGTGTGCCCTTTGTTACTTTAATCTTGTTTTTTTCTTTGACAGCTAACTCTAGAAACTAGAGTTCTTTGTTCTTTATTCTTGTTTGTTTTTTGATCTACTATACAGTTTCCAAGGTCCATGCGCGAACCCTTCCAAAGAAGAAAGAACAACAAGAATACTCCTTAGAAAGGAGGTGATCCATCCGCA…	TCGCTCGCCGCTACTTAGGGTATCGTTGTTACTTTCTTTTCCTCGGATTACTTAGATGTTTCAGTTCACCCGGTTCCCTCTTTCGTGTAAAGACATGACTCTTTACAGATTGCTCCATTCGGAAATCTTGGCATCCACGTTCGTTTGCAACTTCGCCAAGCTTATCGCAGCTTACCACGTCCTTCTTCGGCTCTTTCTACCTAGGCATCCCTTGTGTGCCCTTTGTTACTTTAATCTTGTTTTTTTCTTTGACAGCTAACTCTAGAAACTAGAGTTCTTTGTTCTTTATTCTTGTTTGTTTTTTGATCTACTATACAGTTTCCAAGGTCCATGCGCGAACCCTTCCAAAGAAGAAAGAACAACAAGAATACTCCTTAGAAAGGAGGTGATCCATCCGCA…	TCGCTCGCCGCTACTTAGGGTATCGTTGTTACTTTCTTTTCCTCGGATTACTTAGATGTTTCAGTTCACCCGGTTCCCTCTTTCGTGTAAAGACATGACTCTTTACAGATTGCTCCATTCGGAAATCTTGGCATCCACGTTCGTTTGCAACTTCGCCAAGCTTATCGCAGCTTACCACGTCCTTCTTCGGCTCTTTCTACCTAGGCATCCCTTGTGTGCCCTTTGTTACTTTAATCTTGTTTTTTTCTTTGACAGCTAACTCTAGAAACTAGAGTTCTTTGTTCTTTATTCTTGTTTGTTTTTTGATCTACTATACAGTTTCCAAGGTCCATGCGCGAACCCTTCCAAAGAAGAAAGAACAACAAGAATACTCCTTAGAAAGGAGGTGATCCATCCGCA…	TCGCTCGCCGCTACTTAGGGTATCGTTGTTACTTTCTTTTCCTCGGATTACTTAGATGTTTCAGTTCACCCGGTTCCCTCTTTCGTGTAAAGACATGACTCTTTACAGATTGCTCCATTCGGAAATCTTGGCATCCACGTTCGTTTGCAACTTCGCCAAGCTTATCGCAGCTTACCACGTCCTTCTTCGGCTCTTTCTACCTAGGCATCCCTTGTGTGCCCTTTGTTACTTTAATCTTGTTTTTTTCTTTGACAGCTAACTCTAGAAACTAGAGTTCTTTGTTCTTTATTCTTGTTTGTTTTTTGATCTACTATACAGTTTCCAAGGTCCATGCGCGAACCCTTCCAAAGAAGAAAGAACAACAAGAATACTCCTTAGAAAGGAGGTGATCCATCCGCA…	TCGCTCGCCGCTACTTAGGGCATCGTTGTTACTTTCTTTTCCTCGGATTACTTAGATGTTTCAGTTCACCCGGTTCCCTCTTTCGTGTAAAGACATGACTCTTTACAGATTGCTCCATTCGGAAATCTTGGCATCTACGTTCGTTTGCAACTTCGCCAAGCTTATCGCAGCTTACCACGTCCTTCTTCGGCTCTTTCTACCTAGGCATCCCTTGTGTGCCCTTTGTTACTTTAATCTTGTTTTTTCTTTGACAGCTAACTCTAGAAACTAGAGTTCTTTGTTCTTTATTCTTGTTTGTTTTTTGATCTACTATACAGTTTCCAAGGTCCATAAAAAAAATACATGGTGGAGATAAGCGGGATCGAACCGCTGACCTACGCAGTGCAAGTGCGTCGCTCT…	CTTGTACACACCGCCCGTCACACCACGAGAGTTGGTTGCACCTGAAGTAGCAGGCCTAACCTTAGGGAAGGATGCTCCGAGGGTGTGGTTAGCGATTGGGGTGAAGTCGTAACAAGGTATCCGTACGGGAACGTGCGGATGGATCACCTCCTTTCTAAGGAGTATTCTTGTTGTTCTTATCTATTCCGAATGCGTTCGTAGCTCAGCTGGTTAGAGCACACGCCTGATAAGCGTGAGGTCGGTGGTTCAAGTCCACTCGAACGCACCATATATGGGGATATAGCTCAGTTTGGGAGAGCGACGCACTTGCACTGCGTAGGTCAGCGGTTCGATCCCGCTTATCTCCACCATGTATTTTTTTTATGGACCTTGGAAACTGTATAGTAGATCAAAAAACAA…
CTTGTACACACCGCCCGTCACACCACGAGAGTTGGTTGCACCTGAAGTAGCAGGCCTAACCGTAAGGAGGGATGCTCCGAGGGTGTGATTAGCGATTGGGGTGAAGTCGTAACAAGGTATCCGTACGGGAACGTGCGGATGGATCACCTCCTTTCTAAGGAGAATAAGTCTTTCTCTATTCTATTGGTAATGTTCTTAGTAATTAAGGAGTGCAGAATGCACGACTATAATTACAAGACACAGCGCGTGGTGCTGTGGAACATTAGCAAAGCTGAACATTGGAAACTATATAGTAGAACAAACAAGAAAAAAAATTAACTCTAACAATTTCTTAGAGTTAGCTGTCAAAAAAATAGGTTAAAATAATTAAGGGCACACAAAGGATGCCTAGGTAGTAAG…	TCGCTCGCCGCTACTTTGGGTATCGTTTTTACTTTCTTTTCCTCGCGTTACTTAGATGTTTCAGTTCACGCGGTTCCCTCTTTCGTATTAAGACTCCATCTTAATAGATTGCTCCATTCGGAAATCCTAGACTCTTACGTTCGATTGCAACTTATCTAGGCTTATCGCAGCTTACCACGTCCTTCATCGGCTCTTACTACCTAGGCATCCTTTGTGTGCCCTTAATTATTTTAACCTATTTTTTTGACAGCTAACTCTAAGAAATTGTTAGAGTTAATTTTTTTTCTTGTTTGTTCTACTATATAGTTTCCAATGTTCAGCTTTGCTAATGTTCCACAGCACCACGCGCTGTGTCTTGTAATTATAGTCGTGCATTCTGCACTCCTTAATTACTAAGAA…	TCGCTCGCCGCTACTTTGGGTATCGTTTTTACTTTCTTTTCCTCGCGTTACTTAGATGTTTCAGTTCACGCGGTTCCCTCTTTCGTATTAAGACTCCATCTTAATAGATTGCTCCATTCGGAAATCCTAGACTCTTACGTTCGATTGCAACTTATCTAGGCTTATCGCAGCTTACCACGTCCTTCATCGGCTCTTACTACCTAGGCATCCTTTGTGTGCCCTTAATTATTTTAACCTATTTTTTTGACAGCTAACTCTAAGAAATTGTTAGAGTTAATTTTTTTTCTTGTTTGTTCTACTATATAGTTTCCAATGTTCAGCTTTGCTAATGTTCCACAGCACCACGCGCTGTGTCTTGTAATTATAGTCGTGCATTCTGCACTCCTTAATTACTAAGAA…	TCGCTCGCCGCTACTTTGGGTATCGTTTTTACTTTCTTTTCCTCGCGTTACTTAGATGTTTCAGTTCACGCGGTTCCCTCTTTCGTATTAAGACTCCATCTTAATAGATTGCTCCATTCGGAAATCCTAGACTCTTACGTTCGATTGCAACTTATCTAGGCTTATCGCAGCTTACCACGTCCTTCATCGGCTCTTACTACCTAGGCATCCTTTGTGTGCCCTTAATTATTTTAACCTATTTTTTTGACAGCTAACTCTAAGAAATTGTTAGAGTTAATTTTTTTTCTTGTTTGTTCTACTATATAGTTTCCAATGTTCAGCTTTGCTAATGTTCCACAGCACCACGCGCTGTGTCTTGTAATTATAGTCGTGCATTCTGCACTCCTTAATTACTAAGAA…	TCGCTCGCCGCTACTTTGGGTATCGTTTTTACTTTCTTTTCCTCGCGTTACTTAGATGTTTCAGTTCACGCGGTTCCCTCTTTCGTATTAAGACTCCATCTTAATAGATTGCTCCATTCGGAAATCCTAGACTCTTACGTTCGATTGCAACTTATCTAGGCTTATCGCAGCTTACCACGTCCTTCATCGGCTCTTACTACCTAGGCATCCTTTGTGTGCCCTTAATTATTTTAACCTATTTTTTTGACAGCTAACTCTAAGAAATTGTTAGAGTTAATTTTTTTTCTTGTTTGTTCTACTATATAGTTTCCAATGTTCAGATAATTTAATGGTGGAGATAAGCGGGATCGAACCGCTGACCTACGCAGTGCAAGTGCGTCGCTCTCCCAAACTGAGCTA…
CTTGTACACACCGCCCGTCACACCACGAGAGTTAGTTGCACCTGAAGTTACTGGCCTAACCGTAAGGAGGGAAGTACCTAAGGTGTGATTAGTGATTGGGGTGAAGTCGTAACAAGGTATCCGTACCGGAAGGTGCGGATGGATCACCTCCTTTCTAAGGAGAATATATATACATAAACACACTTATACTTACTTTTACTCTTTTGTTTGCTTTATTTATTCCTTTAATCTTTAAGGAGTTCTTTTATTTAAGAGTATAGGACAATGAGAAATGAATAGTAGAGAGTAAAGAATTACAACTTTAAACAGAGACGAAAGAAAAGATAGAGTAGTTAAACTGTAAGAGAAAATATATAGAGATGATATAAAAAGCTAATTAAGGGCACATGGAGGATGCCT…	CTTGTACACACCGCCCGTCACACCACGAGAGTTAGTTGCACCTGAAGTTACTGGCCTAACCGTAAGGAGGGAAGTACCTAAGGTGTGATTAGTGATTGGGGTGAAGTCGTAACAAGGTATCCGTACCGGAAGGTGCGGATGGATCACCTCCTTTCTAAGGAGAATATATATACATAAACACACTTATACTTACTTTTACTCTTTTGTTTGCTTTATTTATTCCTTTAATCTTTAAGGAGTTCTTTTATTTAAGAGTATAGGACAATGAGAAATGAATAGTAGAGAGTAAAGAATTACAACTTTAAACAGAGACGAAAGAAAAGATAGAGTAGTTAAACTGTAAGAGAAAATATATAGAGATGATATAAAAAGCTAATTAAGGGCACATGGAGGATGCCT…	CTTGTACACACCGCCCGTCACACCACGAGAGTTAGTTGCACCTGAAGTTACTGGCCTAACCGTAAGGAGGGAAGTACCTAAGGTGTGATTAGTGATTGGGGTGAAGTCGTAACAAGGTATCCGTACCGGAAGGTGCGGATGGATCACCTCCTTTCTAAGGAGAATATATATACATAAACACACTTATACTTACTTTTACTCTTTTGTTTGCTTTATTTATTCCTTTAATCTTTAAGGAGTTCTTTTATTTAAGAGTATAGGACAATGAGAAATGAATAGTAGAGAGTAAAGAATTACAACTTTAAACAGAGACGAAAGAAAAGATAGAGTAGTTAAACTGTAAGAGAAAATATATAGAGATGATATAAAAAGCTAATTAAGGGCACATGGAGGATGCCT…	TCGCTCGCCGCTACTAAGGGAATCGTTTTTACTTTCTTTTCCTCTAGCTACTTAGATGTTTCAGTTCGCTAGCTTACCTATCTCTCACTTGTCCTTCCAACAAGTAGGTTTCCCCATTCGGATATCTTAGGATCTACGCTCATATGCAACTCCCTAAGCTTTTCGCAGCTTATCACGTCCTTCTTCGGCTTTTACTACCTAGGCATCCTCCATGTGCCCTTAATTAGCTTTTTATATCATCTCTATATATTTTCTCTTACAGTTTAACTACTCTATCTTTTCTTTCGTCTCTGTTTAAAGTTGTAATTCTTTACTCTCTACTATTCATTTCTCATTGTCCTATAATTTTACTTGGTGGAGATAAGCGGGTTCGAACCGCTGACCTCCGCAGTGCAAGTG…	TCGCTCGCCGCTACTAAGGGAATCGTTTTTACTTTCTTTTCCTCTAGCTACTTAGATGTTTCAGTTCGCTAGCTTACCTATCTCTCACTTGTCCTTCCAACAAGTAGGTTTCCCCATTCGGATATCTTAGGATCTACGCTCATATGCAACTCCCCTAAGCTTTTCGCAGCTTATCACGTCCTTCTTCGGCTTTTACTACCTAGGCATCCTCCATGTGCCCTTAATTAGCTTTTTATATCATCTCTATATATTTTCTCTTACAGTTTAACTACTCTATCTTTTCTTTCGTCTCTGTTTAAAGTTGTAATTCTTTACTCTCTACTATTCATTTCTCATTGTCCTATAATTTTACTTGGTGGAGATAAGCGGGTTCGAACCGCTGACCTCCGCAGTGCAAGT…
CTTGTACACACCGCCCGTCACACCATCCGAGTTGGAGATACCCGAAGTCACTAGCCTAACCCGCAAGGGAGGGCGGTGCCGAAGGTATGTTTGGTAAGGAGGGTGAAGTCGTAACAAGGTAGCCGTACCGGAAGGTGCGGCTGGATCACCTCCTTTCTAAGAGAAAGGGTATGGGCATGGCATGGTGCCGTGTTCGCCGTGTGGCGGAAGCCACACGGTAGGTTTTTCTGCTCCTGCACGGCAGTCTCTCCCCTTCCCTTTTGAAAAGGGGCTTGTAGCTCAGTTGGTTAGAGCACTTCTCTGATAAGGAAGGGGTCATTAGTTCAACTCTAATCAAGCCCACTATTATTCTTTATGTCCCTTTGTTTTGTTTATGGGGTAAGGAGTAGGTGGTAGGTG…	CTTGTACACACCGCCCGTCACACCATCCGAGTTGGAGATACCCGAAGTCACTAGCCTAACCCGCAAGGGAGGGCGGTGCCGAAGGTATGTTTGGTAAGGAGGGTGAAGTCGTAACAAGGTAGCCGTACCGGAAGGTGCGGCTGGATCACCTCCTTTCTAAGAGAAAGGGTATGGGCATGGCATGGTGCCGTGTTCGCCGTGTGGCGGAAGCCACACGGTAGGTTTTTCTGCTCCTGCACGGCAGTCTCTCCCCTTCCCTTTTGAAAAGGGGGTATAGCTCAACTGGCTAGAGCGACGGCTTTGCAGGTCGTAGGTCAGGGGTTCGAGTCCCCTTATCTCCAGGGAAAGCCCACTATTATTCTTTATGTCCCTTTGTTTTGTTTATGGGGTAAGGAGTAG…
CTTGTACACACCGCCCGTCACACCATCCGAGTCGAGGGTACCCGAAGTCGCTAGTCTAACCCGTAAGGGAGGACGGTGCCGAAGGTACGTTTGGTAAGGAGGGTGAAGTCGTAACAAGGTAGCCGTACCGGAAGGTGCGGCTGGATCACCTCCTTTCTAAGAGAAAGGGTAGTATAGAAGGTTTTTTAACCTTCTATAAAAATATACAATGTATATTAGTCTTGAAGTACACAAGACAAATTGATACTTCCTTTTCGTTCTTTCCTGAAACTCTTTTTTTATAGGGCCTGTAGCTCAGTCGGTTAGAGCACTTCTCTGATAAGGAAGGGGTCATTAGTTCAACTCTAATCAGGCCCATACCGATTGAAGAATCGGCTCAATAACTTAGTTCTTTTAAAG…	CTTGTACACACCGCCCGTCACACCATCCGAGTCGAGGGTACCCGAAGTCGCTAGTCTAACCCGTAAGGGAGGACGGTGCCGAAGGTACGTTTGGTAAGGAGGGTGAAGTCGTAACAAGGTAGCCGTACCGGAAGGTGCGGCTGGATCACCTCCTTTCTAAGAGAAAGGGTAATTTGAAGGTTGTTCAACCTTCTAACATATACAAATAATACTTGTATAATAGTCTTGAAGTACACAAGACAAATTGATACTTCCTTCTGTTCTTTCCTGAAACTCTTTTTTTATAAAGCAACTGAGGGGATATAGCTCAGCTGGCTAGAGCGGCGGCTTTGCAAGCCGTAGGTCAGGGGTTCGAATCCCCTTATCTCCATAAATACCTTGTTTAACGACAAGGTTTTT…
TCGCTCGCCACTACTAGGGGAATCATTATTTATTTTCTTTTCCTGCAGGTACTAAGATGTTTCAGTTCCCTGCGTTAGCCTCCAACCAAGTTGGATGACATTCCTTCAGAATGCCGGGTTGTCCCATTCGGAAATCTTCGGATCAAAGGTCATTTGCACCTACCCGAAGCTTATCGCAGCTTATCACGTCCTTCATCGCCTCCGAGAGCCAAGGCATCCGCCATGCGCCCTTATTTACTTTCTTTTATCGCCAGGGTCACTTCCTATGAAAGGAAAGGAACCCAATGGTTCGATATATACTTTTAGCTCTTACTAAATTTACTTTTTTCTGTACATCATGTCAAAGATCGTTTGATTACACGCAAGCATGTTAGGTTGCGGTATCGGAGTGGAGAATAA…	TCGCTCGCCACTACTAGGGGAATCATTATTTATTTTCTTTTCCTGCAGGTACTAAGATGTTTCAGTTCCCTGCGTTAGCCTCCAACCAAGTTGGATGACATTCCTTCAGAATGCCGGGTTGTCCCATTCGGAAATCTTCGGATCAAAGGTCATTTGCACCTACCCGAAGCTTATCGCAGCTTATCACGTCCTTCATCGCCTCCGAGAGCCAAGGCATCCGCCATGCGCCCTTATTTACTTTCTTTTATCGCCAGGGTCACTTCCTATGAAAGGAAAGGAACCCAATGGTTCGATATATACTTTTAGCTCTTACTAAATTTACTTTTTTCTGTACATCATGTCAAAGATCGTTTGATTACACGCAAGCATGTTAGGTTGCGGTATCGGAGTGGAGAATAA…	TCGCTCGCCACTACTAGGGGAATCATTATTTATTTTCTTTTCCTGCAGGTACTAAGATGTTTCAGTTCCCTGCGTTAGCCTCCAACCAAGTTGGATGACATTCCTTCAGAATGCCGGGTTGTCCCATTCGGAAATCTTCGGATCAAAGGTCATTTGCACCTACCCGAAGCTTATCGCAGCTTATCACGTCCTTCATCGCCTCCGAGAGCCAAGGCATCCGCCATGCGCCCTTATTTACTTTCTTTTATCGCCAGGGATCACTTCCTTTGAAAGGAGATGAACCCAATGGTTCGATATATACTTTTAGCTCTTACTAAATTTACTTTTTTCTGTACATCATGTCAAAGATCGTTTGATTACACGCAAGCATGTTAGGTTGCGGTATCGGAGTGGAGAATA…	TCGCTCGCCACTACTAGGGGAATCATTATTTATTTTCTTTTCCTGCAGGTACTAAGATGTTTCAGTTCCCTGCGTTAGCCTCCAACAAAGTTGGATGACATTCCTTCAGAATGCCGGGTTGTCCCATTCGGAAATCTTCGGATCAAAGGTCATTTGCACCTACCCGAAGCTTATCGCAGCTTATCACGTCCTTCATCGCCTCCGAGAGCCAAGGCATCCGCCATGCGCCCTTATTTACTTTCTTTTATCGCCAGGGATCACTTCCTTTGAAAGGAGATGAACCCAATGGTTCGATATATACTTTTAGCTCTTACTAAATTTACTTTTTTCTGTACATCATGTCAAAGATCGTTTGATTACACGCAAGTATGTTAGGTTGCGGTATCGGAGTGGAGAATA…	TCGCTCGCCACTACTAGGGGAATCATTATTTATTTTCTTTTCCTGCAGGTACTAAGATGTTTCAGTTCCCTGCGTTAGCCTCCAACAAAGTTGGATGACATTCCTTCAGAATGCCGGGTTGTCCCATTCGGAAATCTTCGGATCAAAGGTCATTTGCACCTACCCGAAGCTTATCGCAGCTTATCACGTCCTTCATCGCCTCCGAGAGCCAAGGCATCCGCCATGCGCCCTTATTTACTTTCTTTTATCGCCAGGGATCACTTCCTTTGAAAGGAGATGAACCCAATGGTTCGATATATACTTTTAGCTCTTACTAAATTTACTTTTTTCTGTACATCATGTCAAAGATCGTTTGATTACACGCAAGTATGTTAGGTTGCGGTATCGGAGTGGAGAATA…	TCGCTCGCCACTACTAGGGGAATCATTATTTATTTTCTTTTCCTGCAGGTACTAAGATGTTTCAGTTCCCTGCGTTAGCCTCCAACAAAGTTGGATGACATTCCTTCAGAATGCCGGGTTGTCCCATTCGGAAATCTTCGGATCAAAGGTCATTTGCACCTACCCGAAGCTTATCGCAGCTTATCACGTCCTTCATCGCCTCCGAGAGCCAAGGCATCCGCCATGCGCCCTTATTTACTTTCTTTTATCGCCAGATTCATCTCCTTTTCTTAAAAAGGATCTGAACCAAATGGTTCGATATATACTTTTAGCTCTTACTAAATTTACTTTTTTCTGTACATCATGTCAAAGATCGTTTGATTACACGCAAGCCTGTTCGGTTGCGGTATCGGAGTGGAG…
TCGCTCGCCACTACTAGGGGAATCATTATTATTTTCTTTTCCTACAGGTACTAAGATGTTTCAGTTCCCTGCGTTAGCTTCCATCAAAGATGGATGACATTCCTTCAGAATGCCGGGTTGTCCCATTCGGAAATCTCTGGATCAAAGGTTATTTGCACCTACCCAGAGCTTATCGCAGCTTATCACGTCCTTCATCGCCTCCGAGAGCCAAGGCATCCGCCATGCGCCCTTGCTTACTTTCTTTCAAACTTACTTTTAAGTATCAGGTATTAAGTATCAGGTATTAACCCAAAGTACTTAATAGTGTTGTACTTAAAACGTACGGTTCGATATATACTTTTAGCTCTTTACTAAATTTTACTTTTTGTACATCATGTCAAAGATCGTTTCTCTTTTCAG…	CTTGTACACACCGCCCGTCAAGCCATGAAAGCCGGGGGTACCTGAAGTACGTAACCGCAAGGAGCGTCCTAGGGTAAAACTGGTAATTGGGGCTAAGTCGTAACAAGGTAGCCGTACCGGAAGGTGCGGCTGGAACACCTCCTTTCTGGAGCGATGTCGTAACAACGATTTCATAGGTTCTATTATTGTACTACTGGTACTTGTTTATTTATAACATATAGATCAACCATCTATAGAAGTATAGATAGAGATAAACAAGAGAAAAGAAAGAAGCCGAGTCTAACATCAGGTAGACAAGGTTGAACTAGTCCTATAGCTCAGTTGGTTAGAGCGCTACACTGATAATGTAGAGGTCGGCAGTTCAACTCTGCCTGGGACTACTCCGAACAAAAATTGTCG…	TCGCTCGCCACTACTAGGGGAATCATTATTATTTTCTTTTCCTACAGGTACTAAGATGTTTCAGTTCCCTGCGTTAGCTTCCATCAAAGATGGATGACATTCCTTCAGAATGCCGGGTTGTCCCATTCGGAAATCTCTGGATCAAAGGTTATTTGCACCTACCCAGAGCTTATCGCAGCTTATCACGTCCTTCATCGCCTCCGAGAGCCAAGGCATCCGCCATGCGCCCTTGCTTACTTTCTTTCAAACTTACTTTTAAGTATCAGGTATTAAGTATCAGGTATTAACCCAAAGTACTTAATAGTGTTGTACTTAAAACGTACGGTTCGATATATACTTTTAGCTCTTTACTAAATTTTACTTTTTGTACATCATGTCAAAGATCGTTTCTCTTTTCAG…	TCGCTCGCCACTACTAGGGGAATCATTATTATTTTCTTTTCCTACAGGTACTAAGATGTTTCAGTTCCCTGCGTTAGCTTCCATCAAAGATGGATGACATTCCTTCAGAATGCCGGGTTGTCCCATTCGGAAATCTCTGGATCAAAGGTTATTTGCACCTACCCAGAGCTTATCGCAGCTTATCACGTCCTTCATCGCCTCCGAGAGCCAAGGCATCCGCCATGCGCCCTTGCTTACTTTCTTTCAAACTTACTTTTAAGTATCAGGTATTAAGTATCAGGTATTAACCCAAAGTACTTAATAGTGTTGTACTTAAAACGTACGGTTCGATATATACTTTTAGCTCTTTACTAAATTTTACTTTTTGTACATCATGTCAAAGATCGTTTCTCTTTTCAG…	TCGCTCGCCACTACTAGGGGAATCATTATTATTTTCTTTTCCTGCAGGTACTAAGATGTTTCAGTTCCCTGCGTTAGCCTCCATCAAAGATGGATGACATTCCTTCAGAATGCCGGGTTGTCCCATTCGGAAATTCCTGGATCAAAGGTTATTTGCACCTACCCAGGACTTATCGCAGCTTATCACGTCCTTCATCGCCTCCGAGAGCCAAGGCATCCGCCATGCGCCCTTGCTTACTTTCTTTCAAACTTACTTAACCGATGATGGAGAATGGAATTTCGAAAATGCAGAAGCATTCCCAATAGCCATGTACCATATCTGTTACGTACGGTTCGATATATACTTTTAGCTCTTTACTAAATTTTACTTTTTGTACATCATGTCAAAGATCGTTTCTCT…
CTTGTACACACCGCCCGTCAAGCCATGGAAGCTGGGGGTACCTGAAGTCGGTTGCCGCAAGGAGCTGCCTAGGGTAAAACTAGTGACTGGGGCTAAGTCGTAACAAGGTAGCCGTACCGGAAGGTGCGGCTGGAACACCTCCTTTCTAGAGAAATACCTTTATGGGAGTAATTGTAGGGTATTCTTTAAATCTTGTGCAGTCGATATTTCTAAGCTAATTAGAGGTTAGTGATTAGTGTTTAGAAGTTATATAGACTAATTGCTATTTGCTGATGGCTAATAGCTAAAAAGATGCAGTCTCATAGCTCAGCTGGTTAGAGCGCTACACTGATAATGTAGAGGTCGGCAGTTCGAGTCTGCCTGGGACTACTGATAGTGATTAAGTTCATTGATATTAAT…	CTTGTACACACCGCCCGTCAAGCCATGGAAGCTGGGGGTACCTGAAGTCGGTTGCCGCAAGGAGCTGCCTAGGGTAAAACTAGTGACTGGGGCTAAGTCGTAACAAGGTAGCCGTACCGGAAGGTGCGGCTGGAACACCTCCTTTCTAGAGAAATACCTTTATGGGAGTAATTGTAGGGTATTCTTTAAATCTTGTGCAGTCGATATTTCTAAGCTAATTAGAGGTTAGTGATTAGTGTTTAGAAGTTATATAGACTAATTGCTATTTGCTGATGGCTAATAGCTAAAAAGATGCAGTCTCATAGCTCAGCTGGTTAGAGCGCTACACTGATAATGTAGAGGTCGGCAGTTCGAGTCTGCCTGGGACTACTGATAGTGATTAAGTTCATTGATATTAAT…	CTTGTACACACCGCCCGTCAAGCCATGGAAGCTGGGGGTACCTGAAGTCGGTTGCCGCAAGGAGCTGCCTAGGGTAAAACTAGTGACTGGGGCTAAGTCGTAACAAGGTAGCCGTACCGGAAGGTGCGGCTGGAACACCTCCTTTCTAGAGAAATACCTTTATGGGAGTAATTGTAGGGTATTCTTTAAATCTTGTGCAGTCGATATTTCTAAGCTAATTAGAGGTTAGTGATTAGTGTTTAGAAGTTATATAGACTAATTGCTATTTGCTGATGGCTAATAGCTAAAAAGATGCAGTCTCATAGCTCAGCTGGTTAGAGCGCTACACTGATAATGTAGAGGTCGGCAGTTCGAGTCTGCCTGGGACTACTGATAGTGATTAAGTTCATTGATATTAAT…
CTTGTACACACCGCCCGTCAAGCCATGGAAGCTGGGGGTACCTGAAGTCGGTGACCGTAAAAGGAGCTGCCTAGGGTAAAACTAGTAACTAGGGCTAAGTCGTAACAAGGTAGCCGTACCGGAAGGTGCGGCTGGAACATCTCATTTTAGAGCGTCCTTTGGACGATAAACAAAACAAAGATCACTTAGGTGATCACTTACTTAAACAAAGCACAGCTTTGGTTTTACTTTGGTTGCTATTAAAAAAGATAACCCCTTAGATTAGTAACAGGGAAAGAGATAGTTTATAATTATGAATTATTAATGAATAATTATAGATTAATGAAGTCTCGTAGCTCAGCTGGTTAGAGCGCTACACTGATAATGTAGAGGTCGGCAGTTCGAGCCTGCCCGAGACTA…	CTTGTACACACCGCCCGTCAAGCCATGGAAGCTGGGGGTACCTGAAGTCGGTGACCGTAAAAGGAGCTGCCTAGGGTAAAACTAGTAACTAGGGCTAAGTCGTAACAAGGTAGCCGTACCGGAAGGTGCGGCTGGAACATCTCATTTTAGAGCGTCCTTTGGACGATAAACAAAACAAAGATCACTTAGGTGATCACTTACTTAAACAAAGCACAGCTTTGGTTTTACTTTGGTTGCTATTAAAAAAGATAACCCCTTAGATTAGTAACAGGGAAAGAGATAGTTTATAATTATGAATTATTAATGAATAATTATAGATTAATGAAGTCTCGTAGCTCAGCTGGTTAGAGCGCTACACTGATAATGTAGAGGTCGGCAGTTCGAGCCTGCCCGAGACTA…	CTTGTACACACCGCCCGTCAAGCCATGGAAGCTGGGGGTACCTGAAGTCGGTGACCGTAAAAGGAGCTGCCTAGGGTAAAACTAGTAACTAGGGCTAAGTCGTAACAAGGTAGCCGTACCGGAAGGTGCGGCTGGAACATCTCATTTTAGAGCGTCCTTTGGACGATAAACAAAACAAAGATCACTTAGGTGATCACTTACTTAAACAAAGCACAGCTTTGGTTTTACTTTGGTTGCTATTAAAAAAGATAACCCCTTAGATTAGTAACAGGGAAAGAGATAGTTTATAATTATGAATTATTAATGAATAATTATAGATTAATGAAGTCTCGTAGCTCAGCTGGTTAGAGCGCTACACTGATAATGTAGAGGTCGGCAGTTCGAGCCTGCCCGAGACTA…	TCGCTCGCCACTACTTACGGAATCTCTTCGATTTCTTTTCCTCCGGGTACTTAGATGTTTCAGTTCTCCGGGTTTGCTCCCATTGCTGGGTGACATATCTTCAATATGCCGGGTTGCCCCATTCGGATATCTACGGATCAATTCGTGTGTGCCAATCCCCGTAGCTTTTCGCAGCTTACCACGTCCTTCGTCGCCTCTGAAAGCCTAGGCATCCGCCATACGCCCTTAACGATTTCTTTCCTAATAATTAATTTATTTTTTACTCTGCACTCAAGGAGTGCTCGGTTATCTCTTTGTGATGTCTTTACCGTTAATGTCAATGATCTTTTTTTCTTTTCTTCCGAAAAACAAACGAATATTGTTTTGGCTCTATTCGTATACTTGTGTCTCTCTTCTAAA…
CTTGTACACACCGCCCGTCAAGCCATGGGAGTCGGGGGTACCTGAAGGGCGTAACCGCAAGGGGCGCACTAGGGTAATACCGGTGACTGGGGCTAAGTCGTAACAAGGTAGCCGTACCGGAAGGTGCGGCTGGAACACCTCCTTTCTGGAGTTCGGACCGATTGACATAAACGGTTGCCCGAAAAATTAAGGAGAATTGGTTGAAGGTAGGGTTTTTTGCAACGGAACCGGTGTCGGAGATTTATCCGATCGGGGGAAGAAGAAAAGACCATATATCGCCTTCGGTTTCGGCTCTCGGCTTTTTTTTTATCCGAAAAACTTTACTGCACGGCGAAAAGCCATATTTGTTCGACGTATGAATAAAACGAATATAACCTGCGGATATTCCGATGCAATCAA…	CTTGTACACACCGCCCGTCAAGCCATGGGAGTCGGGGGTACCTGAAGGGCGTAACCGCAAGGGGCGCACTAGGGTAATACCGGTGACTGGGGCTAAGTCGTAACAAGGTAGCCGTACCGGAAGGTGCGGCTGGAACACCTCCTTTCTGGAGTTCGGACCGATTGACATAAACGGTTGCCCGAAAAATTAAGGAGAATTGGTTGAAGGTAGGGTTTTTTGCAACGGAACCGGTGTCGGAGATTTATCCGATCGGGGGAAGAAGAAAAGACCATATATCGCCTTCGGTTTCGGCTCTCGGCTTTTTTTTTATCCGAAAAACTTTACTGCACGGCGAAAAGCCATATTTGTTCGACGTATGAATAAAACGAATATAACCTGCGGATATTCCGATGCAATCAA…	CTTGTACACACCGCCCGTCAAGCCATGGGAGTCGGGGGTACCTGAAGGGCGTAACCGCAAGGGGCGCACTAGGGTAATACCGGTGACTGGGGCTAAGTCGTAACAAGGTAGCCGTACCGGAAGGTGCGGCTGGAACACCTCCTTTCTGGAGTTCGGACCGATTGACATAAACGGTTGCCCGAAAAATTAAGGAGAATTGGTTGAAGGTAGGGTTTTTTGCAACGGAACCGGTGTCGGAGATTTATCCGATCGGGGGAAGAAGAAAAGACCATATATCGCCTTCGGTTTCGGCTCTCGGCTTTTTTTTTATCCGAAAAACTTTACTGCACGGCGAAAAGCCATATTTGTTCGACGTATGAATAAAACGAATATAACCTGCGGATATTCCGATGCAATCAA…	TCGCTCGCCACTACTGAGGGAATCACTTTTGTTTTCTTCTCCTACGGGTAATGAGATGTTTCAGTTCCCCGCGTTCGCTCATGAAATCAATTCATGTGTCAGGCCTTGGCCTGACGGGTTGCCCCATTCGGATATCTGCGGATCAATTCGTATGTGCCGATTCCCGCAGCTTTTCGCAGCTTATCACGTCCTTCTTCGCCTCCGAGAGCCTAGGCATCCACCGTCTGCCCTTACTTACTTTTGTTCGCCCGGCAATCAATTGCCGCCGGCGGTATACTTAAGCTTGTTGTGCTCTACTTAAATTCTTTATTTGATTTTCTTCCAATATGTCAATGATCGCCTGTTTTCTTTCGTGGAGAATATCGGATTCGAACCGATGACCCCCTGCTTGCAAAGCAG…
CTTGTACACACCGCCCGTCAAGCCATGAAAGCCGGGGGTGCCTGAAGTCCGTGACCGCAAGGATCGGCCTAGGGCAAAACTGGTGATTGGGGCTAAGTCGTAACAAGGTAGCCGTACCGGAAGGTGCGGCTGGAACACCTCCTTTCTGGAGAGGATGCTTATTAGTTGATTTATTTGATAAGTATTTAAGTATACATGTCAAGAAGTTAACGGTAATCAAGGAAATAAAAGAACCTTTGGTTCGTTTTTCTTCTTGTACTCACTGCACTCTGTATTATATAAATGTAGGAGTTTAGAGTTTAAGGCTCACATAAAGGTTCAAGTCCTTATCCTCCACCACGCTGTTCTATGCTTCTGAGGCACAGCCTCAGAACACAGAGGGTAACAGCACAAGATCTT…	TCGCTCGCCACTACTAGGGGAATCATTATTTATTTTCTCTTCCTAAAGGTACTAAGATGTTTCAGTTCCCTTCGTTCGCCTCACTACTACTGTAGTGATAACAGGTCTTCAACCTGTTAGGTTGTCCCATTCGGAAATCCTTGGATCAAAGGTTATTTGCACCTACCCAAGGCTTATCGCAGCTTATCACGTCCTTCATCGCCTCCGTGAGCCAAGGCATCCGCCATGCGCCCTTTCTTACTTTCTTCGCCTTCTTTGTAATTGCTTACAAAGAATGTAGCTCATACTTTCAGCTGTTGTGTGATTCTAAAGAATTTGAAGTTTTTTCTTCAATAATTAGAATTCTAATTCTTCCCATTATAGAAAGAATAGTTCTACATTACAGTCTTGCTTGTGTCA…	TCGCTCGCCACTACTAGGGGAATCATTATTTATTTTCTCTTCCTAAAGGTACTAAGATGTTTCAGTTCCCTTCGTTCGCCTCACTACTACTGTAGTGATAACAGGTCTTCAACCTGTTAGGTTGTCCCATTCGGAAATCCTTGGATCAAAGGTTATTTGCACCTACCCAAGGCTTATCGCAGCTTATCACGTCCTTCATCGCCTCCGTGAGCCAAGGCATCCGCCATGCGCCCTTTCTTACTTTCTTCGCCTTCTTTGTAATTGCTTACAAAGAATGTAGCTCATACTTTCAGCTGTTGTGTGATTCTAAAGAATTTGAAGTTTTTTCTTCAATAATTAGAATTCTAATTCTTCCCATTATAGAAAGAATAGTTCTACATTACAGTCTTGCTTGTGTCA…	TCGCTCGCCACTACTAGGGGAATCATTATTTATTTTCTCTTCCTAAAGGTACTAAGATGTTTCAGTTCCCTTCGTTCGCCTCACTACTACTGTAGTGATAACAGGTCTTCAACCTGTTAGGTTGTCCCATTCGGAAATCCTTGGATCAAAGGTTATTTGCACCTACCCAAGGCTTATCGCAGCTTATCACGTCCTTCATCGCCTCCGTGAGCCAAGGCATCCGCCATGCGCCCTTTCTTACTTTCTTCGCCTTCTTTGTAATTGCTTACAAAGAATGTAGCTCATACTTTCAGCTGTTGTGTGATTCTAAAGAATTTGAAGTTTTTTCTTCAATAATTAGAATTCTAATTCTTCCCATTATAGAAAGAATAGTTCTACATTACAGTCTTGCTTGTGTCA…	CTTGTACACACCGCCCGTCAAGCCATGAAAGCCGGGGGTGCCTGAAGTCCGTGACCGCAAGGATCGGCCTAGGGCAAAACTGGTGATTGGGGCTAAGTCGTAACAAGGTAGCCGTACCGGAAGGTGCGGCTGGAACACCTCCTTTCTGGAGAGGATGCTTATTAGTTGATTTATTTGATAAGTATTTAAGTATACATGTCAAGAAGTTAACGGTAATCAAGGAAATAAAAGAACCTTTGGTTCGTTTTTCTTCTTGTACTCACTGCACTCTGTATTATATAAATGTAGGAGTTTAGAGTTTAAGGCTCACATAAAGGTTCAAGTCCTTATCCTCCACCACGCTGTTCTATGCTTCTGAGGCACAGCCTCAGAACACAGAGGGTAACAGCACAAGATCTT…	TCGCTCGCCACTACTAGGGGAATCATTATTTATTTTCTCTTCCTAAAGGTACTAAGATGTTTCAGTTCCCTTCGTTCGCCTCACTACTACTGTAGTGATAACAGGTCTTCAACCTGTTAGGTTGTCCCATTCGGAAATCCTTGGATCAAAGGTTATTTGCACCTACCCAAGGCTTATCGCAGCTTATCACGTCCTTCATCGCCTCCGTGAGCCAAGGCATCCGCCATGCGCCCTTTCTTACTTTCTTCGCCTTCTTTGTAATTGCTTACAAAGAATGTAGCTCATACTTTCAGCTGTTGTGTGATTCTAAAGAATTTGAAGTTTTTTCTTCAATAATTAGAATTCTAATTCTTCCCATTATAGAAAGAATAGTTCTACATTACAGTCTTGCTTGTGTCA…	TCGCTCGCCACTACTAGGGGAATCATTATTTATTTTCTCTTCCTAAAGGTACTAAGATGTTTCAGTTCCCTTCGTTCGCCTCACTACTACTGTAGTGATAACAGGTCTTCAACCTGTTAGGTTGTCCCATTCGGAAATCCTTGGATCAAAGGTTATTTGCACCTACCCAAGGCTTATCGCAGCTTATCACGTCCTTCATCGCCTCCGTGAGCCAAGGCATCCGCCATGCGCCCTTTCTTACTTTCTTCGCCTTCTTTGTAATTGCTTACAAAGAATGTAGCTCATACTTTCAGCTGTTGTGTGATTCTAAAGAATTTGAAGTTTTTTCTTCAATAATTAGAATTCTAATTCTTCCCATTATAGAAAGAATAGTTCTACATTACAGTCTTGCTTGTGTCA…	TCGCTCGCCACTACTAGGGGAATCATTATTTATTTTCTCTTCCTAAAGGTACTAAGATGTTTCAGTTCCCTTCGTTCGCCTCACTACTACTGTAGTGATAACAGGTCTTCAACCTGTTAGGTTGTCCCATTCGGAAATCCTTGGATCAAAGGTTATTTGCACCTACCCAAGGCTTATCGCAGCTTATCACGTCCTTCATCGCCTCCGTGAGCCAAGGCATCCGCCATGCGCCCTTTCTTACTTTCTTCGCCTTCTTTGTAATTGCTTACAAAGAATGTAGCTCATACTTTCAGCTGTTGTGTGATTCTAAAGAATTTGAAGTTTTTTCTTCAATAATTAGAATTCTAATTCTTCCCATTATAGAAAGAATAGTTCTACATTACAGTCTTGCTTGTGTCA…
TCGCTCGCCGCTACTTAGGGAATCTCTTTGATTTATTTTCCTCTGCTTACTAAGATGTTTCAGTTCAGCAGGTGTCGCCTTATACGCCTATGTATTCAACGTATAATGGTAGATGATTAATCTACCGGGTTGCCCCATTCGGAGACCTCCGGGTCATAGCTTTATACCAGCTCGCCGAAGATTACTGCAGGTAAACGCATCCTTCATCGCCTGTCAATGCCAAGGCATCCACCAATAGCTCTTAATAACTTGGTCTGTAAATTATTGATCCATGCAAGTTAACATCACCTAAAGACATATATTCTTAAACGTCTATTATTATATGTGAATTTACTTGTTACCATATTATTTACATAACATACTTGATCGTAAACTAAATGTTTTGGAAACAACGCTTAA…
CTTGTACACACCGCCCGTCACATCATGGGAGTTGGTTTTACCTTAAGTCGTTGACTCAACCTATTTATAGGAGAGAGGCGCCCAAGGTGAGGCTGATGACTGGGATGAAGTCGTAACAAGGTAGCCCTACCGGAAGGTGGGGCTGGATCACCTCCTTTTTAAGGACAAGGAAGGTTGTTTTTAACAACCCGACTAGGTTGGGCAAGTATTTTATATTCCGCATTCTATTTCTTTTGCATTGTTAAGGTTGTTTTCAAAACATTCAGTATATGATCAAGTATGTTATGTAAATAATCATGGTAACAAGTATTTTTCACATATAATAATAGACGTTTAAGAATATCTGTCTTTAGGTGAAGTTAACTTGCATGGATCAAAAATTTACAGACCAAGTTGTTA…
CTTGTACACACCGCCCGTCACATCATGGGAGTTGGTTTTACCTTAAGTCGTTGACTCAACCCGCAAGGGAGAGAGGCGCCCAAGGTGAGGCTGATGACTAGGATGAAGTCGTAACAAGGTAGCCCTACCGGAAGGTGGGGCTGGATCACCTCCTTTTAAGGATAAGGAAGAAGCCTGAGAAGGTTTCTGACTAGGTTGGGCAAGCATTTATATGTAAGAGCAAGCATTCTATTTCATTTGTGTTGTTAAGAGTAGCGTGGTGAGGACGAGACATATAGTTTGTGATCAAGTATGTTATTGTAAAGAAATAATCATGGTAACAAGTATATTTCACGCATAATAATAGACGTTTAAGAGTATTTGTCTTTTAGGTGAAGTGCTTGCATGGATCTATAGAAA…	CTTGTACACACCGCCCGTCACATCATGGGAGTTGGTTTTACCTTAAGTCGTTGACTCAACCCGCAAGGGAGAGAGGCGCCCAAGGTGAGGCTGATGACTAGGATGAAGTCGTAACAAGGTAGCCCTACCGGAAGGTGGGGCTGGATCACCTCCTTTTAAGGATAAGGAAGAAGCCTGAGAAGGTTTCTGACTAGGTTGGGCAAGCATTTATATGTAAGAGCAAGCATTCTATTTCATTTGTGTTGTTAAGAGTAGCGTGGTGAGGACGAGACATATAGTTTGTGATCAAGTATGTTATTGTAAAGAAATAATCATGGTAACAAGTATATTTCACGCATAATAATAGACGTTTAAGAGTATTTGTCTTTTAGGTGAAGTGCTTGCATGGATCTATAGAAA…
CTTGTACACACCGCCCGTCACATCATGGGAGTTGGTTTTACCCGAAGCCGCTGACTTAACCGCAAGGAGAGAAGCGTCGAAGGTGAGGCTGATGACTGGGATGAAGTCGTAACAAGGTAGCCCTATCGGAAGGTGGGGCTGGATCACCTCCTTTAAAGGACAGGTAAGATAACTGAGGTTATCTTCCGAGGTTGGGCAAGCTCTATAAGCTTGACACATTGTCTTCTTTTCACTGTCGAATATCTAGAAAGGCAAATGATTGTAACAAATCAAGTAATCAAAAAGCGTAAGATGAGCAAACAATAAAAAGTTTGCAAGTCAGTAAAAGTTTTTAAAATAATCACTGATAAAAATCGACGCTTGAAGAAGAATTCTTCATAAAAAATGGCGAAAGTCCGC…	TCGCTCGCCGCTACTTAGGGAATCTCAATTGATTTCTTTTCCTCTGCTTACTAAGATGTTTCAGTTCAGCAGGTATCGCTTCTATAGCCTATGTATTCAGCTAAAGATAATGGGAGATTAGTCCCATTGGGTTGCCCCATTCGGATATCTCCGGGTCGCAGCTTTATTCCAGCTCGCCGGAGCTTTTCGCAGGTAAACGCGTCCTTCATCGCCTATTGATGCCTAGGCATCCACCAGCAGCCCTTAATAGCTTGACCAAATATATATTGGAACAAGCTTTAATATAAGAGTTCGATTTTATAGTCCTTGCGGACTTTCGCCATTTTTTATGAAGAATTCTTCTTCAAGCGTCGATTTTTATCAGTGATTATTTTAAAAAACTTTTACTGACTTGCAAAC…	CTTGTACACACCGCCCGTCACATCATGGGAGTTGGTTTTACCCGAAGCCGCTGACTTAACCGCAAGGAGAGAAGCGTCGAAGGTGAGGCTGATGACTGGGATGAAGTCGTAACAAGGTAGCCCTATCGGAAGGTGGGGCTGGATCACCTCCTTTAAAGGACAGGTAAGATAACTGAGGTTATCTTCCGAGGTTGGGCAAGCTCTATAAGCTTGACACATTGTCTTCTTTTCACTGTCAAAAGTCTTTGCATTAATCTCAGCAGTGCAACTTAACATTATCGGGGATTTAGCTCAGTTGGTAGAGCATCTGATTTGCATTCAGAGGGTCAGGAGTTCGAGTCTCCTAATCTCCAATGCACTTGCGGTTATAGCTCAGTTGGTTAGAGCGCGACACTGATA…
CTTGTACACACCGCCCGTCACACCATGGGAGTTGGTTTTACCCGAAGGTAGTGCGCTAACCGCAAGGAGGCAGCTAACCACGGTAGGGTCAGCGACTGGGGTGAAGTCGTAACAAGGTAGCCGTAGGGGAACCTGCGGCTGGATCACCTCCTTTCTAAGGAAGCTGTGGAATTGGTAAGACGCCTGTCTAGAACAGGATGAACCTTCCCGTGCTTTTTAGAACATAGATGGCGCCAGTCAGGTGACCATCGAAACGTAATACGCCACGGAATTACTTCGGTAATCGGATTGGTATGGCGAGGTTCGCCGTCCACGTTTCTCTTTCTTCAAGAAGACAAAAGCCGCATCGACCGGTACCGGAATGGGCCCGTAGCTCAGTTGGTTAGAGCACACGCTTGA…	CTTGTACACACCGCCCGTCACACCATGGGAGTTGGTTTTACCCGAAGGTAGTGCGCTAACCGCAAGGAGGCAGCTAACCACGGTAGGGTCAGCGACTGGGGTGAAGTCGTAACAAGGTAGCCGTAGGGGAACCTGCGGCTGGATCACCTCCTTTCTAAGGAAGCTGTGGAATTGGTAAGACGCCTGTCTAGAACAGGATGAACCTTCCCGTGCTTTTTAGAACATAGATGGCGCCAGTCAGGTGACCATCGAAACGTAATACGCCACGGAATTACTTCGGTAATCGGATTGGTATGGCGAGGTTCGCCGTCCACGTTTCTCTTTCTTCAAGAAGACAAAAGCCGCATCGACCGGTACCGGAATGGGCCCGTAGCTCAGTTGGTTAGAGCACACGCTTGA…	CTTGTACACACCGCCCGTCACACCATGGGAGTTGGTTTTACCCGAAGGTAGTGCGCTAACCGCAAGGAGGCAGCTAACCACGGTAGGGTCAGCGACTGGGGTGAAGTCGTAACAAGGTAGCCGTAGGGGAACCTGCGGCTGGATCACCTCCTTTCTAAGGAAGCTGTGGAATTGGTAAGACGCCTGTCTAGAACAGGATGAACCTTCCCGTGCTTTTTAGAACATAGATGGCGCCAGTCAGGTGACCATCGAAACGTAATACGCCACGGAATTACTTCGGTAATCGGATTGGTATGGCGAGGTTCGCCGTCCACGTTTCTCTTTCTTCAAGAAGACAAAAGCCGCATCGACCGGTACCGGAATGGGCCCGTAGCTCAGTTGGTTAGAGCACACGCTTGA…	TCGCTCGCCACTACTTGCGGAGTCTCGGTTGATGTCCTTTCCTGCAGGTACTTAGATGTTTCAGTTCCCTGCGTTCGCTTCTTACCCCTATGTATTCGAAAGTAAGATACCTTATCACAATGCTTGGAAACCTGTTCAGTTCTGTCCTCACGGCCAAAGTCCTGCGGACGGCGCGGTGCAAAAGCACCGACGGGCTAGCGCCCTGTATGGGTAAACCCAAACAGACCATCCAGCCAACAAAACAGATTTCCCAAGCATTTAAGGTGGGTTGCCCCATTCGGAGATCCATGGATCAAAGCTTATTCGCAGCTCCCCACGGCTTTTCGCAGCGTATCACGTCCTTCTTCGCCTGTGCATGCCAAGGCATCCACCAAATGCCCTTAATTCACTTCTTCGTTC…	CTTGTACACACCGCCCGTCACACCATGGGAGTTGGTTTTACCCGAAGGTAGTGCGCTAACCGCAAGGAGGCAGCTAACCACGGTAGGGTCAGCGACTGGGGTGAAGTCGTAACAAGGTAGCCGTAGGGGAACCTGCGGCTGGATCACCTCCTTTCTAAGGAAGCTGTGGAATTGGTAAGACGCCTGTCTAGAACAGGATGAACCTTCCCGTGCTTTTTAGAACATAGATGGCGCCAGTCAGGTGACCATCGAAACGTAATACGCCACGGAATTACTTCGGTAATCGGATTGGTATGGCGAGGTTCGCCGTCCACGTTTCTCTTTCTTCAAGAAGACAAAAGCCGCATCGACCGGTACCGGAATGGGCCCGTAGCTCAGTTGGTTAGAGCACACGCTTGA…	CTTGTACACACCGCCCGTCACACCATGGGAGTTGGTTTTACCCGAAGGTAGTGCGCTAACCGCAAGGAGGCAGCTAACCACGGTAGGGTCAGCGACTGGGGTGAAGTCGTAACAAGGTAGCCGTAGGGGAACCTGCGGCTGGATCACCTCCTTTCTAAGGAAGCTGTGGAATTGGTAAGACGCCTGTCTAGAACAGGATGAACCTTCCCGTGCTTTTTAGAACATAGATGGCGCCAGTCAGGTGACCATCGAAACGTAATACGCCACGGAATTACTTCGGTAATCGGATTGGTATGGCGAGGTTCGCCGTCCACGTTTCTCTTTCTTCAAGAAGACAAAAGCCGCATCGACCGGTACCGGAATGGGCCCGTAGCTCAGTTGGTTAGAGCACACGCTTGA…	CTTGTACACACCGCCCGTCACACCATGGGAGTTGGTTTTACCCGAAGGTAGTGCGCTAACCGCAAGGAGGCAGCTAACCACGGTAGGGTCAGCGACTGGGGTGAAGTCGTAACAAGGTAGCCGTAGGGGAACCTGCGGCTGGATCACCTCCTTTCTAAGGAAGCTGTGGAATTGGTAAGACGCCTGTCTAGAACAGGATGAACCTTCCCGTGCTTTTTAGAACATAGATGGCGCCAGTCAGGTGACCATCGAAACGTAATACGCCACGGAATTACTTCGGTAATCGGATTGGTATGGCGAGGTTCGCCGTCCACGTTTCTCTTTCTTCAAGAAGACAAAAGCCGCATCGACCGGTACCGGAATGGGCCCGTAGCTCAGTTGGTTAGAGCACACGCTTGA…	TCGCTCGCCACTACTTGCGGAGTCTCGGTTGATGTCCTTTCCTGCAGGTACTTAGATGTTTCAGTTCCCTGCGTTCGCTTCTTACCCCTATGTATTCGAAAGTAAGATACCTTATCACAATGCTTGGAAACCTGTTCAGTTCTGTCCTCACGGCCAAAGTCCTGCGGACGGCGCGGTGCAAAAGCACCGACGGGCTAGCGCCCTGTATGGGTAAACCCAAACAGACCATCCAGCCAACAAAACAGATTTCCCAAGCATTTAAGGTGGGTTGCCCCATTCGGAGATCCATGGATCAAAGCTTATTCGCAGCTCCCCACGGCTTTTCGCAGCGTATCACGTCCTTCTTCGCCTGTGCATGCCAAGGCATCCACCAAATGCCCTTAATTCACTTCTTCGTTC…
CTTGTACACACCGCCCGTCACACCATGGGAGTTGGTTTTACCCGAAGGTGCTGTGCTAACCGCAAGGAAGCAGGCAACCACGGTAGGGTCAGCGACTGGGGTGAAGTCGTAACAAGGTAGCCGTAGGGGAACCTGCGGCTGGATCACCTCCTTTCTAAGGATGATCATGAATGGGATCCGTCCCTTTGTGATCTGATTAGACATAAAGGTTGAACAGTTATGAGTATTCACACTCATTTTGTTTAACCGGCTTCTTTAGTCAAAGAAGTATAGCAGGCATGCCGCCTTCGTTTCTCTTTCTTCAAATGATGATCCCAAGCCTTCTGGCAATCTGCGCCTCATAAATGTTTGAATAAATATTTTAAGAGAGGCACTCATAAATTTTGAGATAGTTGAGAA…	TCGCTCGCCACTACTAACGGAGTCTCGGTTGATGTCCTTTCCTACAGGTACTTAGATGTTTCAGTTCCCTGCGTTCGCTTCTTACACCCTATTTTATTCAGATGAAGATACCTTATTAAAGACAACTAGAAACCTAAACTGTCTTTTGCAAAACAGCTTAACGTTTCCAGCAGTCAAAGGTGGGTTGCCCCATTCGGAAATCTACGGATCAAAGGGTATTCGCACCTCCCCGTAGCTTATCGCAGCGTATCACGTCCTTCATCGCCTGTGCATGCCAAGGCATCCACCAAATGCCCTTAAGACACTTGATCGTTCTCATTGCCAATATTCATTCACTGTTGAATGCGTGCACACTCAACTCAAAATATCAGCAGAAAGACCAGTTTCTCGAGATATATT…
TCGCTCGCCACTACTAACGGAGTCTCGTTTGATGTCCTTTCCTACAGGTACTTAGATGTTTCAGTTCCCTGCGTTTGCTTCTTACACCCTATTTTATTCAGGTGTAGATACCTTTATCTGACGACTAGAAAATTAAACTGTCTTAAAAAAACAGCTTAATTTTTCTAGCCATCAAAGGTGGGTTGCCCCATTCGGAGATCTACGGATCAAAGGGTATTCGCACCTCCCCGTAGCTTATCGCAGCGTATCACGTCCTTCATCGCCTGTGCATGCCAAGGCATCCACCAAATGCCCTTAAGACACTTGATCGTTCTCATTGCCAATATTCATTCACTGTCTGTCGCGTTCTCTGCCTTGTGCAAAACAAAGTGCAAAACAAACATAAATATCAGCAGAAAA…	TCGCTCGCCACTACTAACGGAGTCTCGTTTGATGTCCTTTCCTACAGGTACTTAGATGTTTCAGTTCCCTGCGTTTGCTTCTTACACCCTATTTTATTCAGGTGTAGATACCTTTATCTGACGACTAGAAAATTAAACTGTCTTAAAAAAACAGCTTAATTTTTCTAGCCATCAAAGGTGGGTTGCCCCATTCGGAGATCTACGGATCAAAGGGTATTCGCACCTCCCCGTAGCTTATCGCAGCGTATCACGTCCTTCATCGCCTGTGCATGCCAAGGCATCCACCAAATGCCCTTAAGACACTTGATCGTTCTCATTGCCAATATTCATTCACTGTCTGTCGCGTTCTCTGCCTTGTGCAAAACAAAGTGCAAAACAAACATAAATATCAGCAGAAAA…
TCGCTCGCCACTACTAACGGAGTCTCGGTTGATGTCCTTTCCTACAGGTACTTAGATGTTTCAGTTCCCTGCGTTCGCTTCTTACATCCTATTTTATTCAAATGTAGATACCTTTATCTGATGACTAGAAAACTAAACTGTCTTTTTTAGAAAACAGCTTAATTTTTCCAGCCACCAAAGGTGGGTTGCCCCATTCGGAAATCTACGGATCAAAGGTTATTCGCACCTCCCCGTAGCTTATCGCAGCGTATCACGTCCTTCATCGCCTGTGCATGCCAAGGCATCCACCAAATGCCCTTTAGACACTTGATCGTTCTCATTGCCAATATTCATTCAATGTTTGTCGGCATTCTTTGTCTTGTGCAAAACAAAGCGCAAAACAAACAAAAATATCAGCAG…	TCGCTCGCCACTACTAACGGAGTCTCGGTTGATGTCCTTTCCTACAGGTACTTAGATGTTTCAGTTCCCTGCGTTCGCTTCTTACATCCTATTTTATTCAAATGTAGATACCTTTATCTGATGACTAGAAAACTAAACTGTCTTTTTTAGAAAACAGCTTAATTTTTCCAGCCACCAAAGGTGGGTTGCCCCATTCGGAAATCTACGGATCAAAGGTTATTCGCACCTCCCCGTAGCTTATCGCAGCGTATCACGTCCTTCATCGCCTGTGCATGCCAAGGCATCCACCAAATGCCCTTTAGACACTTGATCGTTCTCATTGCCAATATTCATTCAATGTTTGTCGGCATTCTTTGTCTTGTGCAAAACAAAGCGCAAAACAAACAAAAATATCAGCAG…
TCGCTCGCCACTACTAGCGGAGTCTCGTTTGATGTCCTTTCCTCTGGGTACTTAGATGTTTCAGTTCCCCAGGTTCGCTTCTAACCCCTATGTATTCAAGGTTAGATACCTTATTTATGATGACTAGAAAGCTGTGCTGTTCTCGCTCACGCGCCGTACGCATTCCAGAGGAATGCTGGCGCTCCGCGGGGGGCGGCCCACATGGGCCGACGACCTAGCGGTCTGTATGGGTGTAAACCCATCCAGCGTTGCTCCAACAAAACAGATTTTCTAGTCATCTAAGGTGGGTTGCCCCATTCGGAAATCGTCGGATCAAAGGGTATTCGCACCTCCCCGACGCTTATCGCAGCGTATCACGTCCTTCATCGCCTGTGCATGCCAAGGCATCCACCAAATGCC…	TCGCTCGCCACTACTAGCGGAGTCTCGTTTGATGTCCTTTCCTCTGGGTACTTAGATGTTTCAGTTCCCCAGGTTCGCTTCTAACCCCTATGTATTCAAGGTTAGATACCTTATTTATGATGACTAGAAAGCTGTGCTGTTCTCGCTCACGCGCCGTACGCATTCCAGAGGAATGCTGGCGCTCCGCGGGGGGCGGCCCACATGGGCCGACGACCTAGCGGTCTGTATGGGTGTAAACCCATCCAGCGTTGCTCCAACAAAACAGATTTTCTAGTCATCTAAGGTGGGTTGCCCCATTCGGAAATCGTCGGATCAAAGGGTATTCGCACCTCCCCGACGCTTATCGCAGCGTATCACGTCCTTCATCGCCTGTGCATGCCAAGGCATCCACCAAATGCC…	TCGCTCGCCACTACTAGCGGAGTCTCGTTTGATGTCCTTTCCTCTGGGTACTTAGATGTTTCAGTTCCCCAGGTTCGCTTCTAACCCCTATGTATTCAAGGTTAGATACCTTATTTATGATGACTAGAAAGCTGTGCTGTTCTCGCTCACGCGCCGTACGCATTCCAGAGGAATGCTGGCGCTCCGCGGGGGGCGGCCCACATGGGCCGACGACCTAGCGGTCTGTATGGGTGTAAACCCATCCAGCGTTGCTCCAACAAAACAGATTTTCTAGTCATCTAAGGTGGGTTGCCCCATTCGGAAATCGTCGGATCAAAGGGTATTCGCACCTCCCCGACGCTTATCGCAGCGTATCACGTCCTTCATCGCCTGTGCATGCCAAGGCATCCACCAAATGCC…	TCGCTCGCCACTACTAGCGGAGTCTCGTTTGATGTCCTTTCCTCTGGGTACTTAGATGTTTCAGTTCCCCAGGTTCGCTTCTAACCCCTATGTATTCAAGGTTAGATACCTTATTTATGATGACTAGAAAGCTGTGCTGTTCTCGCTCACGCGCCGTACGCATTCCAGAGGAATGCTGGCGCTCCGCGGGGGGCGGCCCACATGGGCCGACGACCTAGCGGTCTGTATGGGTGTAAACCCATCCAGCGTTGCTCCAACAAAACAGATTTTCTAGTCATCTAAGGTGGGTTGCCCCATTCGGAAATCGTCGGATCAAAGGGTATTCGCACCTCCCCGACGCTTATCGCAGCGTATCACGTCCTTCATCGCCTGTGCATGCCAAGGCATCCACCAAATGCC…	TCGCTCGCCACTACTAGCGGAGTCTCGTTTGATGTCCTTTCCTCTGGGTACTTAGATGTTTCAGTTCCCCAGGTTCGCTTCTAACCCCTATGTATTCAAGGTTAGATACCTTATTTATGATGACTAGAAAGCTGTGCTGTTCTCGCTCACGCGCCGTACGCATTCCAGAGGAATGCTGGCGCTCCGCGGGGGGCGGCCCACATGGGCCGACGACCTAGCGGTCTGTATGGGTGTAAACCCATCCAGCGTTGCTCCAACAAAACAGATTTTCTAGTCATCTAAGGTGGGTTGCCCCATTCGGAAATCGTCGGATCAAAGGGTATTCGCACCTCCCCGACGCTTATCGCAGCGTATCACGTCCTTCATCGCCTGTGCATGCCAAGGCATCCACCAAATGCC…	TCGCTCGCCACTACTAGCGGAGTCTCGTTTGATGTCCTTTCCTCTGGGTACTTAGATGTTTCAGTTCCCCAGGTTCGCTTCTAACCCCTATGTATTCAAGGTTAGATACCTTATTTATGATGACTAGAAAGCTGTGCTGTTCTCGCTCACGCGCCGTACGCATTCCAGAGGAATGCTGGCGCTCCGCGGGGGGCGGCCCACATGGGCCGACGACCTAGCGGTCTGTATGGGTGTAAACCCATCCAGCGTTGCTCCAACAAAACAGATTTTCTAGTCATCTAAGGTGGGTTGCCCCATTCGGAAATCGTCGGATCAAAGGGTATTCGCACCTCCCCGACGCTTATCGCAGCGTATCACGTCCTTCATCGCCTGTGCATGCCAAGGCATCCACCAAATGCC…
TCGCTCGCCACTACTAGCGGAGTCTCGTTTGATGTCCTTTCCTCTGGGTACTTAGATGTTTCAGTTCCCCAGGTTCGCTTCTAACCCCTATGTATTCAAGGTTAGATACCTTATTTATGATGACTAGAAAGCTGTGCTGTTCTCGCTCACGCGCCGTACGCATTCCAGAGGAATGCTGGCGCTCCGCGGGGGCGGCCCACATGGGCCGACGACCTAGCGGTCTGTATGGGTGTAAACCCATCCAGCGTTGCTCCAACAAAACAGATTTTCTAGTCATCTAAGGTGGGTTGCCCCATTCGGAAATCGTCGGATCAAAGGGTATTCGCACCTCCCCGACGCTTATCGCAGCGTATCACGTCCTTCATCGCCTGTGCATGCCAAGGCATCCACCAAATGCCC…	TCGCTCGCCACTACTAGCGGAGTCTCGTTTGATGTCCTTTCCTCTGGGTACTTAGATGTTTCAGTTCCCCAGGTTCGCTTCTAACCCCTATGTATTCAAGGTTAGATACCTTATTTATGATGACTAGAAAGCTGTGCTGTTCTCGCTCACGCGCCGTACGCATTCCAGAGGAATGCTGGCGCTCCGCGGGGGCGGCCCACATGGGCCGACGACCTAGCGGTCTGTATGGGTGTAAACCCATCCAGCGTTGCTCCAACAAAACAGATTTTCTAGTCATCTAAGGTGGGTTGCCCCATTCGGAAATCGTCGGATCAAAGGGTATTCGCACCTCCCCGACGCTTATCGCAGCGTATCACGTCCTTCATCGCCTGTGCATGCCAAGGCATCCACCAAATGCCC…	TCGCTCGCCACTACTAGCGGAGTCTCGTTTGATGTCCTTTCCTCTGGGTACTTAGATGTTTCAGTTCCCCAGGTTCGCTTCTAACCCCTATGTATTCAAGGTTAGATACCTTATTTATGATGACTAGAAAGCTGTGCTGTTCTCGCTCACGCGCCGTACGCATTCCAGAGGAATGCTGGCGCTCCGCGGGGGGCGGCCCACATGGGCCGACGACCTAGCGGTCTGTATGGGTGTAAACCCATCCAGCGTTGCTCCAACAAAACAGATTTTCTAGTCATCTAAGGTGGGTTGCCCCATTCGGAAATCGTCGGATCAAAGGGTATTCGCACCTCCCCGACGCTTATCGCAGCGTATCACGTCCTTCATCGCCTGTGCATGCCAAGGCATCCACCAAATGCC…	TCGCTCGCCACTACTAGCGGAGTCTCGTTTGATGTCCTTTCCTCTGGGTACTTAGATGTTTCAGTTCCCCAGGTTCGCTTCTAACCCCTATGTATTCAAGGTTAGATACCTTATTTATGATGACTAGAAAGCTGTGCTGTTCTCGCTCACGCGCCGTACGCATTCCAGAGGAATGCTGGCGCTCCGCGGGGGCGGCCCACATGGGCCGACGACCTAGCGGTCTGTATGGGTGTAAACCCATCCAGCGTTGCTCCAACAAAACAGATTTTCTAGTCATCTAAGGTGGGTTGCCCCATTCGGAAATCGTCGGATCAAAGGGTATTCGCACCTCCCCGACGCTTATCGCAGCGTATCACGTCCTTCATCGCCTGTGCATGCCAAGGCATCCACCAAATGCCC…	TCGCTCGCCACTACTAGCGGAGTCTCGTTTGATGTCCTTTCCTCTGGGTACTTAGATGTTTCAGTTCCCCAGGTTCGCTTCTAACCCCTATGTATTCAAGGTTAGATACCTTATTTATGATGACTAGAAAGCTGTGCTGTTCTCGCTCACGCGCCGTACGCATTCCAGAGGAATGCTGGCGCTCCGCGGGGGCGGCCCACATGGGCCGACGACCTAGCGGTCTGTATGGGTGTAAACCCATCCAGCGTTGCTCCAACAAAACAGATTTTCTAGTCATCTAAGGTGGGTTGCCCCATTCGGAAATCGTCGGATCAAAGGGTATTCGCACCTCCCCGACGCTTATCGCAGCGTATCACGTCCTTCATCGCCTGTGCATGCCAAGGCATCCACCAAATGCCC…	TCGCTCGCCACTACTAGCGGAGTCTCGTTTGATGTCCTTTCCTCTGGGTACTTAGATGTTTCAGTTCCCCAGGTTCGCTTCTAACCCCTATGTATTCAAGGTTAGATACCTTATTTATGATGACTAGAAAGCTGTGCTGTTCTCGCTCACGCGCCGTACGCATTCCAGAGGAATGCTGGCGCTCCGCGGGGGGCGGCCCACATGGGCCGACGACCTAGCGGTCTGTATGGGTGTAAACCCATCCAGCGTTGCTCCAACAAAACAGATTTTCTAGTCATCTAAGGTGGGTTGCCCCATTCGGAAATCGTCGGATCAAAGGGTATTCGCACCTCCCCGACGCTTATCGCAGCGTATCACGTCCTTCATCGCCTGTGCATGCCAAGGCATCCACCAAATGCC…
TCGCTCGCCACTACTAGCGGAGTCTCGTTTGATGTCCTTTCCTCTGGGTACTTAGATGTTTCAGTTCCCCAGGTTCGCTTCTAACCCCTATGTATTCAAGGTTAGATACCTTATTTATGATGACTAGAAAGCTGTGCTGTTCTCGCTCACGCGCCGTACGCATTCCAGAGGAATGCTGGCGCTCCGCGGGGGCGGCCCACATGGGCCGACGACCTAGCGGTCTGTATGGGTGTAAACCCATCCAGCGTTGCTCCAACAAAACAGATTTTCTAGTCATCTAAGGTGGGTTGCCCCATTCGGAAATCGTCGGATCAAAGGGTATTCGCACCTCCCCGACGCTTATCGCAGCGTATCACGTCCTTCATCGCCTGTGCATGCCAAGGCATCCACCAAATGCCC…	TCGCTCGCCACTACTAGCGGAGTCTCGTTTGATGTCCTTTCCTCTGGGTACTTAGATGTTTCAGTTCCCCAGGTTCGCTTCTAACCCCTATGTATTCAAGGTTAGATACCTTATTTATGATGACTAGAAAGCTGTGCTGTTCTCGCTCACGCGCCGTACGCATTCCAGAGGAATGCTGGCGCTCCGCGGGGGCGGCCCACATGGGCCGACGACCTAGCGGTCTGTATGGGTGTAAACCCATCCAGCGTTGCTCCAACAAAACAGATTTTCTAGTCATCTAAGGTGGGTTGCCCCATTCGGAAATCGTCGGATCAAAGGGTATTCGCACCTCCCCGACGCTTATCGCAGCGTATCACGTCCTTCATCGCCTGTGCATGCCAAGGCATCCACCAAATGCCC…	TCGCTCGCCACTACTAGCGGAGTCTCGTTTGATGTCCTTTCCTCTGGGTACTTAGATGTTTCAGTTCCCCAGGTTCGCTTCTAACCCCTATGTATTCAAGGTTAGATACCTTATTTATGATGACTAGAAAGCTGTGCTGTTCTCGCTCACGCGCCGTACGCATTCCAGAGGAATGCTGGCGCTCCGCGGGGGCGGCCCACATGGGCCGACGACCTAGCGGTCTGTATGGGTGTAAACCCATCCAGCGTTGCTCCAACAAAACAGATTTTCTAGTCATCTAAGGTGGGTTGCCCCATTCGGAAATCGTCGGATCAAAGGGTATTCGCACCTCCCCGACGCTTATCGCAGCGTATCACGTCCTTCATCGCCTGTGCATGCCAAGGCATCCACCAAATGCCC…	TCGCTCGCCACTACTAGCGGAGTCTCGTTTGATGTCCTTTCCTCTGGGTACTTAGATGTTTCAGTTCCCCAGGTTCGCTTCTAACCCCTATGTATTCAAGGTTAGATACCTTATTTATGATGACTAGAAAGCTGTGCTGTTCTCGCTCACGCGCCGTACGCATTCCAGAGGAATGCTGGCGCTCCGCGGGGGCGGCCCACATGGGCCGACGACCTAGCGGTCTGTATGGGTGTAAACCCATCCAGCGTTGCTCCAACAAAACAGATTTTCTAGTCATCTAAGGTGGGTTGCCCCATTCGGAAATCGTCGGATCAAAGGGTATTCGCACCTCCCCGACGCTTATCGCAGCGTATCACGTCCTTCATCGCCTGTGCATGCCAAGGCATCCACCAAATGCCC…	TCGCTCGCCACTACTAGCGGAGTCTCGTTTGATGTCCTTTCCTCTGGGTACTTAGATGTTTCAGTTCCCCAGGTTCGCTTCTAACCCCTATGTATTCAAGGTTAGATACCTTATTTATGATGACTAGAAAGCTGTGCTGTTCTCGCTCACGCGCCGTACGCATTCCAGAGGAATGCTGGCGCTCCGCGGGGGCGGCCCACATGGGCCGACGACCTAGCGGTCTGTATGGGTGTAAACCCATCCAGCGTTGCTCCAACAAAACAGATTTTCTAGTCATCTAAGGTGGGTTGCCCCATTCGGAAATCGTCGGATCAAAGGGTATTCGCACCTCCCCGACGCTTATCGCAGCGTATCACGTCCTTCATCGCCTGTGCATGCCAAGGCATCCACCAAATGCCC…	TCGCTCGCCACTACTAGCGGAGTCTCGTTTGATGTCCTTTCCTCTGGGTACTTAGATGTTTCAGTTCCCCAGGTTCGCTTCTAACCCCTATGTATTCAAGGTTAGATACCTTATTTATGATGACTAGAAAGCTGTGCTGTTCTCGCTCACGCGCCGTACGCATTCCAGAGGAATGCTGGCGCTCCGCGGGGGCGGCCCACATGGGCCGACGACCTAGCGGTCTGTATGGGTGTAAACCCATCCAGCGTTGCTCCAACAAAACAGATTTTCTAGTCATCTAAGGTGGGTTGCCCCATTCGGAAATCGTCGGATCAAAGGGTATTCGCACCTCCCCGACGCTTATCGCAGCGTATCACGTCCTTCATCGCCTGTGCATGCCAAGGCATCCACCAAATGCCC…
CTTGTACACACCGCCCGTCACACCATGGGAGTTGGTTTTACCCGAAGGCGCTGTGCTAACCGCAAGGAGGCAGGCGACCACGGTAGGGTCAGCGACTGGGGTGAAGTCGTAACAAGGTAGCCGTAGGGGAACCTGCAGCTGGATCACCTCCTTTCTAAGGAAGATCGAGAATTGGAAAGAGGCCGGATTTATCCGGATGATCCTTCTCCATCTTATTAGAACATAGATCGCAGGCCAGTCAGCCTGACGATCGCTTGCAGGCGTGCCGCCTTCGTTTCTCTTTCTTCATTGTTGATTGCTCACGGGCCGTACCGCAGCTGACGCTGCTGGCCCTGCGCAGGCGCGGCCCATCAGGGCCGACGGCCGGTCGGCCTTGCGAAGCTTCGCTTCGGGGTGGAT…	TCGCTCGCCACTACTAGCGGAGTCTCGTTTGATGTCCTTTCCTCTGGGTACTTAGATGTTTCAGTTCCCCAGGTTCGCTTCTAACCCCTATGTATTCAAGGTTAGATACCTTATTTATGATGACTAGAAAGCTGTGCTGTTCTCGCTCACGCGCCGTACGCATTCCAGAGGAATGCTGGCGCTCCGCGGGGGCGGCCCACATGGGCCAACGACCTAGCGGTCTGTATGGGTGTAAACCCATCCAGCGTTGCTCCAACAAAACAGATTTTCTAGTCATCTAAGGTGGGTTGCCCCATTCGGAAATCGTCGGATCAAAGGGTATTCGCACCTCCCCGACGCTTATCGCAGCGTATCACGTCCTTCATCGCCTGTGCATGCCAAGGCATCCACCAAATGCCC…	TCGCTCGCCACTACTAGCGGAGTCTCGTTTGATGTCCTTTCCTCTGGGTACTTAGATGTTTCAGTTCCCCAGGTTCGCTTCTAACCCCTATGTATTCAAGGTTAGATACCTTATTTATGATGACTAGAAAGCTGTGCTGTTCTCGCTCACGCGCCGTACGCATTCCAGAGGAATGCTGGCGCTCCGCGGGGGCGGCCCACATGGGCCAACGACCTAGCGGTCTGTATGGGTGTAAACCCATCCAGCGTTGCTCCAACAAAACAGATTTTCTAGTCATCTAAGGTGGGTTGCCCCATTCGGAAATCGTCGGATCAAAGGGTATTCGCACCTCCCCGACGCTTATCGCAGCGTATCACGTCCTTCATCGCCTGTGCATGCCAAGGCATCCACCAAATGCCC…	CTTGTACACACCGCCCGTCACACCATGGGAGTTGGTTTTACCCGAAGGCGCTGTGCTAACCGCAAGGAGGCAGGCGACCACGGTAGGGTCAGCGACTGGGGTGAAGTCGTAACAAGGTAGCCGTAGGGGAACCTGCAGCTGGATCACCTCCTTTCTAAGGAAGATCGAGAATTGGAAAGAGGCCGGATTTATCCGGATGATCCTTCTCCATCTTATTAGAACATAGATCGCAGGCCAGTCAGCCTGACGATCGCTTGCAGGCGTGCCGCCTTCGTTTCTCTTTCTTCATTGTTGATTGCTCACGGGCCGTACCGCAGCTGACGCTGCTGGCCCTGCGCAGGCGCGGCCCATCAGGGCCGACGGCCGGTCGGCCTTGCGAAGCTTCGCTTCGGGGTGGAT…	TCGCTCGCCACTACTAGCGGAGTCTCGTTTGATGTCCTTTCCTCTGGGTACTTAGATGTTTCAGTTCCCCAGGTTCGCTTCTAACCCCTATGTATTCAAGGTTAGATACCTTATTTATGATGACTAGAAAGCTGTGCTGTTCTCGCTCACGCGCCGTACGCATTCCAGAGGAATGCTGGCGCTCCGCGGGGGCGGCCCACATGGGCCAACGACCTAGCGGTCTGTATGGGTGTAAACCCATCCAGCGTTGCTCCAACAAAACAGATTTTCTAGTCATCTAAGGTGGGTTGCCCCATTCGGAAATCGTCGGATCAAAGGGTATTCGCACCTCCCCGACGCTTATCGCAGCGTATCACGTCCTTCATCGCCTGTGCATGCCAAGGCATCCACCAAATGCCC…	TCGCTCGCCACTACTAGCGGAGTCTCGTTTGATGTCCTTTCCTCTGGGTACTTAGATGTTTCAGTTCCCCAGGTTCGCTTCTAACCCCTATGTATTCAAGGTTAGATACCTTATTTATGATGACTAGAAAGCTGTGCTGTTCTCGCTCACGCGCCGTACGCATTCCAGAGGAATGCTGGCGCTCCGCGGGGGCGGCCCACATGGGCCAACGACCTAGCGGTCTGTATGGGTGTAAACCCATCCAGCGTTGCTCCAACAAAACAGATTTTCTAGTCATCTAAGGTGGGTTGCCCCATTCGGAAATCGTCGGATCAAAGGGTATTCGCACCTCCCCGACGCTTATCGCAGCGTATCACGTCCTTCATCGCCTGTGCATGCCAAGGCATCCACCAAATGCCC…
CTTGTACACACCGCCCGTCACACCATGGGAGTTGGTTTTGCCTGAAGACGGTGTGCTAACCGCAAGGGGGCAGCCGGCCACGGTAAGGTCAGCGACTGGGGTGAAGTCGTAACAAGGTAGCCGTAGGGGAACCTGTGGCTGGATCACCTCCTTTCTAAGGAAGACATTGAGTATTATTAGATTTATTTAATGATCTGAATATTTTTTAAAGATTATTTGATACAATATGGCTGCTATTATAGCGGTTTTAGAGGATCGCCGTCCAAGTGTCTCTTTCTTTTCTATGATATTTTGCGATGATGGGTTCATTACTATGTTTTTATTTAGGGCCCGTAGCTCAGGCGGTTAGAGCGCACCCCTGATAAGGGTGAGGTCGGTAGTTCAAGTCTACCTGGGCCC…	TCGCTCGCCACTACTAACGGAGTCTCAATTGATGTCCTTTCCTACAGGTACTTAGATGTTTCAGTTCCCTGCGTTCGCTTCTTTTATCCTATTTTATTCAGATAATGATACCTATAAACAGCTAGAAAATTAAACCGTAATGTACACTTTCCTAGACGTCTAAGGTGGGTTCCCCCATTCGGAAATCTACGGATCAATGCTTATTTGCAGCTCCCTATAGCTTATCGCAGCATATCACGTCCTTCATCGCCTGTGCATGCCAAGGCATCCACCAAATGCCCTTGTCGCGCTTGATCACTCTCATTGTCAATCGTCACAAAGTTCTCTTACAAACTCTTTATTAATCAAAAAAACATAACAAAAATATCATTATGATTCCTTGATAGACCAATTTCCTGA…	CTTGTACACACCGCCCGTCACACCATGGGAGTTGGTTTTGCCTGAAGACGGTGTGCTAACCGCAAGGGGGCAGCCGGCCACGGTAAGGTCAGCGACTGGGGTGAAGTCGTAACAAGGTAGCCGTAGGGGAACCTGTGGCTGGATCATCTCCTTTCTAAGGAAGATATTGAGTATTATTAGATTTATTTAATGATCTGAATATTTTTTAAAGATTATTCGATACAATATGGCTGCTATTATAGCGGTTTTAGAGGATCGCCGTCCAAGTGTCTCTTTCTTTTCTATGATATTTTGCGATGATGGGTTCATTACTATGTTTTTATTTAGGGCCCGTAGCTCAGGCGGTTAGAGCGCACCCCTGATAAGGGTGAGGTCGGTAGTTCAAGTCTACCTGGGCCC…
CTTGTACACACCGCCCGTCACACCATGGGAGTTGGTTTTGCCTGAAGACGGTGTGCTAACCGCAAGGAGGCAGCCGGCCACGGTAGGGTCAGCGACTGGGGTGAAGTCGTAACAAGGTAGCCGTAGGGGAACCTGCGGCTGGATCACCTCCTTTCTAAGGAAGATGTTGAGTATCATTGAATTTATTGAGTGATCTGAACGTTTTTTGAAGATTAAAGCTTTTAATTAAGCTTGATATAAATTTGCTGTTGTGAAGCAGCGTTTTTAAAAGGATCGCCGTCCATGTTTCTCTTTCTTTTCGGATTTTTTGCGATGATGGGGGGTCGTTAATATTTGGTTTTGAGGGCCCGTAGCTCAGGTGGTTAGAGTGCACCCCTGATAAGGGTGAGGTCGGTAGTT…	CTTGTACACACCGCCCGTCACACCATGGGAGTTGGTTTTGCCTGAAGACGGTGTGCTAACCGCAAGGAGGCAGCCGGCCACGGTAGGGTCAGCGACTGGGGTGAAGTCGTAACAAGGTAGCCGTAGGGGAACCTGCGGCTGGATCACCTCCTTTCTAAGGAAGATGTTGAGTATCATTGAATTTATTGAGTGATCTGAACGTTTTTTGAAGATTAAAGCTTTTAATTAAGCTTGATATAAATTTGCTGTTGTGAAGCAGCGTTTTTAAAAGGATCGCCGTCCATGTTTCTCTTTCTTTTCGGATTTTTTGCGATGATGGGGGGTCGTTAATATTTGGTTTTGAGGGCCCGTAGCTCAGGTGGTTAGAGTGCACCCCTGATAAGGGTGAGGTCGGTAGTT…	TCGCTCGCCACTACTAACGGAGTCTCAATTGATGTCCTTTCCTACAGGTACTTAGATGTTTCAGTTCCCTGCGTTCGCTTCTTTTACCCTATTTCATTCAGATAAAGATACCTTCAAAATACCTAGAAAATTAAACCAACTTAGTTCAGTTTCCTAGGCACATAAGGCGGGTTACCCCATTCGGAAATCTACGGATCAATGCTTATTTGCAGCTCCCCATAGCTTATCGCAGCATATCACGTCCTTCATCGCCTGTGCATGCCAAGGCATCCACCAAATGCCCTTTCGCGCTTGATTACTCTCATTGTCAATCGTCATAAAGTTCTTTGCAAACTCTTTATAATTAAAAAAACATAATATCCTTATGCTTCTTCAATAGACCAATTTCCTGAGATAAAT…
CTTGTACACACCGCCCGTCACACCATGGGAGTGGGTTTTACCAGAAGTAGTTAGCCTAACCGCAAGGGGGCGATTACCACGGTAGGATTCATGACTGGGGTGAAGTCGTAACAAGGTAGCCGTATCGGAAGGTGCGGCTGGATCACCTCCTTTCAGAGCTTAGTGCTCGTGTTAAGCGTCCACTCTTATCGGTTGTTTGATATAGCTGGGATCGGTTGTGGGCTTGGGTAGAGGGACTCCTCCCTGTGTCCATGACTTCTGACTACTGATCCGGGAAGGTTTTGGGTCTGTAGCTCAGTCGGTTAGAGCACCGTCTTGATAAGGCGGGGGTCGTTGGTTCGAATCCAACCAGACCCACCAAGTATTCGCAGGTAGAGATGCCGTGGATATGGGGGTGTA…	TCGCTCGCCACTACTTTCGGAATCTCGGTTGATTTCTTTTCCTCGAGCTACTGAGATGTTTCAGTTCACCCGGTTCGCTTCCACTGACCTATGTATTCAGTCAGGGATACTCCTTGCGGAGTGGGTTTCCCCATTCGGATATCTGCGGATCAAAGCTTGTTTGCCAGCTCCCCGCAGCTTTTCGCAGGCTACTACGTCCTTCATCGCCTGTGATCGCCAAGGCATCCACCATATGCACTTAGTCGCTTGATCCTATAACGCTGTAGGCTATAGGACCTGAGTATTAGCGTTTGTGCCGTTCATAAGTTTCAAAGCAGTCTGAGGTTATTCACCCCAGTCTTGAGAACTTGGAACAAAATTAATGCAATCACAACCCGTACCCATCTTCATCAGCAAGCT…	CTTGTACACACCGCCCGTCACACCATGGGAGTGGGTTTTACCAGAAGTAGTTAGCCTAACCGCAAGGGGGGCGATTACCACGGTAGGATTCATGACTGGGGTGAAGTCGTAACAAGGTAGCCGTATCGGAAGGTGCGGCTGGATCACCTCCTTTCAGAGCTTAGTGCTCGTGTTAAGCGTCCACTCTTATCGGTTGTTTGATATAGCTGGGATCGGTTGTGGGCTTGGGTAGAGGGACTCCTCCCTGTGTCCATGACTTCTGACTACTGATCCGGGAAGGTTTTGGGTCTGTAGCTCAGTCGGTTAGAGCACCGTCTTGATAAGGCGGGGGTCGTTGGTTCGAATCCAACCAGACCCACCAAGTATTCGCAGGTAGAGATGCCGTGGATATGGGGGTGT…
CTTGTACACACCGCCCGTCACACCATGGGAGTGGGGGATACCAGAAGCAGGTAGGGTAACCGCAAGGAGCCCGCTTGCCACGGTATGCTTCATGACTGGGGTGAAGTCGTAACAAGGTAGCCGTAGGGGAACCTGCGGCTGGATCACCTCCTTTCTAGAGAAAAAGTAGGGGTAGAGCATCCACACCTATCGGTAATCAGATACAGATGCGAAGAGAATGTTGGGTTTGTAGCTCAGCTGGTTAGAGCACACGCTTGATAAGCGTGGGGTCGGAGGTTCAAGTCCTCCCAGACCCACCAGTAGTCGTAGAGCGGAGCAGATCCGCCCAGGTACTGGGGGCATAGCTCAGTTGGTAGAGCACCTGCTTTGCAAGCAGGGGGTCATCGGTTCGATCCCGTT…	TCGCTCGCCACTACTTGCGGAATCTCGGTTGATTTCTTTTCCTCCGGGTACTTAGATGGTTCAGTTCTCCGGGTTCGCTTCTCTAAGCTTATGTATTCAGCTTAGGATACACATTGCTGTGTGGGTTTCCCCATTCGGACATCACCGGATCAAAGCTCTATTGCCAGCTCCCCGATGCTTTTCGCAGGCTTACACGTCCTTCGTCGCCTATCATCGCCAAGGCATCCACCTGATGCACTTATTCACTTGACTCTATCATTTGAAGTGCCTTTTTGACTTCGCCTGCGCTGCGTTGACTACAGCTGGGGCTTAAGGCCTCTACTTTGATAAAGCTTACTGCTTGTTGTGTCCGAATCCTGCCTTTTGTGTTTCAGGATTCGGTCGATACAATCATCACCC…	TCGCTCGCCACTACTTGCGGAATCTCGGTTGATTTCTTTTCCTCCGGGTACTTAGATGGTTCAGTTCTCCGGGTTCGCTTCTCTAAGCTTATGTATTCAGCTTAGGATACACATTGCTGTGTGGGTTTCCCCATTCGGACATCACCGGATCAAAGCTCTATTGCCAGCTCCCCGATGCTTTTCGCAGGCTTACACGTCCTTCGTCGCCTATCATCGCCAAGGCATCCACCTGATGCACTTATTCACTTGACTCTATCATTTGAAGTGCCTTTTTGACTTCGCCTGCGCTGCGTTGACTACAGCTGGGGCTTAAGGCCTCTACTTTGATAAAGCTTACTGCTTGTTGTGTCCGAATCCTGCCTTTTGTGTTTCAGGATTCGGTCGATACAATCATCACCC…	TCGCTCGCCACTACTTGCGGAATCTCGGTTGATTTCTTTTCCTCCGGGTACTTAGATGGTTCAGTTCTCCGGGTTCGCTTCTCTAAGCTTATGTATTCAGCTTAGGATACACATTGCTGTGTGGGTTTCCCCATTCGGACATCACCGGATCAAAGCTCTATTGCCAGCTCCCCGATGCTTTTCGCAGGCTTACACGTCCTTCGTCGCCTATCATCGCCAAGGCATCCACCTGATGCACTTATTCACTTGACTCTATCATTTGAAGTGCCTTTTTGACTTCGCCTGCGCTGCGTTGACTACAGCTGGGGCTTAAGGCCTCTACTTTGATAAAGCTTACTGCTTGTTGTGTCCGAATCCTGCCTTTTGTGTTTCAGGATTCGGTCGATACAATCATCACCC…
TCGCTCGCCACTACTTGCGGAATCTCGGTTGATTTCTTTTCCTCCGGGTACTTAGATGGTTCAGTTCTCCGGGTTCGCTTCTCTAAGCCTATGTATTCAACTTAGGATACTGCACAGAATGCAGTGGGTTTCCCCATTCGGACACCGCGGGATCATTGCTTTATTGCCAGCTCCCCCGCGCTTTTCGCAGGCTTACACGTCCTTCGTCGCCTATCATCGCCAAGGCATCCGCCTGATGCACTTATTCACTTGACTCTATCATTTCAAGAACTTCTTTGACTTCGTTTACCTACCCGTTGACTAAGTAAGCAAACTTGAAATCCCTACTTTGATAAAGCTTACTGCTTTGTTGTGTCTTAATCCTGCCTTTTGTGTTTCAGGATTAAGTCGATACAATCA…	TCGCTCGCCACTACTTGCGGAATCTCGGTTGATTTCTTTTCCTCCGGGTACTTAGATGGTTCAGTTCTCCGGGTTCGCTTCTCTAAGCCTATGTATTCAACTTAGGATACTGCACAGAATGCAGTGGGTTTCCCCATTCGGACACCGCGGGATCATTGCTTTATTGCCAGCTCCCCCGCGCTTTTCGCAGGCTTACACGTCCTTCGTCGCCTATCATCGCCAAGGCATCCGCCTGATGCACTTATTCACTTGACTCTATCATTTCAAGAACTTCTTTGACTTCGTTTACCTACCCGTTGACTAAGTAAGCAAACTTGAAATCCCTACTTTGATAAAGCTTACTGCTTTGTTGTGTCTTAATCCTGCCTTTTGTGTTTCAGGATTAAGTCGATACAATCA…	TCGCTCGCCACTACTTGCGGAATCTCGGTTGATTTCTTTTCCTCCGGGTACTTAGATGGGTCAGTTCTCCGGGTTCGCTTCTCTAAGCCTATGTATTCAACTTAGGATACTGCACAGAATGCAGTGGGTTTCCCCATTCGGACACCGCGGGATCATTGCTTTATTGCCAGCTCCCCCGCGCTTTTCGCAGGCTTACACGTCCTTCGTCGCCTATCATCGCCAAGGCATCCGCCTGATGCACTTATTCACTTGACTCTATCATTTCAAGAACTTCTTTGACTTCGTTTACCTACCCGTTGACTAAGTAAGCAAACTTGAAATCCCTACTTTGATAAAGCTTACTGCTTTGTTGTGTCTTAATCCTGCCTTTTGTGTTTCAGGATTAAGTCGATACAATCA…	TCGCTCGCCACTACTTGCGGAATCTCGGTTGATTTCTTTTCCTCCGGGTACTTAGATGGTTCAGTTCTCCGGGTTCGCTTCTCTAAGCCTATGTATTCAACTTAGGATACTGCACAGAATGCAGTGGGTTTCCCCATTCGGACACCGCGGGATCATTGCTTTATTGCCAGCTCCCCCGCGCTTTTCGCAGGCTTACACGTCCTTCGTCGCCTATCATCGCCAAGGCATCCGCCTGATGCACTTATTCACTTGACTCTATCATTTCAAGAACTTCTTTGACTTCGTTTACCTACCCGTTGACTAAGTAAGCAAACTTGAAATCCCTACTTTGATAAAGCTTACTGCTTTGTTGTGTCTTAATCCTGCCTTTTGTGTTTCAGGATTAAGTCGATACAATCA…
CTTGTACACACCGCCCGTCACACCATGGGAGTGGGGGATACCAGAAGTAGGTAGGGTAACCGCAAGGAGCCCGCTTACCACGGTATGCTTCATGACTGGGGTGAAGTCGTAACAAGGTAGCCGTAGGGGAACCTGCGGCTGGATCACCTCCTTTCTAGAGAAAGAAGAGGCTTTAGGCATTCACACTTATCGGTAAACTGAAAAAGATGCGGAAGAAGCTTGAGTGAAGGCAAGATTCGCTTAAGAAGAGAATCCGGGTTTGTAGCTCAGCTGGTTAGAGCACACGCTTGATAAGCGTGGGGTCGGAGGTTCAAGTCCTCCCAGACCCACCAAGAACGGGGGCATAGCTCAGTTGGTAGAGCACCTGCTTTGCAAGCAGGGGGTCATCGGTTCGATCCC…	TCGCTCGCCACTACTTGCGGAATCTCGGTTGATTTCTTTTCCTCCGGGTACTTAGATGGTTCAGTTCTCCGGGTTCGCTTCTCTAAGTCTATGTATTCAACTTAGGATACTGCACAGAATGCAGTGGGTTTCCCCATTCGGACATCGCGGGATCATTGCTTTATTGCCAGCTCCCCCGCGCTTTTCGCAGGCTTACACGTCCTTCGTCGCCTATCATCGCCAAGGCATCCACCTGATGCACTTATTCACTTGACTCTATCATTTCAAGAACTTCTTTGACTTTGCCTAACATTCCGTTGACTAGAACATCAGACTTGAATTTCCTACTTTGATAAAGCTTACTGCTTTGTTGTGTCTTAATCCTGCCTTTTGTGTTTCAGGATTAAGTCGATACAATCA…	CTTGTACACACCGCCCGTCACACCATGGGAGTGGGGGATACCAGAAGTAGGTAGGGTAACCGCAAGGAGCCCGCTTACCACGGTATGCTTCATGACTGGGGTGAAGTCGTAACAAGGTAGCCGTAGGGGAACCTGCGGCTGGATCACCTCCTTTCTAGAGAAAGAAGAGGCTTTAGGCATTCACACTTATCGGTAAACTGAAAAAGATGCGGAAGAAGCTTGAGTGAAGGCAAGATTCGCTTAAGAAGAGAATCCGGGTTTGTAGCTCAGCTGGTTAGAGCACACGCTTGATAAGCGTGGGGTCGGAGGTTCAAGTCCTCCCAGACCCACCAAGAACGGGGGGCATAGCTCAGTTGGTAGAGCACCTGCTTTGCAAGCAGGGGGTCATCGGTTCGATCC…	CTTGTACACACCGCCCGTCACACCATGGGAGTGGGGGATACCAGAAGTAGGTAGGGTAACCGCAAGGAGCCCGCTTACCACGGTATGCTTCATGACTGGGGTGAAGTCGTAACAAGGTAGCCGTAGGGGAACCTGCGGCTGGATCACCTCCTTTCTAGAGAAAGAAGAGGCTTTAGGCATTCACACTTATCGGTAAACTGAAAAAGATGCGGAAGAAGCTTGAGTGAAGGCAAGATTCGCTTAAGAAGAGAATCCGGGTTTGTAGCTCAGCTGGTTAGAGCACACGCTTGATAAGCGTGGGGTCGGAGGTTCAAGTCCTCCCAGACCCACCAAGAACGGGGGGCATAGCTCAGTTGGTAGAGCACCTGCTTTGCAAGCAGGGGGTCATCGGTTCGATCC…
CTTGTACACACCGCCCGTCACACCATGGGAGTGGGTTTTACCAGAAGTAGTTAGCCTAACCGCAAGGGGGGCGATTACCACGGTAGGATTCATGACTGGGGTGAAGTCGTAACAAGGTAGCCGTATCGGAAGGTGCGGCTGGATCACCTCCTTTAAGAGCTTGAGTGCTCGTGTCAAGTGTCCACGCTTATCGGTTGTTGTTATATAGCTGCTGGATCGGTGGCTGCTGATCCGAGAGAGAAAGGTTTCGCGGGTCTGTAGCTCAGTCGGTTAGAGCACCGTCTTGATAAGGCGGGGGTCGTTGGTTCGAATCCAACCAGACCCACCAAGGTTTCCTGAGAGGGAAATGGGGGTGTAGCTCAGCTGGGAGAGCGCCTGCTTTGCAAGCAGGATGTCATC…	CTTGTACACACCGCCCGTCACACCATGGGAGTGGGTTTTACCAGAAGTAGTTAGCCTAACCGCAAGGGGGGCGATTACCACGGTAGGATTCATGACTGGGGTGAAGTCGTAACAAGGTAGCCGTATCGGAAGGTGCGGCTGGATCACCTCCTTTAAGAGCTTGAGTGCTCGTGTCAAGTGTCCACGCTTATCGGTTGTTGTTATATAGCTGCTGGATCGGTGGCTGCTGATCCGAGAGAGAAAGGTTTCGCGGGTCTGTAGCTCAGTCGGTTAGAGCACCGTCTTGATAAGGCGGGGGTCGTTGGTTCGAATCCAACCAGACCCACCAAGGTTTCCTGAGAGGGAAATGGGGGTGTAGCTCAGCTGGGAGAGCGCCTGCTTTGCAAGCAGGATGTCATC…	TCGCTCGCCACTACTTTCGGAATCTCGGTTGATTTCTTTTCCTCGAGCTACTGAGATGTTTCAGTTCACCCGGTTCGCCTCCACTGGCCTATGTATTCAGCCAGGGATACCGCTTGCGCGGTGGGTTTCCCCATTCGGATATCTGCGGATCAATGCTTGTTTGCCAGCTCCCCGCAGCTTTTCGCAGGCTACTACGTCCTTCATCGCCTGTGATCGCCAAGGCATCCACCATATGCACTTAGTCGCTTGATCCTATAACACTAAAGTCTTATAGGTGCTGTTCATTCGCGCTTGTGCCGTTCATAAGTTCAAAGCATCTGACCAAACGCTTGCGCGCCCAGCCAGTTCTTGAGACTTGGAACAAAATCATGCAATCACAACCCGTATCCGTCTTCATCG…
TCGCTCGCCACTACTTTGGGAATCTCGGTTGATTTCTTTTCCTGCGGTTACTTAGATGTTTCAGTTCACCGCGTTCGCTTCGCATGGCCTATGTATTCAGCCATGGATACTCCAAAAGGAGTGGGTTTCCCCATTCGGACATCTACGGATCAAAGCTTGTTTGCCAGCTCCCCGTAGCTTTTCGCAGGCTACCGCGTCCTTCATCGCCTGTGATCGCCAAGGCATCCACCACATGCACTTGTTCGCTTGACCCTATAACGAGTCTGTCTCATCGACAGTCGCTACAGGTTGAGTTCTCGCGTTGTGCCGTATTCCAATTGATGTCGGCTAGAGTTAGCGCTTTAGCGCTTACTCTGGCCCCACTCCCGAAGGGAGTAGTTTACGAATCATCTTGAGATA…	CTTGTACACACCGCCCGTCACACCATGGGAGTGGGTTTTACCAGAAGTGGCTAGTCTAACCGCAAGGAGGACGGTCACCACGGTAGGATTCATGACTGGGGTGAAGTCGTAACAAGGTAGCCGTATCGGAAGGTGCGGCTGGATCACCTCCTTTCCAGAGCTTCTCGCAAAATTGAGCGCTCACGCTTATCGGCTGTAAATTAAAGACAGACTCAGGGGTCTGTAGCTCAGTCGGTTAGAGCACCGTCTTGATAAGGCGGGGGTCGTTGGTTCGAATCCAACCAGACCCACCATTGTCTGACGTGTCGGTGATCGTTAGCGCTTTAGCGCTTACGAGTACCCCAAGCCGACAGGCTTACACCTGAGGATATTCTGTACATGGGGGCATAGCTCAGCTGG…	CTTGTACACACCGCCCGTCACACCATGGGAGTGGGTTTTACCAGAAGTGGCTAGTCTAACCGCAAGGAGGACGGTCACCACGGTAGGATTCATGACTGGGGTGAAGTCGTAACAAGGTAGCCGTATCGGAAGGTGCGGCTGGATCACCTCCTTTCCAGAGCTTCTCGCAAAATTGAGCGCTCACGCTTATCGGCTGTAAATTAAAGACAGACTCAGGGGTCTGTAGCTCAGTCGGTTAGAGCACCGTCTTGATAAGGCGGGGGTCGTTGGTTCGAATCCAACCAGACCCACCACCGTCTTGTGGGCGGTACACACCTGAGGAATTCTGTACATGGGGGCATAGCTCAGCTGGGAGAGCACCTGCTTTGCAAGCAGGGGGTCGTCGGTTCGATCCCGTCT…	TCGCTCGCCACTACTTTGGGAATCTCGGTTGATTTCTTTTCCTGCGGTTACTTAGATGTTTCAGTTCACCGCGTTCGCTTCACATGGCCTATGTATTCAGCCATGGATACTCCAAAAGGAGTGGGTTTCCCCATTCGGACATCTACGGATCAAAGCTTGTTTGCCAGCTCCCCGTAGCTTTTCGCAGGCTACCGCGTCCTTCATCGCCTGTGATCGCCAAGGCATCCACCACATGCACTTGTTCGCTTGACCCTATAACGAGTCTGTCTCGTCGACAGTCGCTACAGGTTGAGTTCTCGCGTTGTGCCGTATTCCAATTGAGTCAAACATAGAGTTCGAATCATCTTGAGATACATCGATACAATCACAACCCGGATAGTTTCCACGTCCATCTCAAGA…	CTTGTACACACCGCCCGTCACACCATGGGAGTGGGTTTTACCAGAAGTGGCTAGTCTAACCGCAAGGAGGACGGTCACCACGGTAGGATTCATGACTGGGGTGAAGTCGTAACAAGGTAGCCGTATCGGAAGGTGCGGCTGGATCACCTCCTTTCCAGAGCTTCTCGCAAAATTGAGCGCTCACGCTTATCGGCTGTAAATTAAAGACAGACTCAGGGGTCTGTAGCTCAGTCGGTTAGAGCACCGTCTTGATAAGGCGGGGGTCGTTGGTTCGAATCCAACCAGACCCACCATTGTCTGACGTGTCGGTGATCGTTAGCGCTTTAGCGCTTACGAGTACCCCAAGCCGACAGGCTTACACCTGAGGATATTCTGTACATGGGGGCATAGCTCAGCTGG…	TCGCTCGCCACTACTTTGGGAATCTCGGTTGATTTCTTTTCCTGCGGTTACTTAGATGTTTCAGTTCACCGCGTTCGCTTCGCATGGCCTATGTATTCAGCCATGGATACTCCAAAAGGAGTGGGTTTCCCCATTCGGACATCTACGGATCAAAGCTTGTTTGCCAGCTCCCCGTAGCTTTTCGCAGGCTACCGCGTCCTTCATCGCCTGTGATCGCCAAGGCATCCACCACATGCACTTGTTCGCTTGACCCTATAACGAGTCTGTCTCATCGACAGTCGCTACAGGTTGAGTTCTCGCGTTGTGCCGTATTCCAATTGATGTCGGCTAGAGTTAGCGCTTTAGCGCTTACTCTGGCCCCACTCCCGAAGGGAGTAGTTTACGAATCATCTTGAGATA…	TCGCTCGCCACTACTTTGGGAATCTCGGTTGATTTCTTTTCCTGCGGTTACTTAGATGTTTCAGTTCACCGCGTTCGCTTCGCATGGCCTATGTATTCAGCCATGGATACTCCAAAAGGAGTGGGTTTCCCCATTCGGACATCTACGGATCAAAGCTTGTTTGCCAGCTCCCCGTAGCTTTTCGCAGGCTACCGCGTCCTTCATCGCCTGTGATCGCCAAGGCATCCACCACATGCACTTGTTCGCTTGACCCTATAACGAGTCTGTCTCATCGACAGTCGCTACAGGTTGAGTTCTCGCGTTGTGCCGTATTCCAATTGATGTCGGCTAGAGTTAGCGCTTTAGCGCTTACTCTGGCCCCACTCCCGAAGGGAGTAGTTTACGAATCATCTTGAGATA…	CTTGTACACACCGCCCGTCACACCATGGGAGTGGGTTTTACCAGAAGTGGCTAGTCTAACCGCAAGGAGGACGGTCACCACGGTAGGATTCATGACTGGGGTGAAGTCGTAACAAGGTAGCCGTATCGGAAGGTGCGGCTGGATCACCTCCTTTCCAGAGCTTCTCGCAAAATTGAGCGCTCACGCTTATCGGCTGTAAATTAAAGACAGACTCAGGGGTCTGTAGCTCAGTCGGTTAGAGCACCGTCTTGATAAGGCGGGGGTCGTTGGTTCGAATCCAACCAGACCCACCATTGTCTGACGTGTCGGTGATCGTTAGCGCTTTAGCGCTTACGAGTACCCCAAGCCGACAGGCTTACACCTGAGGATATTCTGTACATGGGGGCATAGCTCAGCTGG…	CTTGTACACACCGCCCGTCACACCATGGGAGTGGGTTTTACCAGAAGTGGCTAGTCTAACCGCAAGGAGGACGGTCACCACGGTAGGATTCATGACTGGGGTGAAGTCGTAACAAGGTAGCCGTATCGGAAGGTGCGGCTGGATCACCTCCTTTCCAGAGCTTCTCGCAAAATTGAGCGCTCACGCTTATCGGCTGTAAATTAAAGACAGACTCAGGGGTCTGTAGCTCAGTCGGTTAGAGCACCGTCTTGATAAGGCGGGGGTCGTTGGTTCGAATCCAACCAGACCCACCACCGTCTTGTGGGCGGTACACACCTGAGGAATTCTGTACATGGGGGCATAGCTCAGCTGGGAGAGCACCTGCTTTGCAAGCAGGGGGTCGTCGGTTCGATCCCGTCT…	TCGCTCGCCACTACTTTGGGAATCTCGGTTGATTTCTTTTCCTGCGGTTACTTAGATGTTTCAGTTCACCGCGTTCGCTTCACATGGCCTATGTATTCAGCCATGGATACTCCAAAAGGAGTGGGTTTCCCCATTCGGACATCTACGGATCAAAGCTTGTTTGCCAGCTCCCCGTAGCTTTTCGCAGGCTACCGCGTCCTTCATCGCCTGTGATCGCCAAGGCATCCACCACATGCACTTGTTCGCTTGACCCTATAACGAGTCTGTCTCGTCGACAGTCGCTACAGGTTGAGTTCTCGCGTTGTGCCGTATTCCAATTGAGTCAAACATAGAGTTCGAATCATCTTGAGATACATCGATACAATCACAACCCGGATAGTTTCCACGTCCATCTCAAGA…	CTTGTACACACCGCCCGTCACACCATGGGAGTGGGTTTTACCAGAAGTGGCTAGTCTAACCGCAAGGAGGACGGTCACCACGGTAGGATTCATGACTGGGGTGAAGTCGTAACAAGGTAGCCGTATCGGAAGGTGCGGCTGGATCACCTCCTTTCCAGAGCTTCTCGCAAAATTGAGCGCTCACGCTTATCGGCTGTAAATTAAAGACAGACTCAGGGGTCTGTAGCTCAGTCGGTTAGAGCACCGTCTTGATAAGGCGGGGGTCGTTGGTTCGAATCCAACCAGACCCACCATTGTCTGACGTGTCGGTGATCGTTAGCGCTTTAGCGCTTACGAGTACCCCAAGCCGACAGGCTTACACCTGAGGATATTCTGTACATGGGGGCATAGCTCAGCTGG…	TCGCTCGCCACTACTTTGGGAATCTCGGTTGATTTCTTTTCCTGCGGTTACTTAGATGTTTCAGTTCACCGCGTTCGCTTCGCATGGCCTATGTATTCAGCCATGGATACTCCAAAAGGAGTGGGTTTCCCCATTCGGACATCTACGGATCAAAGCTTGTTTGCCAGCTCCCCGTAGCTTTTCGCAGGCTACCGCGTCCTTCATCGCCTGTGATCGCCAAGGCATCCACCACATGCACTTGTTCGCTTGACCCTATAACGAGTCTGTCTCATCGACAGTCGCTACAGGTTGAGTTCTCGCGTTGTGCCGTATTCCAATTGATGTCGGCTAGAGTTAGCGCTTTAGCGCTTACTCTGGCCCCACTCCCGAAGGGAGTAGTTTACGAATCATCTTGAGATA…	TCGCTCGCCACTACTTTGGGAATCTCGGTTGATTTCTTTTCCTGCGGTTACTTAGATGTTTCAGTTCACCGCGTTCGCTTCGCATGGCCTATGTATTCAGCCATGGATACTCCAAAAGGAGTGGGTTTCCCCATTCGGACATCTACGGATCAAAGCTTGTTTGCCAGCTCCCCGTAGCTTTTCGCAGGCTACCGCGTCCTTCATCGCCTGTGATCGCCAAGGCATCCACCACATGCACTTGTTCGCTTGACCCTATAACGAGTCTGTCTCATCGACAGTCGCTACAGGTTGAGTTCTCGCGTTGTGCCGTATTCCAATTGATGTCGGCTAGAGTTAGCGCTTTAGCGCTTACTCTGGCCCCACTCCCGAAGGGAGTAGTTTACGAATCATCTTGAGATA…	CTTGTACACACCGCCCGTCACACCATGGGAGTGGGTTTTACCAGAAGTGGCTAGTCTAACCGCAAGGAGGACGGTCACCACGGTAGGATTCATGACTGGGGTGAAGTCGTAACAAGGTAGCCGTATCGGAAGGTGCGGCTGGATCACCTCCTTTCCAGAGCTTCTCGCAAAATTGAGCGCTCACGCTTATCGGCTGTAAATTAAAGACAGACTCAGGGGTCTGTAGCTCAGTCGGTTAGAGCACCGTCTTGATAAGGCGGGGGTCGTTGGTTCGAATCCAACCAGACCCACCATTGTCTGACGTGTCGGTGATCGTTAGCGCTTTAGCGCTTACGAGTACCCCAAGCCGACAGGCTTACACCTGAGGATATTCTGTACATGGGGGCATAGCTCAGCTGG…	CTTGTACACACCGCCCGTCACACCATGGGAGTGGGTTTTACCAGAAGTGGCTAGTCTAACCGCAAGGAGGACGGTCACCACGGTAGGATTCATGACTGGGGTGAAGTCGTAACAAGGTAGCCGTATCGGAAGGTGCGGCTGGATCACCTCCTTTCCAGAGCTTCTCGCAAAATTGAGCGCTCACGCTTATCGGCTGTAAATTAAAGACAGACTCAGGGGTCTGTAGCTCAGTCGGTTAGAGCACCGTCTTGATAAGGCGGGGGTCGTTGGTTCGAATCCAACCAGACCCACCACCGTCTTGTGGGCGGTACACACCTGAGGAATTCTGTACATGGGGGCATAGCTCAGCTGGGAGAGCACCTGCTTTGCAAGCAGGGGGTCGTCGGTTCGATCCCGTCT…	TCGCTCGCCACTACTTTGGGAATCTCGGTTGATTTCTTTTCCTGCGGTTACTTAGATGTTTCAGTTCACCGCGTTCGCTTCACATGGCCTATGTATTCAGCCATGGATACTCCAAAAGGAGTGGGTTTCCCCATTCGGACATCTACGGATCAAAGCTTGTTTGCCAGCTCCCCGTAGCTTTTCGCAGGCTACCGCGTCCTTCATCGCCTGTGATCGCCAAGGCATCCACCACATGCACTTGTTCGCTTGACCCTATAACGAGTCTGTCTCGTCGACAGTCGCTACAGGTTGAGTTCTCGCGTTGTGCCGTATTCCAATTGAGTCAAACATAGAGTTCGAATCATCTTGAGATACATCGATACAATCACAACCCGGATAGTTTCCACGTCCATCTCAAGA…	CTTGTACACACCGCCCGTCACACCATGGGAGTGGGTTTTACCAGAAGTGGCTAGTCTAACCGCAAGGAGGACGGTCACCACGGTAGGATTCATGACTGGGGTGAAGTCGTAACAAGGTAGCCGTATCGGAAGGTGCGGCTGGATCACCTCCTTTCCAGAGCTTCTCGCAAAATTGAGCGCTCACGCTTATCGGCTGTAAATTAAAGACAGACTCAGGGGTCTGTAGCTCAGTCGGTTAGAGCACCGTCTTGATAAGGCGGGGGTCGTTGGTTCGAATCCAACCAGACCCACCATTGTCTGACGTGTCGGTGATCGTTAGCGCTTTAGCGCTTACGAGTACCCCAAGCCGACAGGCTTACACCTGAGGATATTCTGTACATGGGGGCATAGCTCAGCTGG…	TCGCTCGCCACTACTTTGGGAATCTCGGTTGATTTCTTTTCCTGCGGTTACTTAGATGTTTCAGTTCACCGCGTTCGCTTCGCATGGCCTATGTATTCAGCCATGGATACTCCAAAAGGAGTGGGTTTCCCCATTCGGACATCTACGGATCAAAGCTTGTTTGCCAGCTCCCCGTAGCTTTTCGCAGGCTACCGCGTCCTTCATCGCCTGTGATCGCCAAGGCATCCACCACATGCACTTGTTCGCTTGACCCTATAACGAGTCTGTCTCATCGACAGTCGCTACAGGTTGAGTTCTCGCGTTGTGCCGTATTCCAATTGATGTCGGCTAGAGTTAGCGCTTTAGCGCTTACTCTGGCCCCACTCCCGAAGGGAGTAGTTTACGAATCATCTTGAGATA…
CTTGTACACACCGCCCGTCACACCATGGGAGTGGGTTTTACCAGAAGTGGCTAGTCTAACCGCAAGGAGGACGGTCACCACGGTAGGATTCATGACTGGGGTGAAGTCGTAACAAGGTAGCCGTATCGGAAGGTGCGGCTGGATCACCTCCTTTCTCGAGCTTATTTCCGCGAAGTTGAGCGCTCACGCTTATCGGCTGTAAATTAGGACAGACTCAGGGTCTGTAGCTCAGTCGGTTAGAGCACCGTCTTGATAAGGCGGGGGTCGTTGGTTCGAATCCAACCAGACCCACCAATTGTCTGGCGGAAAAACCTGAGTGTCTCTGTATGGGGGCATAGCTCAGCTGGGAGAGCACCTGCTTTGCAAGCAGGGGTCGTCGGTTCGATCCCGTCTGCCTCC…	CTTGTACACACCGCCCGTCACACCATGGGAGTGGGTTTTACCAGAAGTGGCTAGTCTAACCGCAAGGAGGACGGTCACCACGGTAGGATTCATGACTGGGGTGAAGTCGTAACAAGGTAGCCGTATCGGAAGGTGCGGCTGGATCACCTCCTTTCTCGAGCTTATTTCCGCGAAGTTGAGCGCTCACGCTTATCGGCTGTAAATTAGGACAGACTCAGGGGTCTGTAGCTCAGTCGGTTAGAGCACCGTCTTGATAAGGCGGGGGTCGTTGGTTCGAATCCAACCAGACCCACCAATTGTCTGGCGGAAAAACCTGAGTGTCTCTGTATGGGGGCATAGCTCAGCTGGGAGAGCACCTGCTTTGCAAGCAGGGGGTCGTCGGTTCGATCCCGTCTGCCT…	CTTGTACACACCGCCCGTCACACCATGGGAGTGGGTTTTACCAGAAGTGGCTAGTCTAACCGCAAGGAGGACGGTCACCACGGTAGGATTCATGACTGGGGTGAAGTCGTAACAAGGTAGCCGTATCGGAAGGTGCGGCTGGATCACCTCCTTTCTCGAGCTTATTTCCGCGAAGTTGAGCGCTCACGCTTATCGGCTGTAAATTAGGACAGACTCAGGGGTCTGTAGCTCAGTCGGTTAGAGCACCGTCTTGATAAGGCGGGGGTCGTTGGTTCGAATCCAACCAGACCCACCAATTGTCTGGCGGAAAAACCTGAGTGTCTCTGTATGGGGGCATAGCTCAGCTGGGAGAGCACCTGCTTTGCAAGCAGGGGGTCGTCGGTTCGATCCCGTCTGCCT…	CTTGTACACACCGCCCGTCACACCATGGGAGTGGGTTTTACCAGAAGTGGCTAGTCTAACCGCAAGGAGGACGGTCACCACGGTAGGATTCATGACTGGGGTGAAGTCGTAACAAGGTAGCCGTATCGGAAGGTGCGGCTGGATCACCTCCTTTCTCGAGCTTATTTCCGCGAAGTTGAGCGCTCACGCTTATCGGCTGTAAATTAGGACAGACTCAGGGGTCTGTAGCTCAGTCGGTTAGAGCACCGTCTTGATAAGGCGGGGGTCGTTGGTTCGAATCCAACCAGACCCACCAATTGTCTGGCGGAAAAACCTGAGTGTCTCTGTATGGGGGCATAGCTCAGCTGGGAGAGCACCTGCTTTGCAAGCAGGGGGTCGTCGGTTCGATCCCGTCTGCCT…	CTTGTACACACCGCCCGTCACACCATGGGAGTGGGTTTTACCAGAAGTGGCTAGTCTAACCGCAAGGAGGACGGTCACCACGGTAGGATTCATGACTGGGGTGAAGTCGTAACAAGGTAGCCGTATCGGAAGGTGCGGCTGGATCACCTCCTTTCTCGAGCTTATTTCCGCGAAGTTGAGCGCTCACGCTTATCGGCTGTAAATTAGGACAGACTCAGGGTCTGTAGCTCAGTCGGTTAGAGCACCGTCTTGATAAGGCGGGGGTCGTTGGTTCGAATCCAACCAGACCCACCAATTGTCTGGCGGAAAAACCTGAGTGTCTCTGTATGGGGGCATAGCTCAGCTGGGAGAGCACCTGCTTTGCAAGCAGGGGTCGTCGGTTCGATCCCGTCTGCCTCC…	CTTGTACACACCGCCCGTCACACCATGGGAGTGGGTTTTACCAGAAGTGGCTAGTCTAACCGCAAGGAGGACGGTCACCACGGTAGGATTCATGACTGGGGTGAAGTCGTAACAAGGTAGCCGTATCGGAAGGTGCGGCTGGATCACCTCCTTTCTCGAGCTTATTTCCGCGAAGTTGAGCGCTCACGCTTATCGGCTGTAAATTAGGACAGACTCAGGGGTCTGTAGCTCAGTCGGTTAGAGCACCGTCTTGATAAGGCGGGGGTCGTTGGTTCGAATCCAACCAGACCCACCAATTGTCTGGCGGAAAAACCTGAGTGTCTCTGTATGGGGGCATAGCTCAGCTGGGAGAGCACCTGCTTTGCAAGCAGGGGGTCGTCGGTTCGATCCCGTCTGCCT…	CTTGTACACACCGCCCGTCACACCATGGGAGTGGGTTTTACCAGAAGTGGCTAGTCTAACCGCAAGGAGGACGGTCACCACGGTAGGATTCATGACTGGGGTGAAGTCGTAACAAGGTAGCCGTATCGGAAGGTGCGGCTGGATCACCTCCTTTCTCGAGCTTATTTCCGCGAAGTTGAGCGCTCACGCTTATCGGCTGTAAATTAGGACAGACTCAGGGGTCTGTAGCTCAGTCGGTTAGAGCACCGTCTTGATAAGGCGGGGGTCGTTGGTTCGAATCCAACCAGACCCACCAATTGTCTGGCGGAAAAACCTGAGTGTCTCTGTATGGGGGCATAGCTCAGCTGGGAGAGCACCTGCTTTGCAAGCAGGGGGTCGTCGGTTCGATCCCGTCTGCCT…	CTTGTACACACCGCCCGTCACACCATGGGAGTGGGTTTTACCAGAAGTGGCTAGTCTAACCGCAAGGAGGACGGTCACCACGGTAGGATTCATGACTGGGGTGAAGTCGTAACAAGGTAGCCGTATCGGAAGGTGCGGCTGGATCACCTCCTTTCTCGAGCTTATTTCCGCGAAGTTGAGCGCTCACGCTTATCGGCTGTAAATTAGGACAGACTCAGGGGTCTGTAGCTCAGTCGGTTAGAGCACCGTCTTGATAAGGCGGGGGTCGTTGGTTCGAATCCAACCAGACCCACCAATTGTCTGGCGGAAAAACCTGAGTGTCTCTGTATGGGGGCATAGCTCAGCTGGGAGAGCACCTGCTTTGCAAGCAGGGGGTCGTCGGTTCGATCCCGTCTGCCT…
TCGCTCGCCACTACTTTGGGAATCTCGGTTGATTTCTTTTCCTGCGGTTACTTAGATGTTTCAGTTCACCGCGTTCGCTTCACTAGACCTATGTATTCAGTCTAGGATGACCCAAAAGGGCCGGGTTTCCCCATTCGGACATCTACGGATCAAAGCTCGTTTGCCAGCTCCCCGTAGCTTTTCGCAGGCTACCGCGTCCTTCATCGCCTGTGATCGCCAAGGCATCCACCACATGCACTTGTTCGCTTGACCCTATAACGAGTCTGTCTCATCGACAGCCGCTACAGGTTGAGTTCTCGCGTTGTGCCGTATTCCAATTAGAGTCGAACAATGAAGTTCGAATCATCTTGAGATACATCGATACAATCACAACCCGGATAGCTTCCACGTCCATCTCAA…	CTTGTACACACCGCCCGTCACACCATGGGAGTGGGTTTTACCAGAAGTGGCTAGTCTAACCGCAAGGAGGACGGTCACCACGGTAGGATTCATGACTGGGGTGAAGTCGTAACAAGGTAGCCGTATCGGAAGGTGCGGCTGGATCACCTCCTTTCTCGAGCTTATTTCCGCGAAGTTGAGCGCTCACGCTTATCGGCTGTAAATTAGGACAGACTCAGGGGTCTGTAGCTCAGTCGGTTAGAGCACCGTCTTGATAAGGCGGGGGTCGTTGGTTCGAATCCAACCAGACCCACCAATTGTCTGGCGGAAAAACCTGAGTGTCTCTGTATGGGGGCATAGCTCAGCTGGGAGAGCACCTGCTTTGCAAGCAGGGGGTCGTCGGTTCGATCCCGTCTGCCT…	TCGCTCGCCACTACTTTGGGAATCTCGGTTGATTTCTTTTCCTGCGGTTACTTAGATGTTTCAGTTCACCGCGTTCGCCTCACTAGACCTATGTATTCAGTCTAGGATGACCCAGAAGGGCCGGGTTTCCCCATTCGGACATCTACGGATCAAAGCTCGTTTGCCAGCTCCCCGTAGCTTTTCGCAGGCTACCGCGTCCTTCATCGCCTGTGATCGCCAAGGCATCCACCACATGCACTTGTTCGCTTGACCCTATAACGAGTCTGTCTCTCGATCATCGTTAGCGCTTTAGCGCTTACGAGGATCCGATACAAAGTACGTTACAGGTTGAGTTCTCGCGTTGTGCCGTATTCCAATTAGAGTCGAACAATGAAGTTCGAATCATCTTGAGATACATCG…	CTTGTACACACCGCCCGTCACACCATGGGAGTGGGTTTTACCAGAAGTGGCTAGTCTAACCGCAAGGAGGACGGTCACCACGGTAGGATTCATGACTGGGGTGAAGTCGTAACAAGGTAGCCGTATCGGAAGGTGCGGCTGGATCACCTCCTTTCTCGAGCTTATTTCCGCGAAGTTGAGCGCTCACGCTTATCGGCTGTAAATTAGGACAGACTCAGGGGTCTGTAGCTCAGTCGGTTAGAGCACCGTCTTGATAAGGCGGGGGTCGTTGGTTCGAATCCAACCAGACCCACCAATTGTCTGGCGGAAAAACCTGAGTGTCTCTGTATGGGGGCATAGCTCAGCTGGGAGAGCACCTGCTTTGCAAGCAGGGGGTCGTCGGTTCGATCCCGTCTGCCT…	TCGCTCGCCACTACTTTGGGAATCTCGGTTGATTTCTTTTCCTGCGGTTACTTAGATGTTTCAGTTCACCGCGTTCGCTTCACTAGACCTATGTATTCAGTCTAGGATGACCCAAAAGGGCCGGGTTTCCCCATTCGGACATCTACGGATCAAAGCTCGTTTGCCAGCTCCCCGTAGCTTTTCGCAGGCTACCGCGTCCTTCATCGCCTGTGATCGCCAAGGCATCCACCACATGCACTTGTTCGCTTGACCCTATAACGAGTCTGTCTCATCGACAGCCGCTACAGGTTGAGTTCTCGCGTTGTGCCGTATTCCAATTAGAGTCGAACAATGAAGTTCGAATCATCTTGAGATACATCGATACAATCACAACCCGGATAGCTTCCACGTCCATCTCAA…	CTTGTACACACCGCCCGTCACACCATGGGAGTGGGTTTTACCAGAAGTGGCTAGTCTAACCGCAAGGAGGACGGTCACCACGGTAGGATTCATGACTGGGGTGAAGTCGTAACAAGGTAGCCGTATCGGAAGGTGCGGCTGGATCACCTCCTTTCTCGAGCTTATTTCCGCGAAGTTGAGCGCTCACGCTTATCGGCTGTAAATTAGGACAGACTCAGGGGTCTGTAGCTCAGTCGGTTAGAGCACCGTCTTGATAAGGCGGGGGTCGTTGGTTCGAATCCAACCAGACCCACCAATTGTCTGGCGGAAAAACCTGAGTGTCTCTGTATGGGGGCATAGCTCAGCTGGGAGAGCACCTGCTTTGCAAGCAGGGGGTCGTCGGTTCGATCCCGTCTGCCT…	TCGCTCGCCACTACTTTGGGAATCTCGGTTGATTTCTTTTCCTGCGGTTACTTAGATGTTTCAGTTCACCGCGTTCGCCTCACTAGACCTATGTATTCAGTCTAGGATGACCCAGAAGGGCCGGGTTTCCCCATTCGGACATCTACGGATCAAAGCTCGTTTGCCAGCTCCCCGTAGCTTTTCGCAGGCTACCGCGTCCTTCATCGCCTGTGATCGCCAAGGCATCCACCACATGCACTTGTTCGCTTGACCCTATAACGAGTCTGTCTCTCGATCATCGTTAGCGCTTTAGCGCTTACGAGGATCCGATACAAAGTACGTTACAGGTTGAGTTCTCGCGTTGTGCCGTATTCCAATTAGAGTCGAACAATGAAGTTCGAATCATCTTGAGATACATCG…	CTTGTACACACCGCCCGTCACACCATGGGAGTGGGTTTTACCAGAAGTGGCTAGTCTAACCGCAAGGAGGACGGTCACCACGGTAGGATTCATGACTGGGGTGAAGTCGTAACAAGGTAGCCGTATCGGAAGGTGCGGCTGGATCACCTCCTTTCTCGAGCTTATTTCCGCGAAGTTGAGCGCTCACGCTTATCGGCTGTAAATTAGGACAGACTCAGGGGTCTGTAGCTCAGTCGGTTAGAGCACCGTCTTGATAAGGCGGGGGTCGTTGGTTCGAATCCAACCAGACCCACCAATTGTCTGGCGGAAAAACCTGAGTGTCTCTGTATGGGGGCATAGCTCAGCTGGGAGAGCACCTGCTTTGCAAGCAGGGGGTCGTCGGTTCGATCCCGTCTGCCT…
TCGCTCGCCACTACTTTGGGAATCTCGGTTGATTTCTGTTCCTGCAGCTACTTAGATGTTTCAGTTCACTGCGTTCGCTTCTGTTACCTATGTATTCAGTAACAGATGACCCATACGGGCCGGGTTTCCCCATTCGGACATCTGCGGATCAAAGCTTGTTTGCCAGCTCCCCGCAGCTTTTCGCAGGCTACTACGTCCTTCATCGCCTGTGATCGCCAAGGCATCCACCACATGCACTTATTCGCTTGACCCTATAACGAGTATGTCTCGCTATAGGCTGAGTTCTCGCGTTGTGCCGTATTCCAAGACAATCTTTCGATTGCTCTGGTAATACTGGTTGATACAATCACAACCCAGTGTCGCGTTTTAAATGTGCGCCTCATCAACGCACCGCGACAC…	TCGCTCGCCACTACTTTGGGAATCTCGGTTGATTTCTGTTCCTGCAGCTACTTAGATGTTTCAGTTCACTGCGTTCGCTTCTGTTACCTATGTATTCAGTAACAGATGACCCATACGGGCCGGGTTTCCCCATTCGGACATCTGCGGATCAAAGCTTGTTTGCCAGCTCCCCGCAGCTTTTCGCAGGCTACTACGTCCTTCATCGCCTGTGATCGCCAAGGCATCCACCACATGCACTTATTCGCTTGACCCTATAACGAGTATGTCTCGCTATAGGCTGAGTTCTCGCGTTGTGCCGTATTCCAAGACAATCTTTCGATTGCTCTGGTAATACTGGTTGATACAATCACAACCCAGTGTCGCGTTTTAAATGTGCGCCTCATCAACGCACCGCGACAC…	TCGCTCGCCACTACTTTGGGAATCTCGGTTGATTTCTGTTCCTGCAGCTACTTAGATGTTTCAGTTCACTGCGTTCGCTTCTGTTACCTATGTATTCAGTAACAGATGACCCATACGGGCCGGGTTTCCCCATTCGGACATCTGCGGATCAAAGCTTGTTTGCCAGCTCCCCGCAGCTTTTCGCAGGCTACTACGTCCTTCATCGCCTGTGATCGCCAAGGCATCCACCACATGCACTTATTCGCTTGACCCTATAACGAGTATGTCTCGCTATAGGCTGAGTTCTCGCGTTGTGCCGTATTCCAAGACAATCTTTCGATTGCTCTGGTAATACTGGTTGATACAATCACAACCCAGTGTCGCGTTTTAAATGTGCGCCTCATCAACGCACCGCGACAC…	TCGCTCGCCACTACTTTGGGAATCTCGGTTGATTTCTGTTCCTGCAGCTACTTAGATGTTTCAGTTCACTGCGTTCGCTTCTGTTACCTATGTATTCAGTAACAGATGACCCATACGGGCCGGGTTTCCCCATTCGGACATCTGCGGATCAAAGCTTGTTTGCCAGCTCCCCGCAGCTTTTCGCAGGCTACTACGTCCTTCATCGCCTGTGATCGCCAAGGCATCCACCACATGCACTTATTCGCTTGACCCTATAACGAGTATGTCTCGCTATAGGCTGAGTTCTCGCGTTGTGCCGTATTCCAAGACAATCTTTCGATTGCTCTGGTAATACTGGTTGATACAATCACAACCCAGTGTCGCGTTTTAAATGTGCGCCTCATCAACGCACCGCGACAC…
TCGCTCGCCACTACTTTGGGAATCTCGGTTGATTTCTGTTCCTGCAGCTACTTAGATGTTTCAGTTCACTGCGTTCGCTTCCCTTGCCTATGTATTCAGCAAGGGATGACCCATTCGGGCCGGGTTTCCCCATTCGGATATCTGCGGATCAAAGCTCGTTTGCCAGCTCCCCGCAGCTTTTCGCAGGCTACTACGTCCTTCATCGCCTGTAATCGCCAAGGCATCCACCACATGCACTTATTCGCTTGACCCTATAACGAGTATGTCTCGCTATAGGCTGAGTTCTCGCGTTGTGCCGTATTCCAAGACAATCTCATCGATTGCTCTGGTAATACTGGTTGATACAATCACAACCCAGTGTCGCGTTTTATATGTGCGCCTCATCAACGCACCGCGACA…	TCGCTCGCCACTACTTTGGGAATCTCGGTTGATTTCTGTTCCTGCAGCTACTTAGATGTTTCAGTTCACTGCGTTCGCTTCCCTTGCCTATGTATTCAGCAAGGGATGACCCATTCGGGCCGGGTTTCCCCATTCGGATATCTGCGGATCAAAGCTCGTTTGCCAGCTCCCCGCAGCTTTTCGCAGGCTACTACGTCCTTCATCGCCTGTAATCGCCAAGGCATCCACCACATGCACTTATTCGCTTGACCCTATAACGAGTATGTCTCGCTATAGGCTGAGTTCTCGCGTTGTGCCGTATTCCAAGACAATCTCATCGATTGCTCTGGTAATACTGGTTGATACAATCACAACCCAGTGTCGCGTTTTATATGTGCGCCTCATCAACGCACCGCGACA…	TCGCTCGCCACTACTTTGGGAATCTCGGTTGATTTCTGTTCCTGCAGCTACTTAGATGTTTCAGTTCACTGCGTTCGCTTCCCTTGCCTATGTATTCAGCAAGGGATGACCCATTCGGGCCGGGTTTCCCCATTCGGATATCTGCGGATCAAAGCTCGTTTGCCAGCTCCCCGCAGCTTTTCGCAGGCTACTACGTCCTTCATCGCCTGTAATCGCCAAGGCATCCACCACATGCACTTATTCGCTTGACCCTATAACGAGTATGTCTCGCTATAGGCTGAGTTCTCGCGTTGTGCCGTATTCCAAGACAATCTCATCGATTGCTCTGGTAATACTGGTTGATACAATCACAACCCAGTGTCGCGTTTTATATGTGCGCCTCATCAACGCACCGCGACA…	TCGCTCGCCACTACTTTGGGAATCTCGGTTGATTTCTGTTCCTGCAGCTACTTAGATGTTTCAGTTCACTGCGTTCGCTTCCCTTGCCTATGTATTCAGCAAGGGATGACCCATTCGGGCCGGGTTTCCCCATTCGGATATCTGCGGATCAAAGCTCGTTTGCCAGCTCCCCGCAGCTTTTCGCAGGCTACTACGTCCTTCATCGCCTGTAATCGCCAAGGCATCCACCACATGCACTTATTCGCTTGACCCTATAACGAGTATGTCTCGCTATAGGCTGAGTTCTCGCGTTGTGCCGTATTCCAAGACAATCTCATCGATTGCTCTGGTAATACTGGTTGATACAATCACAACCCAGTGTCGCGTTTTATATGTGCGCCTCATCAACGCACCGCGACA…	TCGCTCGCCACTACTTTGGGAATCTCGGTTGATTTCTGTTCCTGCAGCTACTTAGATGTTTCAGTTCACTGCGTTCGCTTCCCTTGCCTATGTATTCAGCAAGGGATGACCCATTCGGGCCGGGTTTCCCCATTCGGATATCTGCGGATCAAAGCTCGTTTGCCAGCTCCCCGCAGCTTTTCGCAGGCTACTACGTCCTTCATCGCCTGTAATCGCCAAGGCATCCACCACATGCACTTATTCGCTTGACCCTATAACGAGTATGTCTCGCTATAGGCTGAGTTCTCGCGTTGTGCCGTATTCCAAGACAATCTCATCGATTGCTCTGGTAATACTGGTTGATACAATCACAACCCAGTGTCGCGTTTTATATGTGCGCCTCATCAACGCACCGCGACA…	TCGCTCGCCACTACTTTGGGAATCTCGGTTGATTTCTGTTCCTGCAGCTACTTAGATGTTTCAGTTCACTGCGTTCGCTTCCCTTGCCTATGTATTCAGCAAGGGATGACCCATTCGGGCCGGGTTTCCCCATTCGGATATCTGCGGATCAAAGCTCGTTTGCCAGCTCCCCGCAGCTTTTCGCAGGCTACTACGTCCTTCATCGCCTGTAATCGCCAAGGCATCCACCACATGCACTTATTCGCTTGACCCTATAACGAGTATGTCTCGCTATAGGCTGAGTTCTCGCGTTGTGCCGTATTCCAAGACAATCTCATCGATTGCTCTGGTAATACTGGTTGATACAATCACAACCCAGTGTCGCGTTTTATATGTGCGCCTCATCAACGCACCGCGACA…
CTTGTACACACCGCCCGTCACACCATGGGAGTGGGTTTTGCCAGAAGTAGTTAGCCTAACCGCAAGGGGGGCGATTACCACGGCAGGGTTCATGACTGGGGTGAAGTCGTAACAAGGTAGCCGTATCGGAAGGTGCGGCTGGATCACCTCCTTTAAGAGCGTGCATTCTAGTTAGGCGTCCACACTTATCGGTTTGTTTGATGTTACAGCCAAGGGTCTGTAGCTCAGGTGGTTAGAGCACCGTCTTGATAAGGCGGGGGTCGTAGGTTCAAGTCCTACCAGACCCACCAAGTTATGGACGGTGGAAGTCTCTGCCGTGACTGGGGGATTAGCTCAGCTGGGAGAGCACCTGCTTTGCAAGCAGGGGGTCGTCGGTTCGATCCCGTCATCCTCCACCAA…	CTTGTACACACCGCCCGTCACACCATGGGAGTGGGTTTTGCCAGAAGTAGTTAGCCTAACCGCAAGGGGGGCGATTACCACGGCAGGGTTCATGACTGGGGTGAAGTCGTAACAAGGTAGCCGTATCGGAAGGTGCGGCTGGATCACCTCCTTTAAGAGCGTGCATTCTAGTTAGGCGTCCACACTTATCGGTTTGTTTGATGTTACAGCCAAGGGTCTGTAGCTCAGGTGGTTAGAGCACCGTCTTGATAAGGCGGGGGTCGTAGGTTCAAGTCCTACCAGACCCACCAAGTTATGGACGGTGGAAGTCTCTGCCGTGACTGGGGGATTAGCTCAGCTGGGAGAGCACCTGCTTTGCAAGCAGGGGGTCGTCGGTTCGATCCCGTCATCCTCCACCAA…	CTTGTACACACCGCCCGTCACACCATGGGAGTGGGTTTTGCCAGAAGTAGTTAGCCTAACCGCAAGGGGGGCGATTACCACGGCAGGGTTCATGACTGGGGTGAAGTCGTAACAAGGTAGCCGTATCGGAAGGTGCGGCTGGATCACCTCCTTTAAGAGCGTGCATTCTAGTTAGGCGTCCACACTTATCGGTTTGTTTGATGTTACAGCCAAGGGTCTGTAGCTCAGGTGGTTAGAGCACCGTCTTGATAAGGCGGGGGTCGTAGGTTCAAGTCCTACCAGACCCACCAAGTTATGGACGGTGGAAGTCTCTGCCGTGACTGGGGGATTAGCTCAGCTGGGAGAGCACCTGCTTTGCAAGCAGGGGGTCGTCGGTTCGATCCCGTCATCCTCCACCAA…
CTTGTACACACCGCCCGTCACACCATGGGAGTTTGTTGCACCAGAAGTAGCTAGCCTAACTGCAAAGAGGGCGGTTACCACGGTGTGGCCGATGACTGGGGTGAAGTCGTAACAAGGTAGCCGTAGGGGAACCTGCGGCTGGATCACCTCCTTAACGAAAGATTGACGATTGGTAAGAATCCACAACAAGTTGTTCTTCATAGATGTATCTGAGGGTCTGTAGCTCAGTTGGTTAGAGCACACGCTTGATAAGCGTGGGGTCACAAGTTCAAGTCTTGTCAGACCCACCATGACTTTGACTGGTTGAAGTTATAGATAAAAGATACATGATTGATGATGTAAGCTGGGGACTTAGCTTAGTTGGTAGAGCGCCTGCTTTGCACGCAGGAGGTCAGGAGT…	CTTGTACACACCGCCCGTCACACCATGGGAGTTTGTTGCACCAGAAGTAGCTAGCCTAACTGCAAAGAGGGCGGTTACCACGGTGTGGCCGATGACTGGGGTGAAGTCGTAACAAGGTAGCCGTAGGGGAACCTGCGGCTGGATCACCTCCTTAACGAAAGATTGACGATTGGTAAGAATCCACAACAAGTTGTTCTTCATAGATGTATCTGAGGGTCTGTAGCTCAGTTGGTTAGAGCACACGCTTGATAAGCGTGGGGTCACAAGTTCAAGTCTTGTCAGACCCACCATGACTTTGACTGGTTGAAGTTATAGATAAAAGATACATGATTGATGATGTAAGCTGGGGACTTAGCTTAGTTGGTAGAGCGCCTGCTTTGCACGCAGGAGGTCAGGAGT…	CTTGTACACACCGCCCGTCACACCATGGGAGTTTGTTGCACCAGAAGTAGCTAGCCTAACTGCAAAGAGGGCGGTTACCACGGTGTGGCCGATGACTGGGGTGAAGTCGTAACAAGGTAGCCGTAGGGGAACCTGCGGCTGGATCACCTCCTTAACGAAAGATTGACGATTGGTAAGAATCCACAACAAGTTGTTCTTCATAGATGTATCTGAGGGTCTGTAGCTCAGTTGGTTAGAGCACACGCTTGATAAGCGTGGGGTCACAAGTTCAAGTCTTGTCAGACCCACCATGACTTTGACTGGTTGAAGTTATAGATAAAAGATACATGATTGATGATGTAAGCTGGGGACTTAGCTTAGTTGGTAGAGCGCCTGCTTTGCACGCAGGAGGTCAGGAGT…	TCGCTCGCCGCTACTGAGGGAATCTCAATTGATTTCTTTTCCTAAGGGTACTGAGATGTTTCACTTCCCCTCGTTCGCCTTGCAACACTATGTATTCATGTTGCAATACCTACCTTAAAGTAGGTGGGTTCCCCCATTCAGACATCTCCGGATCAAAGGATATTTGCCGCCTCCCCGGAGCTTTTCGCAGGCTATCACGTCTTTCATCGCCTCTGACTGCCAAGGCATCCACCACATGCACTTAATTACTTGACTATACAACCCCAAACAGTCGATGTTACCTACAAGTTAGTAACTTCAACATTTCAGTTTAGAGCACTGTGCACTTAAGCACCGTACAGCTTCAATCTAAATTCATATACCAAAACGCTTGATTCAGTTAATTTGCTAGTTCTCAAT…	TCGCTCGCCGCTACTGAGGGAATCTCAATTGATTTCTTTTCCTAAGGGTACTGAGATGTTTCACTTCCCCTCGTTCGCCTTGCAACACTATGTATTCATGTTGCAATACCTACCTTAAAGTAGGTGGGTTCCCCCATTCAGACATCTCCGGATCAAAGGATATTTGCCGCCTCCCCGGAGCTTTTCGCAGGCTATCACGTCTTTCATCGCCTCTGACTGCCAAGGCATCCACCACATGCACTTAATTACTTGACTATACAACCCCAAACAGTCGATGTTACCTACAAGTTAGTAACTTCAACATTTCAGTTTAGAGCACTGTGCACTTAAGCACCGTACAGCTTCAATCTAAATTCATATACCAAAACGCTTGATTCAGTTAATTTGCTAGTTCTCAAT…	TCGCTCGCCGCTACTGAGGGAATCTCAATTGATTTCTTTTCCTAAGGGTACTGAGATGTTTCACTTCCCCTCGTTCGCCTTGCAACACTATGTATTCATGTTGCAATACCTACCTTAAAGTAGGTGGGTTCCCCCATTCAGACATCTCCGGATCAAAGGATATTTGCCGCCTCCCCGGAGCTTTTCGCAGGCTATCACGTCTTTCATCGCCTCTGACTGCCAAGGCATCCACCACATGCACTTAATTACTTGACTATACAACCCCAAACAGTCGATGTTACCTACAAGTTAGTAACTTCAACATTTCAGTTTAGAGCACTGTGCACTTAAGCACCGTACAGCTTCAATCTAAATTCATATACCAAAACGCTTGATTCAGTTAATTTGCTAGTTCTCAAT…
TCGCTCGCCGCTACTGAGGGAATCTCAATTGATTTCTTTTCCTAAGGGTACTGAGATGTTTCACTTCCCCTCGTTCGCCTTGCAACACTATGTATTCATGTTGCAATACCTACCTTATGGTAAGTGGGTTTCCCCATTCAGACATCTCCGGATCACAGGATATTTGCCGCCTCCCCGGAGCTTTTCGCAGGCTATCACGTCTTTCTTCGCCTCTGACTGCCAAGGCATCCACCACATGCACTTAATTACTTGACTATACAACCCCAAACAGTCGTTTATCCTTACAAGTAGGATAAGCAACAGATCGTGTCTTTCAACACTCTCATACAGTTGGCGTTTCGTAGATTTAACTACAGTACAGCTTCAATTAGATTCATATACCAAAACGCTTGATTCAGT…	CTTGTACACACCGCCCGTCACACCATGGGAGTTTGTTGCACCAGAAGTAGGTAGTCTAACCTTAGGGGGGACGCTTACCACGGTGTGGCAGATGACTGGGGTGAAGTCGTAACAAGGTAGCCGTAGGGGAACCTGCGGCTGGATCACCTCCTTAACGAAAGATTGACGATTGGTAAGAATCCACAACAAGTTGTTCTTCATACGATGTATCTGAGGGTCTGTAGCTCAGTTGGTTAGAGCACACGCTTGATAAGCGTGGGGTCACAAGTTCAAGTCTTGTCAGACCCACCACTACTGACGAAGTACGGAAAATCAGAAACATTGACTTATTGATAAGCTGGGGACTTAGCTTAGTTGGTAGAGCGCCTGCTTTGCACGCAGGAGGTCAGGAGTTCGACT…	CTTGTACACACCGCCCGTCACACCATGGGAGTTTGTTGCACCAGAAGTAGGTAGTCTAACCTTAGGGGGGACGCTTACCACGGTGTGGCAGATGACTGGGGTGAAGTCGTAACAAGGTAGCCGTAGGGGAACCTGCGGCTGGATCACCTCCTTAACGAAAGATTGACGATTGGTAAGAATCCACAACAAGTTGTTCTTCATACGATGTATCTGAGGGTCTGTAGCTCAGTTGGTTAGAGCACACGCTTGATAAGCGTGGGGTCACAAGTTCAAGTCTTGTCAGACCCACCACTACTGACGAAGTACGGAAAATCAGAAACATTGACTTATTGATAAGCTGGGGACTTAGCTTAGTTGGTAGAGCGCCTGCTTTGCACGCAGGAGGTCAGGAGTTCGACT…	TCGCTCGCCGCTACTGAGGGAATCTCAATTGATTTCTTTTCCTAAGGGTACTGAGATGTTTCACTTCCCCTCGTTCGCCTTGCAACACTATGTATTCATGTTGCAATACCTACCTTATGGTAAGTGGGTTTCCCCATTCAGACATCTCCGGATCACAGGATATTTGCCGCCTCCCCGGAGCTTTTCGCAGGCTATCACGTCTTTCTTCGCCTCTGACTGCCAAGGCATCCACCACATGCACTTAATTACTTGACTATACAACCCCAAACAGTCGTTTATCCTTACAAGTAGGATAAGCAACAGATCGTGTCTTTCAACACTCTCATACAGTTGGCGTTTCGTAGATTTAACTACTGTACAGCTTCAATTAGATTCATATACCAAAACGCTTGATTCAGT…	TCGCTCGCCGCTACTGAGGGAATCTCAATTGATTTCTTTTCCTAAGGGTACTGAGATGTTTCACTTCCCCTCGTTCGCCTTGCAACACTATGTATTCATGTTGCAATACCTACCTTATGGTAAGTGGGTTTCCCCATTCAGACATCTCCGGATCACAGGATATTTGCCGCCTCCCCGGAGCTTTTCGCAGGCTATCACGTCTTTCTTCGCCTCTGACTGCCAAGGCATCCACCACATGCACTTAATTACTTGACTATACAACCCCAAACAGTCGTTTATCCTTACAAGTAGGATAAGCAACAGATCGTGTCTTTCAACACTCTCATACAGTTGGCGTTTCGTAGATTTAACTACAGTACAGCTTCAATTAGATTCATATACCAAAACGCTTGATTCAGT…	CTTGTACACACCGCCCGTCACACCATGGGAGTTTGTTGCACCAGAAGTAGGTAGTCTAACCTTAGGGGGGACGCTTACCACGGTGTGGCAGATGACTGGGGTGAAGTCGTAACAAGGTAGCCGTAGGGGAACCTGCGGCTGGATCACCTCCTTAACGAAAGATTGACGATTGGTAAGAATCCACAACAAGTTGTTCTTCATACGATGTATCTGAGGGTCTGTAGCTCAGTTGGTTAGAGCACACGCTTGATAAGCGTGGGGTCACAAGTTCAAGTCTTGTCAGACCCACCAAATCTGACTAACCAAGCATGAAAGTGCTGAAGCAAACAGAACGGAACGATACATTGACTTATTGATAAGCTGGGGACTTAGCTTAGTTGGTAGAGCGCCTGCTTTGCA…	TCGCTCGCCGCTACTGAGGGAATCTCAATTGATTTCTTTTCCTAAGGGTACTGAGATGTTTCACTTCCCCTCGTTCGCCTTGCAACACTATGTATTCATGTTGCAATACCTACCTTATGGTAAGTGGGTTTCCCCATTCAGACATCTCCGGATCACAGGATATTTGCCGCCTCCCCGGAGCTTTTCGCAGGCTATCACGTCTTTCATCGCCTCTGACTGCCAAGGCATCCACCACATGCACTTAATTACTTGACTATACAACCCCAAACAGTCGTTTATCCTTACAAGTAGGATAAGCAACAGATTGTGATGATCTCTCATCACGCTCATACAGTTGGCGTTTGTGCACTTAAGCACCGTACAGCTTCAATTAGATTCATATACCAAAACGCTTGATTC…
TCGCTCGCCGCTACTGAGGGAATCTCAATTGATTTCTTTTCCTGAGGGTACTGAGATGTTTCACTTCCCCTCGTTCACCTTGCATGACTATGTATTCATCATGCAATACCTACCTTATGGTAAGTGGGTTTCCCCATTCAGACATCTCCGGATCACAGGATATTTGCCGCCTCCCCGAAGCTTTTCGCAGGCTATCACGTCTTTCATCGCCTCTGACTGCCAAGGCATCCACCACATGCACTTAATTACTTGACTATACAACCCCAAACAGTCGACGTTACCTACAAGGAGCAACTTCAACATTACAGTTTAGAGTACTGTGCATTTAAGCACTGTACAGCTTCAATCTAATTCATATACCAAAACGCTTGATTCAGTTAATTTGCTAGTTCTCAGTTC…	CTTGTACACACCGCCCGTCACACCATGGGAGTTTGTTGCACCAGAAGTAGGTAGTCTAACCGTAAGGAGGACGCTTACCACGGTGTGGCCGATGACTGGGGTGAAGTCGTAACAAGGTAGCCGTAGGGGAACCTGCGGCTGGATCACCTCCTTAACGAAAGATTGACGATTGGTAAGAATCCACAACAAGTTGTTCTTCATGACGATGTATCTGAGGGTCTGTAGCTCAGTTGGTTAGAGCACACGCTTGATAAGCGTGGGGTCACAAGTTCAAGTCTTGTCAGACCCACCACTACTGACGAAAGCAGTAATGCAGAAAAACAGATATGTTGACTTATTGATAAGCTGGGGACTTAGCTTAGTTGGTAGAGCGCCTGCTTTGCACGCAGGAGGTCAGGA…	CTTGTACACACCGCCCGTCACACCATGGGAGTTTGTTGCACCAGAAGTAGGTAGTCTAACCGTAAGGAGGACGCTTACCACGGTGTGGCCGATGACTGGGGTGAAGTCGTAACAAGGTAGCCGTAGGGGAACCTGCGGCTGGATCACCTCCTTAACGAAAGATTGACGATTGGTAAGAATCCACAACAAGTTGTTCTTCATGACGATGTATCTGAGGGTCTGTAGCTCAGTTGGTTAGAGCACACGCTTGATAAGCGTGGGGTCACAAGTTCAAGTCTTGTCAGACCCACCACTACTGACGAAAGCAGTAATGCAGAAAAACAGATATGTTGACTTATTGATAAGCTGGGGACTTAGCTTAGTTGGTAGAGCGCCTGCTTTGCACGCAGGAGGTCAGGA…	TCGCTCGCCGCTACTGAGGGAATCTCAATTGATTTCTTTTCCTGAGGGTACTGAGATGTTTCACTTCCCCTCGTTCGCCTTGCATGACTATGTATTCATCATGCAATACCTACCTTATGGTAAGTGGGTTTCCCCATTCAGACATCTCCGGATCACAGGATATTTGCCGCCTCCCCGAAGCTTTTCGCAGGCTATCACGTCTTTCATCGCCTCTGACTGCCAAGGCATCCACCACATGCACTTAATTACTTGACTATACAACCCCAAACAGTCGACGTTACCTACAAGGAGCAACTTCAACATTACAGTTTAGAGTAATGTGCATTTAAGCACTGTACAGCTTCAATCTAAATTCATATACCAAAACGCTTGATTCAGTTAATTTGCTAGTTCTCAGTT…	TCGCTCGCCGCTACTGAGGGAATCTCAATTGATTTCTTTTCCTGAGGGTACTGAGATGTTTCACTTCCCCTCGTTCGCCTTGCATGACTATGTATTCATCATGCAATACCTACCTTATGGTAAGTGGGTTTCCCCATTCAGACATCTCCGGATCACAGGATATTTGCCGCCTCCCCGAAGCTTTTCGCAGGCTATCACGTCTTTCATCGCCTCTGACTGCCAAGGCATCCACCACATGCACTTAATTACTTGACTATACAACCCCAAACAGTCGACGTTACCTACAAGGAGCAACTTCAACATTACAGTTTAGAGTAATGTGCATTTAAGCACTGTACAGCTTCAATCTAAATTCATATACCAAAACGCTTGATTCAGTTAATTTGCTAGTTCTCAGTT…	TCGCTCGCCGCTACTGAGGGAATCTCAATTGATTTCTTTTCCTGAGGGTACTGAGATGTTTCACTTCCCCTCGTTCGCCTTGCATGACTATGTATTCATCATGCAATACCTACCTTATGGTAAGTGGGTTTCCCCATTCAGACATCTCCGGATCACAGGATATTTGCCGCCTCCCCGAAGCTTTTCGCAGGCTATCACGTCTTTCATCGCCTCTGACTGCCAAGGCATCCACCACATGCACTTAATTACTTGACTATACAACCCCAAACAGTCGACGTTACCTACAAGGAGCAACTTCAACATTACAGTTTAGAGTAATGTGCATTTAAGCACTGTACAGCTTCAATCTAAATTCATATACCAAAACGCTTGATTCAGTTAATTTGCTAGTTCTCAGTT…	TCGCTCGCCGCTACTGAGGGAATCTCAATTGATTTCTTTTCCTGAGGGTACTGAGATGTTTCACTTCCCCTCGTTCGCCTTGCATGACTATGTATTCATCATGCAATACCTACCTTATGGTAAGTGGGTTTCCCCATTCAGACATCTCCGGATCACAGGATATTTGCCGCCTCCCCGAAGCTTTTCGCAGGCTATCACGTCTTTCATCGCCTCTGACTGCCAAGGCATCCACCACATGCACTTAATTACTTGACTATACAACCCCAAACAGTCGACGTTACCTACAAGGAGCAACTTCAACATTACAGTTTAGAGTAATGTGCATTTAAGCACTGTACAGCTTCAATCTAAATTCATATACCAAAACGCTTGATTCAGTTAATTTGCTAGTTCTCAGTT…
CTTGTACACACCGCCCGTCACACCATGGGAGTGGGTTGTACCAGAAGTGGATAGCTGAACCGAGAGGGTGGCGTTTACCACGGTATGATTCATGACTGGGGTGAAGTCGTAACAAGGTAACCGTAGGGGAACCTGCGGTTGGATCACCTCCTTACATACGAACGACTTTAAGTGTTCACACAGTTTGTTTGATGATTGTAGGCAATGGAAGAACAAAGGAAAAAGTGAAGGAAAGATAGTATCTTTACATGTTGTCCCCATCGTCTAGAGGCCTAGGACATCGCTCTTTCACGGCGGTAACCGGGGTTCGAATCCCCGTGGGGACGCCATTTAAAGATGATTATCCGTCTTATCTGTTCTTTAAAAATCCGGAAACAAGCTGAAAACGAGACTTTCAAG…	CTTGTACACACCGCCCGTCACACCATGGGAGTGGGTTGTACCAGAAGTGGATAGCTGAACCGAGAGGGTGGCGTTTACCACGGTATGATTCATGACTGGGGTGAAGTCGTAACAAGGTAACCGTAGGGGAACCTGCGGTTGGATCACCTCCTTACATACGAACGACTTTAAGTGTTCACACAGTTTGTTTGATGATTGTAGGCAATGGAAGAACAAAGGAAAAAGTGAAGGAAAGATAGTATCTTTACATGTTGTCCCCATCGTCTAGAGGCCTAGGACATCGCTCTTTCACGGCGGTAACCGGGGTTCGAATCCCCGTGGGGACGCCATTTAAAGATGATTATCCGTCTTATCTGTTCTTTAAAAATCCGGAAACAAGCTGAAAACGAGACTTTCAAG…	CTTGTACACACCGCCCGTCACACCATGGGAGTGGGTTGTACCAGAAGTGGATAGCTGAACCGAGAGGGTGGCGTTTACCACGGTATGATTCATGACTGGGGTGAAGTCGTAACAAGGTAACCGTAGGGGAACCTGCGGTTGGATCACCTCCTTACATACGAACGACTTTAAGTGTTCACACAGTTTGTTTGATGATTGTAGGCAATGGAAGAACAAAGGAAAAAGTGAAGGAAAGATAGTATCTTTACATGTTGTCCCCATCGTCTAGAGGCCTAGGACATCGCTCTTTCACGGCGGTAACCGGGGTTCGAATCCCCGTGGGGACGCCATTTAAAGATGATTATCCGTCTTATCTGTTCTTTAAAAATCCGGAAACAAGCTGAAAACGAGACTTTCAAG…	TCGCTCGCCGCTACTCACAAAATCTCGGTTGATTTCTTTTCCTCGGGGTACTTAGATGTTTCAGTTCTCCCGGTTCGCCTCATTACCCTATGGATTCAGGTAATGATAGTGGGTTCTTCACCCACTGGGTTTCCCCATTCGGATATCTCGGATTAAACGCCTCTTATCGACTCATCCGAGCTTTTCGCAGATTAGCACGTCCTTCTTCGCCTCTGATTGCCAAGGCATCCACCTTGTACGCTTTGTCTCTTAACCATACAACCTCAAGTATTCTTGCCCTCTCATAGGATATTAGTATATTCACCATAAGTGGCATACCCGCGCTGCGATTAATAACAGTTTTAAATTAAAGTCGAGTAATCGCCTTTTCTCAATCACTCGCTCAGACTTCCTTGAAAG…	TCGCTCGCCGCTACTCACAAAATCTCGGTTGATTTCTTTTCCTCGGGGTACTTAGATGTTTCAGTTCTCCCGGTTCGCCTCATTACCCTATGGATTCAGGTAATGATAGTGGGTTCTTCACCCACTGGGTTTCCCCATTCGGATATCTCGGATTAAACGCCTCTTATCGACTCATCCGAGCTTTTCGCAGATTAGCACGTCCTTCTTCGCCTCTGATTGCCAAGGCATCCACCTTGTACGCTTTGTCTCTTAACCATACAACCTCAAGTATTCTTGCCCTCTCATAGGATATTAGTATATTCACCATAAGTGGCATACCCGCGCTGCGATTAATAACAGTTTTAAATTAAAGTCGAGTAATCGCCTTTTCTCAATCACTCGCTCAGACTTCCTTGAAAG…	TCGCTCGCCGCTACTCACAAAATCTCGGTTGATTTCTTTTCCTCGGGGTACTTAGATGTTTCAGTTCTCCCGGTTCGCCTCATTACCCTATGGATTCAGGTAATGATAGTGGGTTCTTCACCCACTGGGTTTCCCCATTCGGATATCTCGGATTAAACGCCTCTTATCGACTCATCCGAGCTTTTCGCAGATTAGCACGTCCTTCTTCGCCTCTGATTGCCAAGGCATCCACCTTGTACGCTTTGTCTCTTAACCATACAACCTCAAGTATTCTTGCCCTCTCATAGGATATTAGTATATTCACCATAAGTGGCATACCCGCGCTGCGATTAATAACAGTTTTAAATTAAAGTCGAGTAATCGCCTTTTCTCAATCACTCGCTCAGACTTCCTTGAAAG…
CTTGTACACACCGCCCGTCACACCATGGGAGTTGATCTCACCAGAAGTGGTTAGCCTAACGCAAGAGGGCGATCACCACGGTGGGGTCGATGACTGGGGTGAAGTCGTAACAAGGTAGCCGTAGGGGAACCTGCGGCTGGATCACCTCCTTAACGAAGTTATCTGATTGGCAAGAATCCACAACAAGTTGTTCTTTGGTAAGATGTTTAAAAACGGGTCTATAGCTCAGTTGGTTAGAGCACCGTGTTGATAACGCGGGGGTCATAAGTTCAAGTCTTATTAGACCCACCATTTTGGGGCCATAGCTCAGTTGGTAGAGCGCCTGCCTTGCACGCAGGAGGTCAGGAGTTCGACTCTCCTTGGCTCCACCAAGCAAGTTTAAACATCAAAGCATACATA…	TCGCTCGCCGCTACTTACGGAATCTCATTTGATGTCTTTTCCTCGGGGTACTGAGATGTTTCACTTCTCCCGGTTTGCCTTACACAGTAAACTGTGTAATAACCAACTTATGTTGGTTGGGTTTCCCCATTCAGAAATCGCCGGGTCACAGGATATTGCCACCTCACCGACGCTTATCGCAGGCTATCACGTCTTTCATCGCCTCTGACTGCCAAGGCATCCACCATGTGCACTTCATTACTTGACCATACAACCCCAAGTAGTCTGACTTCTAGGAAGTCTTTGGTGTGTATGGGTAATGTGTAACGATTCACCTATGTTTACGCTTGATTCAGTTCTCTTTACTTTTTTGGTGTTTGTATTGGGTACAAACACCAGGTTAATTATTTGTTGGAATTA…	TCGCTCGCCGCTACTTACGGAATCTCATTTGATGTCTTTTCCTCGGGGTACTGAGATGTTTCACTTCTCCCGGTTTGCCTTACACAGTAAACTGTGTAATAACCAACTTATGTTGGTTGGGTTTCCCCATTCAGAAATCGCCGGGTCACAGGATATTGCCACCTCACCGACGCTTATCGCAGGCTATCACGTCTTTCATCGCCTCTGACTGCCAAGGCATCCACCATGTGCACTTCATTACTTGACCATACAACCCCAAGTAGTCTGACTTCTAGGAAGTCTTTGGTGTGTATGGGTAATGTGTAACGATTCACCTATGTTTACGCTTGATTCAGTTCTCTTTACTTTTTTGGTGTTTGTATTGGGTACAAACACCAGGTTAATTATTTGTTGGAATTA…	TCGCTCGCCGCTACTTACGGAATCTCATTTGATGTCTTTTCCTCGGGGTACTGAGATGTTTCACTTCTCCCGGTTTGCCTTACACAGTAAACTGTGTAATAACCAACTTATGTTGGTTGGGTTTCCCCATTCAGAAATCGCCGGGTCACAGGATATTGCCACCTCACCGACGCTTATCGCAGGCTATCACGTCTTTCATCGCCTCTGACTGCCAAGGCATCCACCATGTGCACTTCATTACTTGACCATACAACCCCAAGTAGTCTGACTTCTAGGAAGTCTTTGGTGTGTATGGGTAATGTGTAACGATTCACCTATGTTTACGCTTGATTCAGTTCTCTTTACTTTTTTGGTGTTTGTATTGGGTACAAACACCAGGTTAATTATTTGTTGGAATTA…
CTTGTACACACCGCCCGTCACACCATGGGAGTTTGTTGCACCAGAAGTAGGTAGTCTAACCGCAAGGAGGACGCTTACCACGGTGTGGCCGATGACTGGGGTGAAGTCGTAACAAGGTAGCCGTAGGGGAACCTGCGGCTGGATCACCTCCTTAACGAAAGATTGACGATTGGTAAGAATCCACAACAAGTTGTTCTTCATAGATGTATCTGAGGGTCTGTAGCTCAGTTGGTTAGAGCACACGCTTGATAAGCGTGGGGTCACAAGTTCAAGTCTTGTCAGACCCACCATGACTTTGACTGGTTGAAGTTATAGAAAAGAAGATACATAACTGATGATGTAAGCTGGGGACTTAGCTTAGTTGGTAGAGCGCCTGCTTTGCACGCAGGAGGTCAGGAG…	CTTGTACACACCGCCCGTCACACCATGGGAGTTTGTTGCACCAGAAGTAGGTAGTCTAACCGCAAGGAGGACGCTTACCACGGTGTGGCCGATGACTGGGGTGAAGTCGTAACAAGGTAGCCGTAGGGGAACCTGCGGCTGGATCACCTCCTTAACGAAAGATTGACGATTGGTAAGAATCCACAACAAGTTGTTCTTCATAGATGTATCTGAGGGTCTGTAGCTCAGTTGGTTAGAGCACACGCTTGATAAGCGTGGGGTCACAAGTTCAAGTCTTGTCAGACCCACCATGACTTTGACTGGTTGAAGTTATAGAAAAGAAGATACATAACTGATGATGTAAGCTGGGGACTTAGCTTAGTTGGTAGAGCGCCTGCTTTGCACGCAGGAGGTCAGGAG…	CTTGTACACACCGCCCGTCACACCATGGGAGTTTGTTGCACCAGAAGTAGGTAGTCTAACCGCAAGGAGGACGCTTACCACGGTGTGGCCGATGACTGGGGTGAAGTCGTAACAAGGTAGCCGTAGGGGAACCTGCGGCTGGATCACCTCCTTAACGAAAGATTGACGATTGGTAAGAATCCACAACAAGTTGTTCTTCATAGATGTATCTGAGGGTCTGTAGCTCAGTTGGTTAGAGCACACGCTTGATAAGCGTGGGGTCACAAGTTCAAGTCTTGTCAGACCCACCATGACTTTGACTGGTTGAAGTTATAGAAAAGAAGATACATAACTGATGATGTAAGCTGGGGACTTAGCTTAGTTGGTAGAGCGCCTGCTTTGCACGCAGGAGGTCAGGAG…	TCGCTCGCCGCTACTAAGGGAATCTCAATTGATTTCTTTTCCTAAGGGTACTGAGATGTTTCACTTCCCCTCGTTCGCCTTGCAACACTATGTATTCATGTTGCAATACCTACCTTAAAGTAGGTGGGTTCCCCCATTCAGAAATCTCCGGATCAAAGGATATTTGCCGCCTCCCCGGAGCTTATCGCAGGCTATTACGTCTTTCATCGCCTCTGACTGCCAAGGCATCCACCACATGCACTTAATTACTTGACTATACAACCCCAAACAGTCGTTATTACCTACAAGGAGTAATAAGACATGATTAATGATTTCTCATCAATCTCTTACAGTTTGAAGTACTGTGTATTTAAACACTGTACAGCTTCAATCTAATTCATATACCAAAACGCTTGATTC…	TCGCTCGCCGCTACTAAGGGAATCTCAATTGATTTCTTTTCCTAAGGGTACTGAGATGTTTCACTTCCCCTCGTTCGCCTTGCAACACTATGTATTCATGTTGCAATACCTACCTTAAAGTAGGTGGGTTCCCCCATTCAGAAATCTCCGGATCAAAGGATATTTGCCGCCTCCCCGGAGCTTATCGCAGGCTATTACGTCTTTCATCGCCTCTGACTGCCAAGGCATCCACCACATGCACTTAATTACTTGACTATACAACCCCAAACAGTCGTTATTACCTACAAGGAGTAATAAGACATGATTAATGATTTCTCATCAATCTCTTACAGTTTGAAGTACTGTGTATTTAAACACTGTACAGCTTCAATCTAATTCATATACCAAAACGCTTGATTC…	TCGCTCGCCGCTACTAAGGGAATCTCAATTGATTTCTTTTCCTAAGGGTACTGAGATGTTTCACTTCCCCTCGTTCGCCTTGCAACACTATGTATTCATGTTGCAATACCTACCTTAAAGTAGGTGGGTTCCCCCATTCAGAAATCTCCGGATCAAAGGATATTTGCCGCCTCCCCGGAGCTTATCGCAGGCTATTACGTCTTTCATCGCCTCTGACTGCCAAGGCATCCACCACATGCACTTAATTACTTGACTATACAACCCCAAACAGTCGTTATTACCTACAAGGAGTAATAAGACATGATTAATGATTTCTCATCAATCTCTTACAGTTTGAAGTACTGTGTATTTAAACACTGTACAGCTTCAATCTAATTCATATACCAAAACGCTTGATTC…
CTTGTACACACCGCCCGTCACACCATGGGAGTGGGTTGCACCAGAAGTAGATAGTCTAACCAATGGGGGACGTTTACCACGGTGTGATTCATGACTGGGGTGAAGTCGTAACAAGGTAGCCGTAGGGGAACCTGCGGCTGGATCACCTCCTTAATAGAAATGAAAGGTACGACGAGAGCTCAAAGCGCCCACACAGTTTGTTTTCAAGAGAATTGCGACAGCAAAGCAACAGAAAGCCGAAGCAAAAAATTTTGCATTTTTTTTGTTGGTCGATAACGACTGGCAAAAGCTGAGGCAAAAATTGGGTCTGTAGCTCAGTTGGTTAGAGCGCACCCCTGATAAGGGTGAGGCCGGTGGTTCAAGTCCACCCAGACCCACCAATCAGTCGTTTCGGGATTA…	CTTGTACACACCGCCCGTCACACCATGGGAGTGGGTTGCACCAGAAGTAGATAGTCTAACCAATGGGGGACGTTTACCACGGTGTGATTCATGACTGGGGTGAAGTCGTAACAAGGTAGCCGTAGGGGAACCTGCGGCTGGATCACCTCCTTAATAGAAATGAAAGGTACGATGAGAGCTCAAAGCGCCCACACAGTTTGTTTTCGAGAATAAGAAGAGACGACGAAGAATCCGAATGCGGGGCTTAAGACCCAAGCATTGCCAGGGAAGAGAGCAGCGAATTTTGCACTGGGTTCAGTGTGGAAGAGAAGCTGAAGCAAGAATTTCTGCGGGGATTTATTCCTTAATCGAGATGTCAACGCGAAGGAGCATACGCTCGGTATGTGACCGAGGAAAAGC…	TCGCTCGCCGCTACTTGGAGAATCTCGTTTGATTTCTTTTCCTTCGGGTACTTAGATGTTTCAGTTCCCCGAGTTCGCTTCCGTAACCTATGTATTCAGTCACAGATGACCTCGCTCTCGCAAAGCCGGGTTCCCCCATTCGGACATCTTCGGATCACAGCTCGTTTCCAGCTCCCCAAAGCTTTTCGCAGGATTCCACGTCCTTCTTCGCCTCTTACTGCCAAGGCATCCACCGTTTGCGCTTCTCTTCTTGACCATATAACCTCAACCACCTCCCTACAGCGCCCTTTTCGCCCCTCTTCATCGATTAACGAAAAAACTTTGCAAAGATTCTCAAAACAGGCTCATTAGCCCGTTCCAAGCGCCATCGGTTATACTACAAGGACAATACTAATTCGC…
CTTGTACACACCGCCCGTCACACCATGGGAGTGGGCTGCACCAGAAGTAGATAGTCTAACCTTAGGGGGGACGTTTACCACGGTGTGGTTCATGACTGGGGTGAAGTCGTAACAAGGTAGCCGTAGGGGAACCTGCGGCTGGATCACCTCCTTAAATGATAAGGCACCAAAAGAATCAAAGTGCCCACACAGTTTGTTTTCAGAAAGATGAAAAATCTTAAGCTGCGAAAAAAAGTAAATGTAGCAAGACTTTGGGTCTGTAGATCAGTTGGTTAGATCGCACCCCTGATAAGGGTGAGGTCGGTGGTTCAAGTCCACCCAGACCCACCAATATTAAGATTTTTCAAGGATAGTCCAGATTAAAAGGCTTTGCGGAGTTTTTTAATCTGGAATAACCAG…	CTTGTACACACCGCCCGTCACACCATGGGAGTGGGCTGCACCAGAAGTAGATAGTCTAACCTTCGGGGGGACGTTTACCACGGTGTGGTTCATGACTGGGGTGAAGTCGTAACAAGGTAGCCGTAGGGGAACCTGCGGCTGGATCACCTCCTTAAATGATAAGGCACCAAAAGAATCAAAGTGCCCACACAGTTTGTTTTCAGAAAGATGAAAAATCCTAAGCTCCGAAAGGAGCAAAAGATGCTCGGACACGGAAGCTGCAAGCGCGAAGCGCAAGCGGTAACAAAAGAGTGACTCGAAGCATTTTTACAAGAGATTTTGCCTTGATCAATGCGCGGATGCGAGCGAGTGAAAGAGCATACACTGGTATGTGACTGAGTGAAGGGAGTATGCGCAACG…	CTTGTACACACCGCCCGTCACACCATGGGAGTGGGCTGCACCAGAAGTAGATAGTCTAACCTTCGGGGGGACGTTTACCACGGTGTGGTTCATGACTGGGGTGAAGTCGTAACAAGGTAGCCGTAGGGGAACCTGCGGCTGGATCACCTCCTTAAATGATAAGGCACCAAAAGAATCAAAGTGCCCACACAGTTTGTTTTCAGAAAGATGAAAAATCCTAAGCTCCGAAAGGAGCAAAAGATGCTCGGACACGGAAGCTGCAAGCGCGAAGCGCAAGCGGTAACAAAAGAGTGACTCGAAGCATTTTTACAAGAGATTTTGCCTTGATCAATGCGCGGATGCGAGCGAGTGAAAGAGCATACACTGGTATGTGACTGAGTGAAGGGAGTATGCGCAACG…	TCGCTCGCCGCTACTTGGAGAATCTCTTTTGATTTCTTTTCCTTCGGGTACTTAGATGTTTCAGTTCCCCGAGTTCGCCTCTATAACCTATGTATTCAGCTATAGATGACTATGCTCACGCATAGCCGGGTTCCCCCATTCGGACATCTTCGGCTCATCGCTCGTTTCCAGCTCACCAAAGCTTTTCGCAGGATTCCACGTCCTTCATCGCCTCTTACTGCCAAGGCATCCACCGTTTGCGCTTCTCTTCTTGACCATATAATCTCAATTACCTCAAAATTACATGCTTACTTCTCAATACAAGACGCTTGTGTTACCTCTTTATTTACCCATATTTTTAATGAACGTCTGGTTATTCCAGATTAAAAAACTCCGCAAAGCCTTTTAATCTGGACTATC…
CTTGTACACACCGCCCGTCACACCATGGGAGTGGGTTGCACCAGAAGTAGATAGTCTAACCTTCGGGGGGACGTTTACCACGGTGTGGTTCATGACTGGGGTGAAGTCGTAACAAGGTAGCCGTAGGGGAACCTGCGGCTGGATCACCTCCTTACATAGAAAGGCACAGAAGGAATCAAAGTGCCCACACAGTTTGTTTTCATTATTTAAGAACGCGGTCCAAGATTGGGGTCGTAGCTCAGCTGGGAGAGCACCTGCCTTGCACGCAGGGGGTCAGGAGTTCGATCCTCCTCGGCTCCACCAATAGATTGAGGGGATTGACCAGAACAAAGTGTTTTTTGTGGAGAGCATTTTATTCTGGTATAGCCGGAGTTCATTAACAAGATGGTAAAGAAGAAG…	CTTGTACACACCGCCCGTCACACCATGGGAGTGGGTTGCACCAGAAGTAGATAGTCTAACCTTCGGGGGGACGTTTACCACGGTGTGGTTCATGACTGGGGTGAAGTCGTAACAAGGTAGCCGTAGGGGAACCTGCGGCTGGATCACCTCCTTACATAGAAAGGCACAGAAGGAATCAAAGTGCCCACACAGTTTGTTTTCATTATTTAAGAACGCGGTCCAAGATTGGGGTCGTAGCTCAGCTGGGAGAGCACCTGCCTTGCACGCAGGGGGTCAGGAGTTCGATCCTCCTCGGCTCCACCAATAGATTGAGGGGATTGACCAGAACAAAGTGTTTTTTGTGGAGAGCATTTTATTCTGGTATAGCCGGAGTTCATTAACAAGATGGTAAAGAAGAAG…	TCGCTCGCCGCTACTTGGAGAATCTCTCTTGATTTCTTTTCCTTCGGGTACTTAGATGTTTCAGTTCCCCGAGTTCGCCTTTGCATCCTATGTATTCAAATGCAAATGACCGCATCGCTGCAGCCGGGTTCCCCCATTCGGACATCTATGGCTCATCGCTCGTTTCCAGCTCCCCATAGCTTTTCGCAGGATTCCACGTCCTTCTTCGCCTCTTACTGCCAAGGCATCCACCGTTTGCGCTTCTCTTCTTGACCATATAATCTCAATCACCTCAAAATCACATGATGCATATACCAATCGCTTGTGTTACCTCTTCTTCTTTACCATCTTGTTAATGAACTCCGGCTATACCAGAATAAAATGCTCTCCACAAAAAACACTTTGTTCTGATTAAAGCTT…
CTTGTACACACCGCCCGTCACACCATGGGAGTGGGTTGCTCCAGAAGTAGCTAGTCTAACCGCAAGGGGGACGGTTACCACGGAGTGATTCATGACTGGGGTGAAGTCGTAACAAGGTAGCCGTAGGGGAACCTGCGGCTGGATCACCTCCTTAATCGAAGATCTCAGCTTCTTCATAAGCTCCCACACGAATTGCTTGATTCACTGGTTAGACGATTGGGTCTGTAGCTCAGTTGGTTAGAGCGCACCCCTGATAAGGGTGAGGTCGGCAGTTCGAATCTGCCCAGACCCACCAATTGTTGGTGTGCTGCGTGATCCGATACGGGGCCATAGCTCAGCTGGGAGAGCGCCTGCTTTGCACGCAGGAGGTCAGGAGTTCGATCCTCCTTGGCTCCACCA…	TCGCTCGCCACTACTAAGGGAATCTCGGTTGATTTCTTTTCCTCAGGGTACTTAGATGTTTCAGTTCCCCTGGTTCGCCTCTTGCACCTATGGATTCAGTACAAGATACCTAGGTTATCCTAGGTGGGTTCCCCCATTCAGAGATCTCCGGATCAAAGTCTGTTTGCCGACTCCCCGAAGCTTTTCGCAGGCTACCACGTCTTTCATCGCCTCTGACTGCCAAGGCATCCACCGTATGCGCTTCTTCACTTGACCATATAACCCCAAGCAATCTGGTTATACTGTGAAGACGACATTCGCCGAAAATTCGCGCTTGAACTCGCAAATTTTACCTTGACTTGAATGATCACCAGTGAAAGAGATCATTCAGTCTTACTTCTATCACATACCCGAATTTTT…	TCGCTCGCCACTACTAAGGGAATCTCGGTTGATTTCTTTTCCTCAGGGTACTTAGATGTTTCAGTTCCCCTGGTTCGCCTCTTGCACCTATGGATTCAGTACAAGATACCTAGGTTATCCTAGGTGGGTTCCCCCATTCAGAGATCTCCGGATCAAAGTCTGTTTGCCGACTCCCCGAAGCTTTTCGCAGGCTACCACGTCTTTCATCGCCTCTGACTGCCAAGGCATCCACCGTATGCGCTTCTTCACTTGACCATATAACCCCAAGCAATCTGGTTATACTGTGAAGACGACATTCGCCGAAAATTCGCGCTTGAACTCGCAAATTTTACCTTGACTTGAATGATCACCAGTGAAAGAGATCATTCAGTCTTACTTCTATCACATACCCGAATTTTT…	TCGCTCGCCACTACTAAGGGAATCTCGGTTGATTTCTTTTCCTCAGGGTACTTAGATGTTTCAGTTCCCCTGGTTCGCCTCTTGCACCTATGGATTCAGTACAAGATACCTAGGTTATCCTAGGTGGGTTCCCCCATTCAGAGATCTCCGGATCAAAGTCTGTTTGCCGACTCCCCGAAGCTTTTCGCAGGCTACCACGTCTTTCATCGCCTCTGACTGCCAAGGCATCCACCGTATGCGCTTCTTCACTTGACCATATAACCCCAAGCAATCTGGTTATACTGTGAAGACGACATTCGCCGAAAATTCGCGCTTGAACTCGCAAATTTTACCTTGACTTGAATGATCACCAGTGAAAGAGATCATTCAGTCTTACTTCTATCACATACCCGAATTTTT…
CTTGTACACACCGCCCGTCACACCATGGGAGTGGGTTGCTCCAGAAGTAGCTAGTCTAACCGCAAGGGGGACGGTTACCACGGAGTGATTCATGACTGGGGTGAAGTCGTAACAAGGTAGCCGTAGGGGAACCTGCGGCTGGATCACCTCCTTAATCGAAGACTTCAGCTTCTTCATAAGTTCCCACACGAATTGCTTGATTCACTTGCGAAAAGCGATTGGGTTGAGACCCGAGAGTGACGATTGGGTCTGTAGCTCAGTTGGTTAGAGCGCACCCCTGATAAGGGTGAGGTCGGCAGTTCGAATCTGCCCAGACCCACCAATTGTCGGGATGGCCAGTGTCAAATGGGGCCATAGCTCAGCTGGGAGAGCGCCTGCTTTGCACGCAGGAGGTCAGGA…	TCGCTCGCCACTACTAAGGGAATCTCGGTTGATTTCTTTTCCTCAGGGTACTTAGATGTTTCAGTTCCCCTGGTTCGCCTCTTGCACCTATGGATTCAGTACAAGATACCTAGGTTATCCTAGGTGGGTTCCCCCATTCAGAGATCTCCGGATCAAAGTCTGTTTGCCGACTCCCCGAAGCTTATCGCAGGCTACCACGTCTTTCATCGCCTCTGACTGCCAAGGCATCCACCGTATGCGCTTCTTCACTTGACCATATAACCCCAAGCAATCTGGTTATAGATTCGTAACGTGAAGACGACATTCGCCGAAAATTCGCGCTTGAACTCGCAAATTTTGCCTTGATTAACAACGTGCAGTGAAACACATTGTTAGTCACTTCTATCACATACCCAAATT…	TCGCTCGCCACTACTAAGGGAATCTCGGTTGATTTCTTTTCCTCAGGGTACTTAGATGTTTCAGTTCCCCTGGTTCGCCTCTTGCACCTATGGATTCAGTACAAGATACCTAGGTTATCCTAGGTGGGTTCCCCCATTCAGAGATCTCCGGATCAAAGTCTGTTTGCCGACTCCCCGAAGCTTATCGCAGGCTACCACGTCTTTCATCGCCTCTGACTGCCAAGGCATCCACCGTATGCGCTTCTTCACTTGACCATATAACCCCAAGCAATCTGGTTATAGATTCGTAACGTGAAGACGACATTCGCCGAAAATTCGCGCTTGAACTCGCAAATTTTGCCTTGATTAACAACGTGCAGTGAAACACATTGTTAGTCACTTCTATCACATACCCAAATT…
CTTGTACACACCGCCCGTCACACCATGGGAGTGGGTTGCACCAGAAGTAGCTAGTCTAACCTTCGGGAGGACGGTTACCACGGTGTGATTCATGACTGGGGTGAAGTCGTAACAAGGTAGCCGTAGGGGAACCTGCGGCTGGATCACCTCCTTAATCGACGACATCAGCTGCTCCATAAGTTCCCACACGAATTGCTTGATTCATTGAAGAAGACGATCAGTGTGCTCTCTAAGTAAGAGAGTGACTGTGTTGCATGAAAGCTTAGAAATGAGCATTCCATCGTGATGATGGTGAATGTTGATTTCTAGTCTTTGATTAGATCGTTCTTTAAAAATTTGGGTATGTGATAGAAAGATAGACTGAACGTTACTTTCACTGGTAACGGATCAGGCTAAGGT…	CTTGTACACACCGCCCGTCACACCATGGGAGTGGGTTGCACCAGAAGTAGCTAGTCTAACCTTCGGGAGGACGGTTACCACGGTGTGATTCATGACTGGGGTGAAGTCGTAACAAGGTAGCCGTAGGGGAACCTGCGGCTGGATCACCTCCTTAATCGACGACATCAGCTGCTCCATAAGTTCCCACACGAATTGCTTGATTCATTGAAGAAGACGATAAGAAGCAGCCCGAAATTGGGTCTGTAGCTCAGTTGGTTAGAGCGCACCCCTGATAAGGGTGAGGTCGGCAGTTCGAATCTGCCCAGACCCACCAATTTTGTGTGGGAAACGCCTGTAGAAATACGGGGCCATAGCTCAGCTGGGAGAGCGCCTGCCTTGCACGCAGGAGGTCAACGGTTC…	CTTGTACACACCGCCCGTCACACCATGGGAGTGGGTTGCACCAGAAGTAGCTAGTCTAACCTTCGGGAGGACGGTTACCACGGTGTGATTCATGACTGGGGTGAAGTCGTAACAAGGTAGCCGTAGGGGAACCTGCGGCTGGATCACCTCCTTAATCGACGACATCAGCTGCTCCATAAGTTCCCACACGAATTGCTTGATTCATTGAAGAAGACGATAAGAAGCAGCCCGAAATTGGGTCTGTAGCTCAGTTGGTTAGAGCGCACCCCTGATAAGGGTGAGGTCGGCAGTTCGAATCTGCCCAGACCCACCAATTTTGTGTGGGAAACGCCTGTAGAAATACGGGGCCATAGCTCAGCTGGGAGAGCGCCTGCCTTGCACGCAGGAGGTCAACGGTTC…	CTTGTACACACCGCCCGTCACACCATGGGAGTGGGTTGCACCAGAAGTAGCTAGTCTAACCTTCGGGAGGACGGTTACCACGGTGTGATTCATGACTGGGGTGAAGTCGTAACAAGGTAGCCGTAGGGGAACCTGCGGCTGGATCACCTCCTTAATCGACGACATCAGCTGCTCCATAAGTTCCCACACGAATTGCTTGATTCATTGAAGAAGACGATAAGAAGCAGCCCGAAATTGGGTCTGTAGCTCAGTTGGTTAGAGCGCACCCCTGATAAGGGTGAGGTCGGCAGTTCGAATCTGCCCAGACCCACCAATTTTGTGTGGGAAACGCCTGTAGAAATACGGGGCCATAGCTCAGCTGGGAGAGCGCCTGCCTTGCACGCAGGAGGTCAACGGTTC…	TCGCTCGCCACTACTAAGGGAATCTCGGTTGATTTCTTTTCCTCAGGGTACTTAGATGTTTCAGTTCCCCTGGTTCGCCTCTTACGCCTATGTATTCAGCGTAAGATAACCATCTTATGATGGCTGGGTTCCCCCATTCAGACATCTCCGGATCAAAGTCTGTTTGCCGACTCCCCGAAGCTTTTCGCAGGCTACCACGTCTTTCATCGCCTCTGACTGCCAAGGCATCCACCGTATGCGCTTCTTCACTTGACCATATAACCCCAAGCAATCTGGTTATACTGTGAAGACAACATTCGCCGAAAATTCGATAATACTCAATTACGAGCAACTCACAAATTTTACCTTAGCCTGATCCGTTACCAGTGAAAGTAACGTTCAGTCTATCTTTCTATCACA…	TCGCTCGCCACTACTAAGGGAATCTCGGTTGATTTCTTTTCCTCAGGGTACTTAGATGTTTCAGTTCCCCTGGTTCGCCTCTTACGCCTATGTATTCAGCGTAAGATAACCATCTTATGATGGCTGGGTTCCCCCATTCAGACATCTCCGGATCAAAGTCTGTTTGCCGACTCCCCGAAGCTTTTCGCAGGCTACCACGTCTTTCATCGCCTCTGACTGCCAAGGCATCCACCGTATGCGCTTCTTCACTTGACCATATAACCCCAAGCAATCTGGTTATACTGTGAAGACAACATTCGCCGAAAATTCGATAATACTCAATTACGAGTAACTCACAAATTTTACCTTAGCCTGATCCGTTACCAGTGAAAGTAACGTTCAGTCTATCTTTCTATCACA…
CTTGTACACACCGCCCGTCACACCATGGGAGTGGGTTGCACCAGAAGTAGCTAGTCTAACCTTCGGGAGGACGGTTACCACGGTGTGATTCATGACTGGGGTGAAGTCGTAACAAGGTAGCCGTAGGGGAACCTGCGGCTGGATCACCTCCTTAATCGACGACATCAGCCTGCTGATGAGCTCCCACACGAATTGCTTGATTCTTTGTAAAAGACGATCAAGGCCTTGTGCAGGCCTGACGTTGTTCCTGATCAGAACTTGGAAATGAGCATTCGCTTCGAATGTTGATTTCTGACTTTTGTCAGATCGTTCTTTAAAAATTCGGATATGTGATAGAAATAGACTGAACACCAGTTTCACTGCTGGTGGATCAGGCTAAGGTAAAATTTGTGAGTTCTG…	CTTGTACACACCGCCCGTCACACCATGGGAGTGGGTTGCACCAGAAGTAGCTAGTCTAACCTTCGGGAGGACGGTTACCACGGTGTGATTCATGACTGGGGTGAAGTCGTAACAAGGTAGCCGTAGGGGAACCTGCGGCTGGATCACCTCCTTAATCGACGACATCAGCCTGCTGATGAGCTCCCACACGAATTGCTTGATTCTTTGTAAAAGACGATCAAGGCCTTCTGCAGGCCTCGCGTTGTTCCTGATCAGAACTTGGAAATGAGCATTCGCTTCGAATGTTGATTTCTGACTTTTGTCAGATCGTTCTTTAAAAATTCGGATATGTGATAGAAATAGACTGAACACCAGTTTCACTGCTGGTGGATCAGGCTAAGGTAAAATTTGTGAGTTCTG…	CTTGTACACACCGCCCGTCACACCATGGGAGTGGGTTGCACCAGAAGTAGCTAGTCTAACCTTCGGGAGGACGGTTACCACGGTGTGATTCATGACTGGGGTGAAGTCGTAACAAGGTAGCCGTAGGGGAACCTGCGGCTGGATCACCTCCTTAATCGACGACATCAGCCTGCTGATGAGCTCCCACACGAATTGCTTGATTCTTTGTAAAAGACGATCAAGGCCTTGTGCAGGCCTCGCGTTGTTCCTGATCAGAACTTGGAAATGAGCATTCGCTTCGAATGTTGATTTCTGGCTTTTGTCAGATCGTTCTTTAAAAATTCGGATATGTGATAGAAATAGACTGAACACCAGTTTCACTGCTGGTGGATCAGGCTAAGGTAAAATTTGTGAGTTCTG…	CTTGTACACACCGCCCGTCACACCATGGGAGTGGGTTGCACCAGAAGTAGCTAGTCTAACCTTCGGGAGGACGGTTACCACGGTGTGATTCATGACTGGGGTGAAGTCGTAACAAGGTAGCCGTAGGGGAACCTGCGGCTGGATCACCTCCTTAATCGACGACATCAGCCTGCTGATGAGCTCCCACACGAATTGCTTGATTCATTGTCGAAGACGATCAAGACCCTATATAGGTCTGTAGCTCAGTTGGTTAGAGCGCACCCCTGATAAGGGTGAGGTCGGCAGTTCAAATCTGCCCAGACCTACCAATATGCGGGGCCATAGCTCAGCTGGGAGAGCGCCTGCCTTGCACGCAGGAGGTCAGCGGTTCGATCCCGCTTGGCTCCACCACTCGCTTTA…	TCGCTCGCCACTACTAAGGGAATCTCGGTTGATTTCTTTTCCTCAGGGTACTTAGATGTTTCAGTTCCCCTGGTTCGCCTCTTGCACCTATGTATTCAGTACAAGATAACCAGCTTGTGCTGGCTGGGTTCCCCCATTCAGAGATCTCTGGATCACAGTCTGTTTGCCGACTCCCCAAAGCTTTTCGCAGGCTACCACGTCTTTCATCGCCTCTGACTGCCAAGGCATCCACCGTATGCGCTTCTTCACTTGACCATATAACCCCAAGCAATCTGGTTATACTGTGAAGACGACATTCGCCGAAAATTCGCACGTTGCTCTTTTGAGCAGAACTCACAAATTTTACCTTAGCCTGATCCACCAGCAGTGAAACTGGTGTTCAGTCTATTTCTATCACAT…	CTTGTACACACCGCCCGTCACACCATGGGAGTGGGTTGCACCAGAAGTAGCTAGTCTAACCTTCGGGAGGACGGTTACCACGGTGTGATTCATGACTGGGGTGAAGTCGTAACAAGGTAGCCGTAGGGGAACCTGCGGCTGGATCACCTCCTTAATCGACGACATCAGCCTGCTGATGAGCTCCCACACGAATTGCTTGATTCACTTGTATAAAGACGATGCTGTAACGCGACCCTGTTATAGGTCTGTAGCTCAGTTGGTTAGAGCGCACCCCTGATAAGGGTGAGGTCGGCAGTTCAAATCTGCCCAGACCTACCATTACACGGTTTAGCCGTAGAATACGGGGCCATAGCTCAGCTGGGAGAGCGCCTGCCTTGCACGCAGGAGGTCAGCGGTTCG…	TCGCTCGCCACTACTAAGGGAATCTCGGTTGATTTCTTTTCCTCAGGGTACTTAGATGTTTCAGTTCCCCTGGTTCGCCTCTTGCACCTATGTATTCAGTACAAGATAACCAGCTTGTGCTGGCTGGGTTCCCCCATTCAGAGATCTCTGGATCACAGTCTGTTTGCCGACTCCCCAAAGCTTTTCGCAGGCTACCACGTCTTTCATCGCCTCTGACTGCCAAGGCATCCACCGTATGCGCTTCTTCACTTGACCATATAACCCCAAGCAATCTGGTTATACTGTGAAGACGACATTCGCCGAAAATTCGCACGTTGCTCTTTCGAGCAGAACTCACAAATTTTACCTTAGCCTGATCCACCAGCAGTGAAACTGGTGTTCAGTCTATTTCTATCACAT…
CTTGTACACACCGCCCGTCACACCATGGGAGTGGGCTGCAAAAGAAGCAGGTAGTTTAACCTTCGGGAGGACGCTTGCCACTTTGTGGTTCATGACTGGGGTGAAGTCGTAACAAGGTAGCGCTAGGGGAACCTGGCGCTGGATCACCTCCTTACACGAAGATTATCGTGATGAGTGTCCACACAGATTGATTCGGTTTAGATTTGAGCATTAAGTGGGGCTATAGCTCAGCTGGGAGAGCGCTTGCATGGCATGCAAGAGGTCTGCGGTTCGAACCCGCATAGCTCCACCATCTTTAAGCGTTTTCGCTGAGAATGTTTAAAAATGGTTTTCATCAGAAAATCTTGCTCTTTAACAATTTGGAAAGCTGACAAAACAACAAATTATTGTTGTTTGTAA…	TCGCTCGCCGCTACTACCGGAATCTCGGTTGATTTCTTCTCCTCGGGGTACTTAGATGTTTCAGTTCCCCCGGTTTGCTCTGTTAACCTATGTATTCAGTTAACAGTAACTGCTTATGCAGTTGGGTTTCCCCATTCGGAAATCGCAGACTCAAACGGCTCTTACTGCCTTATCTGCGCTTATCGCAAGTTAGTACGTCCTTCATCGCCTCTGACTGCCCAGGCATCCACCGTGTACGCTTAGTCACTTAACCATACAACCCGAAGGAGTTTCGGGTTGCTATTAAACAACCTAAGTTGTCTCGCGTTTAATTTACATGAGTGCGAGACAGATTTTGCCGGACTCAAATTTGAACAAGACCGAAGTCTTATTCGATACCAAGCACACTTGAATGTGTTG…	TCGCTCGCCGCTACTACCGGAATCTCGGTTGATTTCTTCTCCTCGGGGTACTTAGATGTTTCAGTTCCCCCGGTTTGCTCTGTTAACCTATGTATTCAGTTAACAGTAACTGCTTATGCAGTTGGGTTTCCCCATTCGGAAATCGCAGACTCAAACGGCTCTTACTGCCTTATCTGCGCTTATCGCAAGTTAGTACGTCCTTCATCGCCTCTGACTGCCCAGGCATCCACCGTGTACGCTTAGTCACTTAACCATACAACCCGAAGGAGTTTCGGGTTGTTGTTTAAACAACCTAAGTTGTCTCGCGTTTAATTTACATGAGTGCGAGACAGATTTTGCCGGACTCAAATTTTGAACAAGACCGAAGTCTTATTCGATACCAAGCACACTTGAATGTGT…	CTTGTACACACCGCCCGTCACACCATGGGAGTGGGCTGCAAAAGAAGCAGGTAGTTTAACCTTCGGGAGGACGCTTGCCACTTTGTGGTTCATGACTGGGGTGAAGTCGTAACAAGGTAGCGCTAGGGGAACCTGGCGCTGGATCACCTCCTTACACGAAGATTATCGTGATGAGTGTCCACACAGATTGATTCGGTTTAGATTTGAGCATTAAGTGGGTCTGTAGCTCAGGTGGTTAGAGCGTACGCCTGATAAGCGTAAGGTCGGTGGTTCGAGTCCACTCAGACCCACCACTAACGATGGGGTTATAGCTCAGCTGGGAGAGCGCCTGCCTTGCACGCAGGAGGTCTGCGGTTCGATCCCGCATAACTCCACCATCTTTAAGCGTTTTCACTGAGA…	CTTGTACACACCGCCCGTCACACCATGGGAGTGGGCTGCAAAAGAAGCAGGTAGTTTAACCTTCGGGAGGACGCTTGCCACTTTGTGGTTCATGACTGGGGTGAAGTCGTAACAAGGTAGCGCTAGGGGAACCTGGCGCTGGATCACCTCCTTACACGAAGATTATCGTGATGAGTGTCCACACAGATTGATTCGGTTTAGATTTGAGCATTAAGTGGGTCTGTAGCTCAGGTGGTTAGAGCGTACGCCTGATAAGCGTAAGGTCGGTGGTTCGAGTCCACTCAGACCCACCACTAACGATGGGGTTATAGCTCAGCTGGGAGAGCGCCTGCCTTGCACGCAGGAGGTCTGCGGTTCGATCCCGCATAACTCCACCATCTTTAAGCGTTTTCACTGAGA…	TCGCTCGCCGCTACTACCGGAATCTCGGTTGATTTCTTCTCCTCGGGGTACTTAGATGTTTCAGTTCCCCCGGTTTGCTCTGTTAACCTATGTATTCAGTTAACAGTAACTGCTTATGCAGTTGGGTTTCCCCATTCGGAAATCGCAGACTCAAACGGCTCTTACTGCCTTATCTGCGCTTATCGCAAGTTAGTACGTCCTTCATCGCCTCTGACTGCCCAGGCATCCACCGTGTACGCTTAGTCACTTAACCATACAACCCGAAGGAGTTTCGGGTTGTTGTTTAAACAACCTAAGTTGTCTCGCGTTTAATTTACATGAGTGCGAGACAGATTTTGCCGGACTCAAATTTGAACAAGACCGAAGTCTTATTCGATACCAAGCACACTTGAATGTGTT…	TCGCTCGCCGCTACTACCGGAATCTCGGTTGATTTCTTCTCCTCGGGGTACTTAGATGTTTCAGTTCCCCCGGTTTGCTCTGTTAACCTATGTATTCAGTTAACAGTAACTGCTTATGCAGTTGGGTTTCCCCATTCGGAAATCGCAGACTCAAACGGCTCTTACTGCCTTATCTGCGCTTATCGCAAGTTAGTACGTCCTTCATCGCCTCTGACTGCCCAGGCATCCACCGTGTACGCTTAGTCACTTAACCATACAACCCGAAGGAGTTTCGGGTTGTTGTTTAAACAACCTAAGTTGTCTCGCGTTTAATTTACATGAGTGCGAGACAGATTTTGCCGGACTCAAATTTTGAACAAGACCGAAGTCTTATTCGATACCAAGCACACTTGAATGTGT…	CTTGTACACACCGCCCGTCACACCATGGGAGTGGGCTGCAAAAGAAGCAGGTAGTTTAACCTTCGGGAGGACGCTTGCCACTTTGTGGTTCATGACTGGGGTGAAGTCGTAACAAGGTAGCGCTAGGGGAACCTGGCGCTGGATCACCTCCTTACACGAAGATTATCGTGATGAGTGTCCACACAGATTGATTCGGTTTAGATTAGAGAAGAGTATCTTAGTGTCCCGTTCGTCTAGAGGCCTAGGACACCGCCCTTTCACGGCGGTAACAGGGGTTCGACTCCCCTACGGGATACCACTTCCCTTGAGAAGTTAATGGGTCGTTAGCTCAGTGGTAGAGCAGTTGGCTTTTAACCAATTGGTCATAGGTTCAAATCCTATACGACCCACCATTTCCTT…	TCGCTCGCCGCTACTACCGGAATCTCGGTTGATTTCTTCTCCTCGGGGTACTTAGATGTTTCAGTTCCCCCGGTTTGCTCTGTTAACCTATGTATTCAGTTAACAGTAACTGCTTATGCAGTTGGGTTTCCCCATTCGGAAATCGCAGACTCAAACGGCTCTTACTGCCTTATCTGCGCTTATCGCAAGTTAGTACGTCCTTCATCGCCTCTGACTGCCCAGGCATCCACCGTGTACGCTTAGTCACTTAACCATACAACCCGAAGGAGTTTCGGGTTGTTGTTTAAACAACCTAAGTTGTCTCGCGTTTAATTTACATGAGTGCGAGACAGATTTTGCCGGACTCAAATTTGAACAAGACCGAAGTCTTATTCGATACCAAGCACACTTGAATGTGTT…	TCGCTCGCCGCTACTACCGGAATCTCGGTTGATTTCTTCTCCTCGGGGTACTTAGATGTTTCAGTTCCCCCGGTTTGCTCTGTTAACCTATGTATTCAGTTAACAGTAACTGCTTATGCAGTTGGGTTTCCCCATTCGGAAATCGCAGACTCAAACGGCTCTTACTGCCTTATCTGCGCTTATCGCAAGTTAGTACGTCCTTCATCGCCTCTGACTGCCCAGGCATCCACCGTGTACGCTTAGTCACTTAACCATACAACCCGAAGGAGTTTCGGGTTGTTGTTTAAACAACCTAAGTTGTCTCGCGTTTAATTTACATGAGTGCGAGACAGATTTTGCCGGACTCAAATTTTGAACAAGACCGAAGTCTTATTCGATACCAAGCACACTTGAATGTGT…	CTTGTACACACCGCCCGTCACACCATGGGAGTGGGCTGCAAAAGAAGCAGGTAGTTTAACCTTCGGGAGGACGCTTGCCACTTTGTGGTTCATGACTGGGGTGAAGTCGTAACAAGGTAGCGCTAGGGGAACCTGGCGCTGGATCACCTCCTTACACGAAGATTATCGTGATGAGTGTCCACACAGATTGATTCGGTTTAGATTTGAGCATTAAGTGGGGCTATAGCTCAGCTGGGAGAGCGCTTGCATGGCATGCAAGAGGTCTGCGGTTCGAACCCGCATAGCTCCACCATCTTTAAGCGTTTTCGCTGAGAATGTTTAAAAATGGTTTTCATCAGAAAATCTTGCTCTTTAACAATTTGGAAAGCTGACAAAACAACAAATTATTGTTGTTTGTAA…	TCGCTCGCCGCTACTACCGGAATCTCGGTTGATTTCTTCTCCTCGGGGTACTTAGATGTTTCAGTTCCCCCGGTTTGCTCTGTTAACCTATGTATTCAGTTAACAGTAACTGCTTATGCAGTTGGGTTTCCCCATTCGGAAATCGCAGACTCAAACGGCTCTTACTGCCTTATCTGCGCTTATCGCAAGTTAGTACGTCCTTCATCGCCTCTGACTGCCCAGGCATCCACCGTGTACGCTTAGTCACTTAACCATACAACCCGAAGGAGTTTCGGGTTGCTATTAAACAACCTAAGTTGTCTCGCGTTTAATTTACATGAGTGCGAGACAGATTTTGCCGGACTCAAATTTGAACAAGACCGAAGTCTTATTCGATACCAAGCACACTTGAATGTGTTG…	TCGCTCGCCGCTACTACCGGAATCTCGGTTGATTTCTTCTCCTCGGGGTACTTAGATGTTTCAGTTCCCCCGGTTTGCTCTGTTAACCTATGTATTCAGTTAACAGTAACTGCTTATGCAGTTGGGTTTCCCCATTCGGAAATCGCAGACTCAAACGGCTCTTACTGCCTTATCTGCGCTTATCGCAAGTTAGTACGTCCTTCATCGCCTCTGACTGCCCAGGCATCCACCGTGTACGCTTAGTCACTTAACCATACAACCCGAAGGAGTTTCGGGTTGTTGTTTAAACAACCTAAGTTGTCTCGCGTTTAATTTACATGAGTGCGAGACAGATTTTGCCGGACTCAAATTTTGAACAAGACCGAAGTCTTATTCGATACCAAGCACACTTGAATGTGT…	CTTGTACACACCGCCCGTCACACCATGGGAGTGGGCTGCAAAAGAAGCAGGTAGTTTAACCTTCGGGAGGACGCTTGCCACTTTGTGGTTCATGACTGGGGTGAAGTCGTAACAAGGTAGCGCTAGGGGAACCTGGCGCTGGATCACCTCCTTACACGAAGATTATCGTGATGAGTGTCCACACAGATTGATTCGGTTTAGATTTGAGCATTAAGTGGGTCTGTAGCTCAGGTGGTTAGAGCGTACGCCTGATAAGCGTAAGGTCGGTGGTTCGAGTCCACTCAGACCCACCACTAACGATGGGGTTATAGCTCAGCTGGGAGAGCGCCTGCCTTGCACGCAGGAGGTCTGCGGTTCGATCCCGCATAACTCCACCATCTTTAAGCGTTTTCACTGAGA…	CTTGTACACACCGCCCGTCACACCATGGGAGTGGGCTGCAAAAGAAGCAGGTAGTTTAACCTTCGGGAGGACGCTTGCCACTTTGTGGTTCATGACTGGGGTGAAGTCGTAACAAGGTAGCGCTAGGGGAACCTGGCGCTGGATCACCTCCTTACACGAAGATTATCGTGATGAGTGTCCACACAGATTGATTCGGTTTAGATTTGAGCATTAAGTGGGTCTGTAGCTCAGGTGGTTAGAGCGTACGCCTGATAAGCGTAAGGTCGGTGGTTCGAGTCCACTCAGACCCACCACTAACGATGGGGTTATAGCTCAGCTGGGAGAGCGCCTGCCTTGCACGCAGGAGGTCTGCGGTTCGATCCCGCATAACTCCACCATCTTTAAGCGTTTTCACTGAGA…	TCGCTCGCCGCTACTACCGGAATCTCGGTTGATTTCTTCTCCTCGGGGTACTTAGATGTTTCAGTTCCCCCGGTTTGCTCTGTTAACCTATGTATTCAGTTAACAGTAACTGCTTATGCAGTTGGGTTTCCCCATTCGGAAATCGCAGACTCAAACGGCTCTTACTGCCTTATCTGCGCTTATCGCAAGTTAGTACGTCCTTCATCGCCTCTGACTGCCCAGGCATCCACCGTGTACGCTTAGTCACTTAACCATACAACCCGAAGGAGTTTCGGGTTGTTGTTTAAACAACCTAAGTTGTCTCGCGTTTAATTTACATGAGTGCGAGACAGATTTTGCCGGACTCAAATTTGAACAAGACCGAAGTCTTATTCGATACCAAGCACACTTGAATGTGTT…	TCGCTCGCCGCTACTACCGGAATCTCGGTTGATTTCTTCTCCTCGGGGTACTTAGATGTTTCAGTTCCCCCGGTTTGCTCTGTTAACCTATGTATTCAGTTAACAGTAACTGCTTATGCAGTTGGGTTTCCCCATTCGGAAATCGCAGACTCAAACGGCTCTTACTGCCTTATCTGCGCTTATCGCAAGTTAGTACGTCCTTCATCGCCTCTGACTGCCCAGGCATCCACCGTGTACGCTTAGTCACTTAACCATACAACCCGAAGGAGTTTCGGGTTGTTGTTTAAACAACCTAAGTTGTCTCGCGTTTAATTTACATGAGTGCGAGACAGATTTTGCCGGACTCAAATTTTGAACAAGACCGAAGTCTTATTCGATACCAAGCACACTTGAATGTGT…	CTTGTACACACCGCCCGTCACACCATGGGAGTGGGCTGCAAAAGAAGCAGGTAGTTTAACCTTCGGGAGGACGCTTGCCACTTTGTGGTTCATGACTGGGGTGAAGTCGTAACAAGGTAGCGCTAGGGGAACCTGGCGCTGGATCACCTCCTTACACGAAGATTATCGTGATGAGTGTCCACACAGATTGATTCGGTTTAGATTAGAGAAGAGTATCTTAGTGTCCCGTTCGTCTAGAGGCCTAGGACACCGCCCTTTCACGGCGGTAACAGGGGTTCGACTCCCCTACGGGATACCACTTCCCTTGAGAAGTTAATGGGTCGTTAGCTCAGTGGTAGAGCAGTTGGCTTTTAACCAATTGGTCATAGGTTCAAATCCTATACGACCCACCATTTCCTT…	TCGCTCGCCGCTACTACCGGAATCTCGGTTGATTTCTTCTCCTCGGGGTACTTAGATGTTTCAGTTCCCCCGGTTTGCTCTGTTAACCTATGTATTCAGTTAACAGTAACTGCTTATGCAGTTGGGTTTCCCCATTCGGAAATCGCAGACTCAAACGGCTCTTACTGCCTTATCTGCGCTTATCGCAAGTTAGTACGTCCTTCATCGCCTCTGACTGCCCAGGCATCCACCGTGTACGCTTAGTCACTTAACCATACAACCCGAAGGAGTTTCGGGTTGTTGTTTAAACAACCTAAGTTGTCTCGCGTTTAATTTACATGAGTGCGAGACAGATTTTGCCGGACTCAAATTTGAACAAGACCGAAGTCTTATTCGATACCAAGCACACTTGAATGTGTT…	TCGCTCGCCGCTACTACCGGAATCTCGGTTGATTTCTTCTCCTCGGGGTACTTAGATGTTTCAGTTCCCCCGGTTTGCTCTGTTAACCTATGTATTCAGTTAACAGTAACTGCTTATGCAGTTGGGTTTCCCCATTCGGAAATCGCAGACTCAAACGGCTCTTACTGCCTTATCTGCGCTTATCGCAAGTTAGTACGTCCTTCATCGCCTCTGACTGCCCAGGCATCCACCGTGTACGCTTAGTCACTTAACCATACAACCCGAAGGAGTTTCGGGTTGTTGTTTAAACAACCTAAGTTGTCTCGCGTTTAATTTACATGAGTGCGAGACAGATTTTGCCGGACTCAAATTTTGAACAAGACCGAAGTCTTATTCGATACCAAGCACACTTGAATGTGT…
TCGCTCGCCGCTACTACCGGAATCTCGGTTGATTTCTTCTCCTCGGGGTACTTAGATGTTTCAGTTCCCCCGGTTTGCTCTGTTAACCTATGGATTCAGTTAACAGTAACTGCTTATGCAGTTGGGTTTCCCCATTCGGAAATCGCAGACTCAAACGGCTCTTACTGCCTTATCTGCGCTTATCGCAAGTTAGTACGTCCTTCATCGCCTCTGACTGCCCAGGCATCCACCGTGTACGCTTAGTCACTTAACCATACAACCCGAAGGAGTTTCGGGTTGCTATTAAACAACCTAAGTTGTCTCGCGTTTAATTTACATGAGTGCGAGACAGATTTTGCCGGACTCAAATTTGAACAAGACCGAAGTCTTATTCGATACCAAGCACACTTGAATGTGTTG…	CTTGTACACACCGCCCGTCACACCATGGGAGTGGGCTGCAAAAGAAGCAGGTAGTTTAACCTTCGGGAGGACGCTTGCCACTTTGTGGTTCATGACTGGGGTGAAGTCGTAACAAGGTAGCGCTAGGGGAACCTGGCGCTGGATCACCTCCTTATACGATGATTATCGTGATGAGTGTCCACACAGATTGATTCGGTTTAGATTTGAGCATCAAGTGGGGCTATAGCTCAGCTGGGAGAGCGCTTGCATGGCATGCAAGAGGTCTGCGGTTCGATCCCGCATAGCTCCACCATCTTTAAGTGCATTCGATGAGTGCTTTTAAAAATGGTTCATTCTTTGAATCTTGCTCTTTAACAATTTGGAAAGCTGACAAAACAACAATTTATTGTTGTTTGTAAA…	CTTGTACACACCGCCCGTCACACCATGGGAGTGGGCTGCAAAAGAAGCAGGTAGTTTAACCTTCGGGAGGACGCTTGCCACTTTGTGGTTCATGACTGGGGTGAAGTCGTAACAAGGTAGCGCTAGGGGAACCTGGCGCTGGATCACCTCCTTATACGATGATTATCGTGATGAGTGTCCACACAGATTGATTCGGTTTAGATTAGAGAAGAGTATCTTAGTGTCCCGTTCGTCTAGAGGCCTAGGACACCGCCCTTTCACGGCGGTAACAGGGGTTCGACTCCCCTACGGGATACCATCTTTAAGCGCATTCGATGAGTGCTTTTAAAAATGGTTCATTCTTTGAATCTTGCTCTTTAACAATTTGGAAAGCTGACAAAACAACAATTTATTGTTGTT…	CTTGTACACACCGCCCGTCACACCATGGGAGTGGGCTGCAAAAGAAGCAGGTAGTTTAACCTTCGGGAGGACGCTTGCCACTTTGTGGTTCATGACTGGGGTGAAGTCGTAACAAGGTAGCGCTAGGGGAACCTGGCGCTGGATCACCTCCTTATACGATGATTATCGTGATGAGTGTCCACACAGATTGATTCGGTTTAGATTTGAGCATCAAGTGGGTCTGTAGCTCAGGTGGTTAGAGCGTACGCCTGATAAGCGTAAGGTCGGTGGTTCGAGTCCACTCAGACCCACCACTATACGATGGGGTTATAGCTCAGCTGGGAGAGCGCCTGCCTTGCACGCAGGAGGTCTGCGGTTCGATCCCGCATAGCTCCACCATCTTTAAGTGCATTCGATGAG…	CTTGTACACACCGCCCGTCACACCATGGGAGTGGGCTGCAAAAGAAGCAGGTAGTTTAACCTTCGGGAGGACGCTTGCCACTTTGTGGTTCATGACTGGGGTGAAGTCGTAACAAGGTAGCGCTAGGGGAACCTGGCGCTGGATCACCTCCTTATACGATGATTATCGTGATGAGTGTCCACACAGATTGATTCGGTTTAGATTTGAGCATCAAGTGGGTCTGTAGCTCAGGTGGTTAGAGCGTACGCCTGATAAGCGTAAGGTCGGTGGTTCGAGTCCACTCAGACCCACCACTATACGATGGGGTTATAGCTCAGCTGGGAGAGCGCCTGCCTTGCACGCAGGAGGTCTGCGGTTCGATCCCGCATAGCTCCACCATCTTTAAGTGCATTCGATGAG…	CTTGTACACACCGCCCGTCACACCATGGGAGTGGGCTGCAAAAGAAGCAGGTAGTTTAACCTTCGGGAGGACGCTTGCCACTTTGTGGTTCATGACTGGGGTGAAGTCGTAACAAGGTAGCGCTAGGGGAACCTGGCGCTGGATCACCTCCTTATACGATGATTATCGTGATGAGTGTCCACACAGATTGATTCGGTTTAGATTTGAGCATCAAGTGGGTCTGTAGCTCAGGTGGTTAGAGCGTACGCCTGATAAGCGTAAGGTCGGTGGTTCGAGTCCACTCAGACCCACCACTATACGATGGGGTTATAGCTCAGCTGGGAGAGCGCCTGCCTTGCACGCAGGAGGTCTGCGGTTCGATCCCGCATAGCTCCACCATCTTTAAGTGCATTCGATGAG…	TCGCTCGCCGCTACTACCGGAATCTCGGTTGATTTCTTCTCCTCGGGGTACTTAGATGTTTCAGTTCCCCCGGTTTGCTCTGTTAACCTATGGATTCAGTTAACAGTAACTGCTTATGCAGTTGGGTTTCCCCATTCGGAAATCGCAGACTCAAACGGCTCTTACTGCCTTATCTGCGCTTATCGCAAGTTAGTACGTCCTTCATCGCCTCTGACTGCCCAGGCATCCACCGTGTACGCTTAGTCACTTAACCATACAACCCGAAGGAGTTTCGGGTTGCTATTAAACAACCTAAGTTGTCTCGCGTTTAATTTACATGAGTGCGAGACAGATTTTGCCGGACTCAAATTTGAACAAGACCGAAGTCTTATTCGATACCAAGCACACTTGAATGTGTTG…	TCGCTCGCCGCTACTACCGGAATCTCGGTTGATTTCTTCTCCTCGGGGTACTTAGATGTTTCAGTTCCCCCGGTTTGCTCTGTTAACCTATGGATTCAGTTAACAGTAACTGCTTATGCAGTTGGGTTTCCCCATTCGGAAATCGCAGACTCAAACGGCTCTTACTGCCTTATCTGCGCTTATCGCAAGTTAGTACGTCCTTCATCGCCTCTGACTGCCCAGGCATCCACCGTGTACGCTTAGTCACTTAACCATACAACCCGAAGGAGTTTCGGGTTGCTATTAAACAACCTAAGTTGTCTCGCGTTTAATTTACATGAGTGCGAGACAGATTTTGCCGGACTCAAATTTGAACAAGACCGAAGTCTTATTCGATACCAAGCACACTTGAATGTGTTG…	TCGCTCGCCGCTACTACCGGAATCTCGGTTGATTTCTTCTCCTCGGGGTACTTAGATGTTTCAGTTCCCCCGGTTTGCTCTGTTAACCTATGGATTCAGTTAACAGTAACTGCTTATGCAGTTGGGTTTCCCCATTCGGAAATCGCAGACTCAAACGGCTCTTACTGCCTTATCTGCGCTTATCGCAAGTTAGTACGTCCTTCATCGCCTCTGACTGCCCAGGCATCCACCGTGTACGCTTAGTCACTTAACCATACAACCCGAAGGAGTTTCGGGTTGCTATTAAACAACCTAAGTTGTCTCGCGTTTAATTTACATGAGTGCGAGACAGATTTTGCCGGACTCAAATTTGAACAAGACCGAAGTCTTATTCGATACCAAGCACACTTGAATGTGTTG…	TCGCTCGCCGCTACTACCGGAATCTCGGTTGATTTCTTCTCCTCGGGGTACTTAGATGTTTCAGTTCCCCCGGTTTGCTCTGTTAACCTATGGATTCAGTTAACAGTAACTGCTTATGCAGTTGGGTTTCCCCATTCGGAAATCGCAGACTCAAACGGCTCTTACTGCCTTATCTGCGCTTATCGCAAGTTAGTACGTCCTTCATCGCCTCTGACTGCCCAGGCATCCACCGTGTACGCTTAGTCACTTAACCATACAACCCGAAGGAGTTTCGGGTTGCTATTAAACAACCTAAGTTGTCTCGCGTTTAATTTACATGAGTGCGAGACAGATTTTGCCGGACTCAAATTTGAACAAGACCGAAGTCTTATTCGATACCAAGCACACTTGAATGTGTTG…	CTTGTACACACCGCCCGTCACACCATGGGAGTGGGCTGCAAAAGAAGCAGGTAGTTTAACCTTCGGGAGGACGCTTGCCACTTTGTGGTTCATGACTGGGGTGAAGTCGTAACAAGGTAGCGCTAGGGGAACCTGGCGCTGGATCACCTCCTTATACGATGATTATCGTGATGAGTGTCCACACAGATTGATTCGGTTTAGATTTGAGCATCAAGTGGGGCTATAGCTCAGCTGGGAGAGCGCTTGCATGGCATGCAAGAGGTCTGCGGTTCGATCCCGCATAGCTCCACCATCTTTAAGTGCATTCGATGAGTGCTTTTAAAAATGGTTCATTCTTTGAATCTTGCTCTTTAACAATTTGGAAAGCTGACAAAACAACAATTTATTGTTGTTTGTAAA…	CTTGTACACACCGCCCGTCACACCATGGGAGTGGGCTGCAAAAGAAGCAGGTAGTTTAACCTTCGGGAGGACGCTTGCCACTTTGTGGTTCATGACTGGGGTGAAGTCGTAACAAGGTAGCGCTAGGGGAACCTGGCGCTGGATCACCTCCTTATACGATGATTATCGTGATGAGTGTCCACACAGATTGATTCGGTTTAGATTAGAGAAGAGTATCTTAGTGTCCCGTTCGTCTAGAGGCCTAGGACACCGCCCTTTCACGGCGGTAACAGGGGTTCGACTCCCCTACGGGATACCATCTTTAAGCGCATTCGATGAGTGCTTTTAAAAATGGTTCATTCTTTGAATCTTGCTCTTTAACAATTTGGAAAGCTGACAAAACAACAATTTATTGTTGTT…	CTTGTACACACCGCCCGTCACACCATGGGAGTGGGCTGCAAAAGAAGCAGGTAGTTTAACCTTCGGGAGGACGCTTGCCACTTTGTGGTTCATGACTGGGGTGAAGTCGTAACAAGGTAGCGCTAGGGGAACCTGGCGCTGGATCACCTCCTTATACGATGATTATCGTGATGAGTGTCCACACAGATTGATTCGGTTTAGATTTGAGCATCAAGTGGGTCTGTAGCTCAGGTGGTTAGAGCGTACGCCTGATAAGCGTAAGGTCGGTGGTTCGAGTCCACTCAGACCCACCACTATACGATGGGGTTATAGCTCAGCTGGGAGAGCGCCTGCCTTGCACGCAGGAGGTCTGCGGTTCGATCCCGCATAGCTCCACCATCTTTAAGTGCATTCGATGAG…	CTTGTACACACCGCCCGTCACACCATGGGAGTGGGCTGCAAAAGAAGCAGGTAGTTTAACCTTCGGGAGGACGCTTGCCACTTTGTGGTTCATGACTGGGGTGAAGTCGTAACAAGGTAGCGCTAGGGGAACCTGGCGCTGGATCACCTCCTTATACGATGATTATCGTGATGAGTGTCCACACAGATTGATTCGGTTTAGATTTGAGCATCAAGTGGGTCTGTAGCTCAGGTGGTTAGAGCGTACGCCTGATAAGCGTAAGGTCGGTGGTTCGAGTCCACTCAGACCCACCACTATACGATGGGGTTATAGCTCAGCTGGGAGAGCGCCTGCCTTGCACGCAGGAGGTCTGCGGTTCGATCCCGCATAGCTCCACCATCTTTAAGTGCATTCGATGAG…	CTTGTACACACCGCCCGTCACACCATGGGAGTGGGCTGCAAAAGAAGCAGGTAGTTTAACCTTCGGGAGGACGCTTGCCACTTTGTGGTTCATGACTGGGGTGAAGTCGTAACAAGGTAGCGCTAGGGGAACCTGGCGCTGGATCACCTCCTTATACGATGATTATCGTGATGAGTGTCCACACAGATTGATTCGGTTTAGATTTGAGCATCAAGTGGGTCTGTAGCTCAGGTGGTTAGAGCGTACGCCTGATAAGCGTAAGGTCGGTGGTTCGAGTCCACTCAGACCCACCACTATACGATGGGGTTATAGCTCAGCTGGGAGAGCGCCTGCCTTGCACGCAGGAGGTCTGCGGTTCGATCCCGCATAGCTCCACCATCTTTAAGTGCATTCGATGAG…	TCGCTCGCCGCTACTACCGGAATCTCGGTTGATTTCTTCTCCTCGGGGTACTTAGATGTTTCAGTTCCCCCGGTTTGCTCTGTTAACCTATGGATTCAGTTAACAGTAACTGCTTATGCAGTTGGGTTTCCCCATTCGGAAATCGCAGACTCAAACGGCTCTTACTGCCTTATCTGCGCTTATCGCAAGTTAGTACGTCCTTCATCGCCTCTGACTGCCCAGGCATCCACCGTGTACGCTTAGTCACTTAACCATACAACCCGAAGGAGTTTCGGGTTGCTATTAAACAACCTAAGTTGTCTCGCGTTTAATTTACATGAGTGCGAGACAGATTTTGCCGGACTCAAATTTGAACAAGACCGAAGTCTTATTCGATACCAAGCACACTTGAATGTGTTG…	TCGCTCGCCGCTACTACCGGAATCTCGGTTGATTTCTTCTCCTCGGGGTACTTAGATGTTTCAGTTCCCCCGGTTTGCTCTGTTAACCTATGGATTCAGTTAACAGTAACTGCTTATGCAGTTGGGTTTCCCCATTCGGAAATCGCAGACTCAAACGGCTCTTACTGCCTTATCTGCGCTTATCGCAAGTTAGTACGTCCTTCATCGCCTCTGACTGCCCAGGCATCCACCGTGTACGCTTAGTCACTTAACCATACAACCCGAAGGAGTTTCGGGTTGCTATTAAACAACCTAAGTTGTCTCGCGTTTAATTTACATGAGTGCGAGACAGATTTTGCCGGACTCAAATTTGAACAAGACCGAAGTCTTATTCGATACCAAGCACACTTGAATGTGTTG…	TCGCTCGCCGCTACTACCGGAATCTCGGTTGATTTCTTCTCCTCGGGGTACTTAGATGTTTCAGTTCCCCCGGTTTGCTCTGTTAACCTATGGATTCAGTTAACAGTAACTGCTTATGCAGTTGGGTTTCCCCATTCGGAAATCGCAGACTCAAACGGCTCTTACTGCCTTATCTGCGCTTATCGCAAGTTAGTACGTCCTTCATCGCCTCTGACTGCCCAGGCATCCACCGTGTACGCTTAGTCACTTAACCATACAACCCGAAGGAGTTTCGGGTTGCTATTAAACAACCTAAGTTGTCTCGCGTTTAATTTACATGAGTGCGAGACAGATTTTGCCGGACTCAAATTTGAACAAGACCGAAGTCTTATTCGATACCAAGCACACTTGAATGTGTTG…
TCGCTCGCCGCTACTTTCGGAATCTCGGTTGATTTCTTTTCCTCGGGGTACTTAGATGTTTCAGTTCCCCCGGTTCGCCTCCTTACCCTATGTATTCAGGTAAGGATACGTGCTTATGCACGTGGGTTTCCCCATTCAGAAATCCCAGACTCAAATGGTTGTTACTACCTAATCTGGGCTTATCGCAAGTTACTACGTCTTTCATCGCCTCTGACTGCCAAGGCATCCACCGTGTACGCTTAGTCACTTAACCATACAACCCGAAGGAGTTTCGAGTTGATGAACAAGTCACCAAAGTTGTCTGCAATTTTTATACATGATGCAGACTCGATTTTGCCGGACTCAAATTCCAAGAACACTTGAATGTGTTATTTTGGTGTTTGTCTTAAAGACAAACAT…	TCGCTCGCCGCTACTTTCGGAATCTCGGTTGATTTCTTTTCCTCGGGGTACTTAGATGTTTCAGTTCCCCCGGTTCGCCTCCTTACCCTATGTATTCAGGTAAGGATACGTGCTTATGCACGTGGGTTTCCCCATTCAGAAATCCCAGACTCAAATGGTTGTTACTACCTAATCTGGGCTTATCGCAAGTTACTACGTCTTTCATCGCCTCTGACTGCCAAGGCATCCACCGTGTACGCTTAGTCACTTAACCATACAACCCGAAGGAGTTTCGAGTTGATGAACAAGTCACCAAAGTTGTCTGCAATTTTTATACATGATGCAGACTCGATTTTGCCGGACTCAAATTCCAAGAACACTTGAATGTGTTATTTTGGTGTTTGTCTTAAAGACAAACAT…	TCGCTCGCCGCTACTTTCGGAATCTCGGTTGATTTCTTTTCCTCGGGGTACTTAGATGTTTCAGTTCCCCCGGTTCGCCTCCTTACCCTATGTATTCAGGTAAGGATACGTGCTTATGCACGTGGGTTTCCCCATTCAGAAATCCCAGACTCAAATGGTTGTTACTACCTAATCTGGGCTTATCGCAAGTTACTACGTCTTTCATCGCCTCTGACTGCCAAGGCATCCACCGTGTACGCTTAGTCACTTAACCATACAACCCGAAGGAGTTTCGAGTTGATGAACAAGTCACCAAAGTTGTCTGCAATTTTTATACATGATGCAGACTCGATTTTGCCGGACTCAAATTCCAAGAACACTTGAATGTGTTATTTTGGTGTTTGTCTTAAAGACAAACAT…	TCGCTCGCCGCTACTTTCGGAATCTCGGTTGATTTCTTTTCCTCGGGGTACTTAGATGTTTCAGTTCCCCCGGTTCGCCTCCTTACCCTATGTATTCAGGTAAGGATACGTGCTTATGCACGTGGGTTTCCCCATTCAGAAATCCCAGACTCAAATGGTTGTTACTACCTAATCTGGGCTTATCGCAAGTTACTACGTCTTTCATCGCCTCTGACTGCCAAGGCATCCACCGTGTACGCTTAGTCACTTAACCATACAACCCGAAGGAGTTTCGAGTTGATGAACAAGTCACCAAAGTTGTCTGCAATTTTTATACATGATGCAGACTCGATTTTGCCGGACTCAAATTCCAAGAACACTTGAATGTGTTATTTTGGTGTTTGTCATAAAGACAAACAT…	TCGCTCGCCGCTACTTTCGGAATCTCGGTTGATTTCTTTTCCTCGGGGTACTTAGATGTTTCAGTTCCCCCGGTTCGCCTCCTTACCCTATGTATTCAGGTAAGGATACGTGCTTATGCACGTGGGTTTCCCCATTCAGAAATCCCAGACTCAAATGGTTGTTACTACCTAATCTGGGCTTATCGCAAGTTACTACGTCTTTCATCGCCTCTGACTGCCAAGGCATCCACCGTGTACGCTTAGTCACTTAACCATACAACCCGAAGGAGTTTCGAGTTGATGAACAAGTCACCAAAGTTGTCTGCAATTTTTATACATGATGCAGACTTGATTTTGCCGGACTCAAATTCCAAGAACACTTGAATGTGTTATTTTGGTGTTTGTCATAAAGACAAACAT…	TCGCTCGCCGCTACTTTCGGAATCTCGGTTGATTTCTTTTCCTCGGGGTACTTAGATGTTTCAGTTCCCCCGGTTCGCCTCCTTACCCTATGTATTCAGGTAAGGATACGTGCTTATGCACGTGGGTTTCCCCATTCAGAAATCCCAGACTCAAATGGTTGTTACTACCTAATCTGGGCTTATCGCAAGTTACTACGTCTTTCATCGCCTCTGACTGCCAAGGCATCCACCGTGTACGCTTAGTCACTTAACCATACAACCCGAAGGAGTTTCGAGTTGATGAACAAGTCACCAAAGTTGTCTGCAATTTTTATACATGATGCAGACTCGATTTTGCCGGACTCAAATTCCAAGAACACTTGAATGTGTTATTTTGGTGTTTGTCTTAAAGACAAACAT…	CTTGTACACACCGCCCGTCACACCATGGGAGTGGGCTGCAAAAGAAGTAGGTAGTTTAACCTTCGGGGGGGCGCTTACCACTTTGTGGTTCATGACTGGGGTGAAGTCGTAACAAGGTAGCGCTAGGGGAACCTGGCGCTGGATCACCTCCTTAAACGATGATTACTCACGATGAGTGTCCACACAGATTGATATGGTTTAAATTCAGAGCAAAAAGTTGGTTCTGCATAAAGTGCTGAAGCAATTTATGTGGGGCTATAGCTCAGCTGGGAGAGCGCTTCGCTGGCAGCGAAGAGGTCATCGGTTCGAACCCGATTAGCTCCACCACTGACTTCCTGTGTCCCGTTCGTCTAGAGGCCTAGGACACCGCCCTTTCACGGCGGTAACAGGGGTTCGACT…	CTTGTACACACCGCCCGTCACACCATGGGAGTGGGCTGCAAAAGAAGTAGGTAGTTTAACCTTCGGGGGGACGCTTACCACTTTGTGGTTCATGACTGGGGTGAAGTCGTAACAAGGTAGCGCTAGGGGAACCTGGCGCTGGATCACCTCCTTAAACGATGATTACTCACGATGAGTGTCCACACAGATTGATACGGTTTATAAAGTAAAGAGAAGAAGAGTTCCCAAACTCTTCAATCCAGTGTCCCGTTCGTCTAGAGGCCTAGGACACCGCCCTTTCACGGCGGTAACAGGGGTTCGACTCCCCTACGGGATACCATTGGGTCGTTAGCTCAGTTGGTAGAGCAGTTGACTTTTAATCAATTGGTCGCAGGTTCGAATCCTGCACGACCCACCATT…	TCGCTCGCCGCTACTTTCGGAATCTCGGTTGATTTCTTTTCCTCGGGGTACTTAGATGTTTCAGTTCCCCCGGTTCGCCTCCTTACCCTATGTATTCAGGTAAGGATACGTGCTTATGCACGTGGGTTTCCCCATTCAGAAATCCCAGACTCAAATGGTTGTTACTACCTAATCTGGGCTTATCGCAAGTTACTACGTCTTTCATCGCCTCTGACTGCCAAGGCATCCACCGTGTACGCTTAGTCACTTAACCATACAACCCGAAGGAGTTTCGAGTTGATGAACAAGTCACCAAAGTTGTCTGCAATTTTTATACATGATGCAGACTCGATTTTGCCGGACTCAAATTCCAAGAACACTTGAATGTGTTATTTTGGTGTTTGTCATAAAGACAAACAT…	CTTGTACACACCGCCCGTCACACCATGGGAGTGGGCTGCAAAAGAAGTAGGTAGTTTAACCTTCGGGGGGACGCTTACCACTTTGTGGTTCATGACTGGGGTGAAGTCGTAACAAGGTAGCGCTAGGGGAACCTGGCGCTGGATCACCTCCTTAAACGATGATTATTCACGATGAGTGTCCACACAGATTGATATGGTTTATGAAGTTTAAGAGATAGAACATCCCCCAAGATGTTCAACTTAGTGTCCCGTTCGTCTAGAGGCCTAGGACACCGCCCTTTCACGGCGGTAACAGGGGTTCGACTCCCCTACGGGATACCATTGGGTCGTTAGCTCAGTTGGTAGAGCAGTTGACTTTTAATCAATTGGTCGCAGGTTCGAATCCTGCACGACCCACCA…	TCGCTCGCCGCTACTTTCGGAATCTCGGTTGATTTCTTTTCCTCGGGGTACTTAGATGTTTCAGTTCCCCCGGTTCGCCTCCTTACCCTATGTATTCAGGTAAGGATACGTGCTTATGCACGTGGGTTTCCCCATTCAGAAATCCCAGACTCAAATGGTTGTTACTACCTAATCTGGGCTTATCGCAAGTTACTACGTCTTTCATCGCCTCTGACTGCCAAGGCATCCACCGTGTACGCTTAGTCACTTAACCATACAACCCGAAGGAGTTTCGAGTTGATGAACAAGTCACCAAAGTTGTCTGCAATTTTTATACATGATGCAGACTCGATTTTGCCGGACTCAAATTCCAAGAACACTTGAATGTGTTATTTTGGTGTTTGTCTTAAAGACAAACAT…	TCGCTCGCCGCTACTTTCGGAATCTCGGTTGATTTCTTTTCCTCGGGGTACTTAGATGTTTCAGTTCCCCCGGTTCGCCTCCTTACCCTATGTATTCAGGTAAGGATACGTGCTTATGCACGTGGGTTTCCCCATTCAGAAATCCCAGACTCAAATGGTTGTTACTACCTAATCTGGGCTTATCGCAAGTTACTACGTCTTTCATCGCCTCTGACTGCCAAGGCATCCACCGTGTACGCTTAGTCACTTAACCATACAACCCGAAGGAGTTTCGAGTTGATGAACAAGTCACCAAAGTTGTCTGCAATTTTTATACATGATGCAGACTCGATTTTGCCGGACTCAAATTCCAAGAACACTTGAATGTGTTATTTTGGTGTTTGTCTTAAAGACAAACAT…	TCGCTCGCCGCTACTTTCGGAATCTCGGTTGATTTCTTTTCCTCGGGGTACTTAGATGTTTCAGTTCCCCCGGTTCGCCTCCTTACCCTATGTATTCAGGTAAGGATACGTGCTTATGCACGTGGGTTTCCCCATTCAGAAATCCCAGACTCAAATGGTTGTTACTACCTAATCTGGGCTTATCGCAAGTTACTACGTCTTTCATCGCCTCTGACTGCCAAGGCATCCACCGTGTACGCTTAGTCACTTAACCATACAACCCGAAGGAGTTTCGAGTTGATGAACAAGTCACCAAAGTTGTCTGCAATTTTTATACATGATGCAGACTCGATTTTGCCGGACTCAAATTCCAAGAACACTTGAATGTGTTATTTTGGTGTTTGTCTTAAAGACAAACAT…	TCGCTCGCCGCTACTTTCGGAATCTCGGTTGATTTCTTTTCCTCGGGGTACTTAGATGTTTCAGTTCCCCCGGTTCGCCTCCTTACCCTATGTATTCAGGTAAGGATACGTGCTTATGCACGTGGGTTTCCCCATTCAGAAATCCCAGACTCAAATGGTTGTTACTACCTAATCTGGGCTTATCGCAAGTTACTACGTCTTTCATCGCCTCTGACTGCCAAGGCATCCACCGTGTACGCTTAGTCACTTAACCATACAACCCGAAGGAGTTTCGAGTTGATGAACAAGTCACCAAAGTTGTCTGCAATTTTTATACATGATGCAGACTCGATTTTGCCGGACTCAAATTCCAAGAACACTTGAATGTGTTATTTTGGTGTTTGTCTTAAAGACAAACAT…	TCGCTCGCCGCTACTTTCGGAATCTCGGTTGATTTCTTTTCCTCGGGGTACTTAGATGTTTCAGTTCCCCCGGTTCGCCTCCTTACCCTATGTATTCAGGTAAGGATACGTGCTTATGCACGTGGGTTTCCCCATTCAGAAATCCCAGACTCAAATGGTTGTTACTACCTAATCTGGGCTTATCGCAAGTTACTACGTCTTTCATCGCCTCTGACTGCCAAGGCATCCACCGTGTACGCTTAGTCACTTAACCATACAACCCGAAGGAGTTTCGAGTTGATGAACAAGTCACCAAAGTTGTCTGCAATTTTTATACATGATGCAGACTCGATTTTGCCGGACTCAAATTCCAAGAACACTTGAATGTGTTATTTTGGTGTTTGTCATAAAGACAAACAT…	TCGCTCGCCGCTACTTTCGGAATCTCGGTTGATTTCTTTTCCTCGGGGTACTTAGATGTTTCAGTTCCCCCGGTTCGCCTCCTTACCCTATGTATTCAGGTAAGGATACGTGCTTATGCACGTGGGTTTCCCCATTCAGAAATCCCAGACTCAAATGGTTGTTACTACCTAATCTGGGCTTATCGCAAGTTACTACGTCTTTCATCGCCTCTGACTGCCAAGGCATCCACCGTGTACGCTTAGTCACTTAACCATACAACCCGAAGGAGTTTCGAGTTGATGAACAAGTCACCAAAGTTGTCTGCAATTTTTATACATGATGCAGACTTGATTTTGCCGGACTCAAATTCCAAGAACACTTGAATGTGTTATTTTGGTGTTTGTCATAAAGACAAACAT…	TCGCTCGCCGCTACTTTCGGAATCTCGGTTGATTTCTTTTCCTCGGGGTACTTAGATGTTTCAGTTCCCCCGGTTCGCCTCCTTACCCTATGTATTCAGGTAAGGATACGTGCTTATGCACGTGGGTTTCCCCATTCAGAAATCCCAGACTCAAATGGTTGTTACTACCTAATCTGGGCTTATCGCAAGTTACTACGTCTTTCATCGCCTCTGACTGCCAAGGCATCCACCGTGTACGCTTAGTCACTTAACCATACAACCCGAAGGAGTTTCGAGTTGATGAACAAGTCACCAAAGTTGTCTGCAATTTTTATACATGATGCAGACTCGATTTTGCCGGACTCAAATTCCAAGAACACTTGAATGTGTTATTTTGGTGTTTGTCTTAAAGACAAACAT…	CTTGTACACACCGCCCGTCACACCATGGGAGTGGGCTGCAAAAGAAGTAGGTAGTTTAACCTTCGGGGGGGCGCTTACCACTTTGTGGTTCATGACTGGGGTGAAGTCGTAACAAGGTAGCGCTAGGGGAACCTGGCGCTGGATCACCTCCTTAAACGATGATTACTCACGATGAGTGTCCACACAGATTGATATGGTTTAAATTCAGAGCAAAAAGTTGGTTCTGCATAAAGTGCTGAAGCAATTTATGTGGGGCTATAGCTCAGCTGGGAGAGCGCTTCGCTGGCAGCGAAGAGGTCATCGGTTCGAACCCGATTAGCTCCACCACTGACTTCCTGTGTCCCGTTCGTCTAGAGGCCTAGGACACCGCCCTTTCACGGCGGTAACAGGGGTTCGACT…	CTTGTACACACCGCCCGTCACACCATGGGAGTGGGCTGCAAAAGAAGTAGGTAGTTTAACCTTCGGGGGGACGCTTACCACTTTGTGGTTCATGACTGGGGTGAAGTCGTAACAAGGTAGCGCTAGGGGAACCTGGCGCTGGATCACCTCCTTAAACGATGATTACTCACGATGAGTGTCCACACAGATTGATACGGTTTATAAAGTAAAGAGAAGAAGAGTTCCCAAACTCTTCAATCCAGTGTCCCGTTCGTCTAGAGGCCTAGGACACCGCCCTTTCACGGCGGTAACAGGGGTTCGACTCCCCTACGGGATACCATTGGGTCGTTAGCTCAGTTGGTAGAGCAGTTGACTTTTAATCAATTGGTCGCAGGTTCGAATCCTGCACGACCCACCATT…	TCGCTCGCCGCTACTTTCGGAATCTCGGTTGATTTCTTTTCCTCGGGGTACTTAGATGTTTCAGTTCCCCCGGTTCGCCTCCTTACCCTATGTATTCAGGTAAGGATACGTGCTTATGCACGTGGGTTTCCCCATTCAGAAATCCCAGACTCAAATGGTTGTTACTACCTAATCTGGGCTTATCGCAAGTTACTACGTCTTTCATCGCCTCTGACTGCCAAGGCATCCACCGTGTACGCTTAGTCACTTAACCATACAACCCGAAGGAGTTTCGAGTTGATGAACAAGTCACCAAAGTTGTCTGCAATTTTTATACATGATGCAGACTCGATTTTGCCGGACTCAAATTCCAAGAACACTTGAATGTGTTATTTTGGTGTTTGTCATAAAGACAAACAT…	CTTGTACACACCGCCCGTCACACCATGGGAGTGGGCTGCAAAAGAAGTAGGTAGTTTAACCTTCGGGGGGACGCTTACCACTTTGTGGTTCATGACTGGGGTGAAGTCGTAACAAGGTAGCGCTAGGGGAACCTGGCGCTGGATCACCTCCTTAAACGATGATTATTCACGATGAGTGTCCACACAGATTGATATGGTTTATGAAGTTTAAGAGATAGAACATCCCCCAAGATGTTCAACTTAGTGTCCCGTTCGTCTAGAGGCCTAGGACACCGCCCTTTCACGGCGGTAACAGGGGTTCGACTCCCCTACGGGATACCATTGGGTCGTTAGCTCAGTTGGTAGAGCAGTTGACTTTTAATCAATTGGTCGCAGGTTCGAATCCTGCACGACCCACCA…	TCGCTCGCCGCTACTTTCGGAATCTCGGTTGATTTCTTTTCCTCGGGGTACTTAGATGTTTCAGTTCCCCCGGTTCGCCTCCTTACCCTATGTATTCAGGTAAGGATACGTGCTTATGCACGTGGGTTTCCCCATTCAGAAATCCCAGACTCAAATGGTTGTTACTACCTAATCTGGGCTTATCGCAAGTTACTACGTCTTTCATCGCCTCTGACTGCCAAGGCATCCACCGTGTACGCTTAGTCACTTAACCATACAACCCGAAGGAGTTTCGAGTTGATGAACAAGTCACCAAAGTTGTCTGCAATTTTTATACATGATGCAGACTCGATTTTGCCGGACTCAAATTCCAAGAACACTTGAATGTGTTATTTTGGTGTTTGTCTTAAAGACAAACAT…
CTTGTACACACCGCCCGTCACACCATGGGAGTGGGCTGCAAAAGAAGTGGGTAGTTTAACCTTCGGGAGGACGCTCACCACTTTGTGGTTCATGACTGGGGTGAAGTCGTAACAAGGTAGCGCTAGGGGAACCTGGCGCTGGATCACCTCCTTATACGATGATTATTGCGATGAGTGTTCACACAGATTGATGGTTTATAACGTTATAGAGATAGATGTGGGGCTATAGCTCAGCTGGGAGAGCGCTTGCATGGCATGCAAGAGGTCGACGGTTCGATCCCGTCTAGCTCCACCATTACTAAAGGTTTTCATTTAGAATCTTTAATAATGGTTTTCATTAGAAAATCTGCTCTTTAACAATTTGGAAAGCTGACAAAACAACAATTTATTGTTGTTTGT…	CTTGTACACACCGCCCGTCACACCATGGGAGTGGGCTGCAAAAGAAGTGGGTAGTTTAACCTTCGGGAGGACGCTCACCACTTTGTGGTTCATGACTGGGGTGAAGTCGTAACAAGGTAGCGCTAGGGGAACCTGGCGCTGGATCACCTCCTTATACGATGATTATTGCGATGAGTGTTCACACAGATTGGTATGGTTTAGAAAGTTTAGAGTATCTTAGTGTCCCGTTCGTCTAGAGGCCTAGGACACCGCCCTTTCACGGCGGTAACAGGGGTTCGACTCCCCTACGGGATACCATCTTTAAGCATTCTTATGAGTGTGTTTAAACATGGTTTTCATTAGAAAATCTGCTCTTTAACAATTTGGAAAGCTGACAAAACAACAATTTATTGTTGTTTG…	CTTGTACACACCGCCCGTCACACCATGGGAGTGGGCTGCAAAAGAAGTGGGTAGTTTAACCTTCGGGAGGACGCTCACCACTTTGTGGTTCATGACTGGGGTGAAGTCGTAACAAGGTAGCGCTAGGGGAACCTGGCGCTGGATCACCTCCTTATACGATGATTATTGCGATGAGTGTTCACACAGATTGATATGGTTTAGAAAGTTTAGAGTATCTTAGTGTCCCGTTCGTCTAGAGGCCTAGGACACCGCCCTTTCACGGCGGTAACAGGGGTTCGACTCCCCTACGGGATACCATCTTTAAGCATTCTTACGAGTGTGTTTAAACATGGTTTTCATTAGAAAATCTGCTCTTTAACAATTTGGAAAGCTGACAAAACAACAATTTATTGTTGTTTG…	TCGCTCGCCGCTACTTTCGGAATCTCGGTTGATTTCTTTTCCTCGGGGTACTTAGATGTTTCAGTTCTCCCGGTTCGCTTCATTGAGCTATGTATTCACTCAATGATACTGGCTTATGCCAGTGGGTTTCCCCATTCGGAAATCGTAGACTCAAGTGGCTGTTACTGCCTCATCTACGCTTATCGCAAGTTACTACGTCCTTCATCGCCTCTGACTGCCAAGGCATCCACCGTGTACGCTTAGTCACTTAACCATACAACCCCAAAGGGTCTTTGTTAAACAACCAAAGTTGCTATCTCATTATTTGAATGAGCGAGATAGCATTGATTTTGCCGGACTCAATTTCGAATAGTCACTAAAAGTGACATTCCCAAGAACACTTGAATGTGTTTGTTGGTG…	TCGCTCGCCGCTACTTTCGGAATCTCGGTTGATTTCTTTTCCTCGGGGTACTTAGATGTTTCAGTTCTCCCGGTTCGCTTCATTGAGCTATGTATTCACTCAATGATACTGGCTTATGCCAGTGGGTTTCCCCATTCGGAAATCGTAGACTCAAATGGCTGTTACTGCCTCATCTACGCTTATCGCAAGTTACTACGTCCTTCATCGCCTCTGACTGCCAAGGCATCCACCGTGTACGCTTAGTCACTTAACCATACAACCCCAAAGGGTCTTTGTTAAACAACCAAAGTTGCTATCTCATTATTTGAATGAGCGAGATAGCATTGATTTTGCCGGACTCAATTTCGAATAGTCACTTAACAGTGACATTCCCAAGAACACTTGAATGTGTTTGTTGGT…	CTTGTACACACCGCCCGTCACACCATGGGAGTGGGCTGCAAAAGAAGTGGGTAGTTTAACCTTCGGGAGGACGCTCACCACTTTGTGGTTCATGACTGGGGTGAAGTCGTAACAAGGTAGCGCTAGGGGAACCTGGCGCTGGATCACCTCCTTATACGATGATTATTGCGATGAGTGTTCACACAGATTGATACGGTTTAGATTAGAGCATCTAGTGGGTCTGTAGCTCAGGTGGTTAGAGCGTACGCCTGATAAGCGTAAGGTCGGTGGTTCGAGTCCACTCAGACCCACCACTCAACGATGGGGTTATAGCTCAGCTGGGAGAGCGCCTGCCTTGCACGCAGGAGGTCTGCGGTTCGATCCCGCATAGCTCCACCATCTTTAAGGGTTTTTCCTTAA…	TCGCTCGCCGCTACTTTCGGAATCTCGGTTGATTTCTTTTCCTCGGGGTACTTAGATGTTTCAGTTCTCCCGGTTCGCTTCATTGAGCTATGTATTCACTCAATGATACTGGCTTATGCCAGTGGGTTTCCCCATTCGGAAATCGTAGACTCAAGTGGCTGTTACTGCCTCATCTACGCTTATCGCAAGTTACTACGTCCTTCATCGCCTCTGACTGCCAAGGCATCCACCGTGTACGCTTAGTCACTTAACCATACAACCCCAAAGGGTCTTCTAGTCAAACAACCAAAGTTGCTATCTCATTATTTGAATGAGCGAGATAGCGTTGATTTTGCCGGACTCAATTTCGAATAGTCACTAAAAGTGACATTCCCAAGAACACTTGAATGTGTTTGTTGG…	TCGCTCGCCGCTACTTTCGGAATCTCGGTTGATTTCTTTTCCTCGGGGTACTTAGATGTTTCAGTTCTCCCGGTTCGCTTCATTGAGCTATGTATTCACTCAATGATACTGGCTTATGCCAGTGGGTTTCCCCATTCGGAAATCGTAGACTCAAGTGGCTGTTACTGCCTCATCTACGCTTATCGCAAGTTACTACGTCCTTCATCGCCTCTGACTGCCAAGGCATCCACCGTGTACGCTTAGTCACTTAACCATACAACCCCAAAGGGTCTTTGTTAAACAACCAAAGTTGCTATCTCATTATTTGAATGAGCGAGATAGCGTTGATTTTGCCGGACTCAATTTCGAATAGTCACTAAAAGTGACATTCCCAAGAACACTTGAATGTGTTTGTTGGTG…	TCGCTCGCCGCTACTTTCGGAATCTCGGTTGATTTCTTTTCCTCGGGGTACTTAGATGTTTCAGTTCTCCCGGTTCGCTTCATTGAGCTATGTATTCACTCAATGATACTGGCTTATGCCAGTGGGTTTCCCCATTCGGAAATCGTAGACTCAAATGGCTGTTACTGCCTCATCTACGCTTATCGCAAGTTACTACGTCCTTCATCGCCTCTGACTGCCAAGGCATCCACCGTGTACGCTTAGTCACTTAACCATACAACCCCAAAGGGTCTTTGTTAAACAACCAAAGTTGCTATCTCATTATTTGAATGAGCGAGATAGCGTTGATTTTGCCGGACTCAATTTCGAATAGTCACTTAACAGTGACATTCCCAAGAACACTTGAATGTGTTTGTTGGT…	CTTGTACACACCGCCCGTCACACCATGGGAGTGGGCTGCAAAAGAAGTGGGTAGTTTAACCTTCGGGAGGACGCTCACCACTTTGTGGTTCATGACTGGGGTGAAGTCGTAACAAGGTAGCGCTAGGGGAACCTGGCGCTGGATCACCTCCTTATACGATGATTATTGCGATGAGTGTTCACACAGATTGATATGGTTTAGAAAGTTTAGAGTATCTTAGTGTCCCGTTCGTCTAGAGGCCTAGGACACCGCCCTTTCACGGCGGTAACAGGGGTTCGACTCCCCTACGGGATACCATGGGTCGTTAGCTCAGTCGGTAGAGCAGTTGACTTTTAATCAATTGGTCGCAGGTTCGAATCCTGCACGACCCACCATTACTTCAAGAGTTGGGGTTATAGC…	TCGCTCGCCGCTACTTTCGGAATCTCGGTTGATTTCTTTTCCTCGGGGTACTTAGATGTTTCAGTTCTCCCGGTTCGCTTCATTGAGCTATGTATTCACTCAATGATACTGGCTTATGCCAGTGGGTTTCCCCATTCGGAAATCGTAGACTCAAGTGGCTGTTACTGCCTCATCTACGCTTATCGCAAGTTACTACGTCCTTCATCGCCTCTGACTGCCAAGGCATCCACCGTGTACGCTTAGTCACTTAACCATACAACCCCAAAGGGTCTTTGTTAAACAACCAAAGTTGCTATCTCATTATTTGAATGAGCGAGATAGCATTGATTTTGCCGGACTCAATTTCGAATAGTCACTTAACAGTGACATTCCCAAGAACACTTGAATGTGTTTGTTGGT…	CTTGTACACACCGCCCGTCACACCATGGGAGTGGGCTGCAAAAGAAGTGGGTAGTTTAACCTTCGGGAGGACGCTCACCACTTTGTGGTTCATGACTGGGGTGAAGTCGTAACAAGGTAGCGCTAGGGGAACCTGGCGCTGGATCACCTCCTTATACGATGATTATTGCGATGAGTGTTCACACAGATTGATGGTTTATAACGTTATAGAGATAGATGTGGGGCTATAGCTCAGCTGGGAGAGCGCTTGCATGGCATGCAAGAGGTCGACGGTTCGATCCCGTCTAGCTCCACCATTACTAAAGGTTTTCATTTAGAATCTTTAATAATGGTTTTCATTAGAAAATCTGCTCTTTAACAATTTGGAAAGCTGACAAAACAACAATTTATTGTTGTTTGT…	CTTGTACACACCGCCCGTCACACCATGGGAGTGGGCTGCAAAAGAAGTGGGTAGTTTAACCTTCGGGAGGACGCTCACCACTTTGTGGTTCATGACTGGGGTGAAGTCGTAACAAGGTAGCGCTAGGGGAACCTGGCGCTGGATCACCTCCTTATACGATGATTATTGCGATGAGTGTTCACACAGATTGGTATGGTTTAGAAAGTTTAGAGTATCTTAGTGTCCCGTTCGTCTAGAGGCCTAGGACACCGCCCTTTCACGGCGGTAACAGGGGTTCGACTCCCCTACGGGATACCATCTTTAAGCATTCTTATGAGTGTGTTTAAACATGGTTTTCATTAGAAAATCTGCTCTTTAACAATTTGGAAAGCTGACAAAACAACAATTTATTGTTGTTTG…	CTTGTACACACCGCCCGTCACACCATGGGAGTGGGCTGCAAAAGAAGTGGGTAGTTTAACCTTCGGGAGGACGCTCACCACTTTGTGGTTCATGACTGGGGTGAAGTCGTAACAAGGTAGCGCTAGGGGAACCTGGCGCTGGATCACCTCCTTATACGATGATTATTGCGATGAGTGTTCACACAGATTGATATGGTTTAGAAAGTTTAGAGTATCTTAGTGTCCCGTTCGTCTAGAGGCCTAGGACACCGCCCTTTCACGGCGGTAACAGGGGTTCGACTCCCCTACGGGATACCATCTTTAAGCATTCTTACGAGTGTGTTTAAACATGGTTTTCATTAGAAAATCTGCTCTTTAACAATTTGGAAAGCTGACAAAACAACAATTTATTGTTGTTTG…	TCGCTCGCCGCTACTTTCGGAATCTCGGTTGATTTCTTTTCCTCGGGGTACTTAGATGTTTCAGTTCTCCCGGTTCGCTTCATTGAGCTATGTATTCACTCAATGATACTGGCTTATGCCAGTGGGTTTCCCCATTCGGAAATCGTAGACTCAAGTGGCTGTTACTGCCTCATCTACGCTTATCGCAAGTTACTACGTCCTTCATCGCCTCTGACTGCCAAGGCATCCACCGTGTACGCTTAGTCACTTAACCATACAACCCCAAAGGGTCTTTGTTAAACAACCAAAGTTGCTATCTCATTATTTGAATGAGCGAGATAGCATTGATTTTGCCGGACTCAATTTCGAATAGTCACTAAAAGTGACATTCCCAAGAACACTTGAATGTGTTTGTTGGTG…	TCGCTCGCCGCTACTTTCGGAATCTCGGTTGATTTCTTTTCCTCGGGGTACTTAGATGTTTCAGTTCTCCCGGTTCGCTTCATTGAGCTATGTATTCACTCAATGATACTGGCTTATGCCAGTGGGTTTCCCCATTCGGAAATCGTAGACTCAAATGGCTGTTACTGCCTCATCTACGCTTATCGCAAGTTACTACGTCCTTCATCGCCTCTGACTGCCAAGGCATCCACCGTGTACGCTTAGTCACTTAACCATACAACCCCAAAGGGTCTTTGTTAAACAACCAAAGTTGCTATCTCATTATTTGAATGAGCGAGATAGCATTGATTTTGCCGGACTCAATTTCGAATAGTCACTTAACAGTGACATTCCCAAGAACACTTGAATGTGTTTGTTGGT…	CTTGTACACACCGCCCGTCACACCATGGGAGTGGGCTGCAAAAGAAGTGGGTAGTTTAACCTTCGGGAGGACGCTCACCACTTTGTGGTTCATGACTGGGGTGAAGTCGTAACAAGGTAGCGCTAGGGGAACCTGGCGCTGGATCACCTCCTTATACGATGATTATTGCGATGAGTGTTCACACAGATTGATACGGTTTAGATTAGAGCATCTAGTGGGTCTGTAGCTCAGGTGGTTAGAGCGTACGCCTGATAAGCGTAAGGTCGGTGGTTCGAGTCCACTCAGACCCACCACTCAACGATGGGGTTATAGCTCAGCTGGGAGAGCGCCTGCCTTGCACGCAGGAGGTCTGCGGTTCGATCCCGCATAGCTCCACCATCTTTAAGGGTTTTTCCTTAA…	TCGCTCGCCGCTACTTTCGGAATCTCGGTTGATTTCTTTTCCTCGGGGTACTTAGATGTTTCAGTTCTCCCGGTTCGCTTCATTGAGCTATGTATTCACTCAATGATACTGGCTTATGCCAGTGGGTTTCCCCATTCGGAAATCGTAGACTCAAGTGGCTGTTACTGCCTCATCTACGCTTATCGCAAGTTACTACGTCCTTCATCGCCTCTGACTGCCAAGGCATCCACCGTGTACGCTTAGTCACTTAACCATACAACCCCAAAGGGTCTTCTAGTCAAACAACCAAAGTTGCTATCTCATTATTTGAATGAGCGAGATAGCGTTGATTTTGCCGGACTCAATTTCGAATAGTCACTAAAAGTGACATTCCCAAGAACACTTGAATGTGTTTGTTGG…	TCGCTCGCCGCTACTTTCGGAATCTCGGTTGATTTCTTTTCCTCGGGGTACTTAGATGTTTCAGTTCTCCCGGTTCGCTTCATTGAGCTATGTATTCACTCAATGATACTGGCTTATGCCAGTGGGTTTCCCCATTCGGAAATCGTAGACTCAAGTGGCTGTTACTGCCTCATCTACGCTTATCGCAAGTTACTACGTCCTTCATCGCCTCTGACTGCCAAGGCATCCACCGTGTACGCTTAGTCACTTAACCATACAACCCCAAAGGGTCTTTGTTAAACAACCAAAGTTGCTATCTCATTATTTGAATGAGCGAGATAGCGTTGATTTTGCCGGACTCAATTTCGAATAGTCACTAAAAGTGACATTCCCAAGAACACTTGAATGTGTTTGTTGGTG…	TCGCTCGCCGCTACTTTCGGAATCTCGGTTGATTTCTTTTCCTCGGGGTACTTAGATGTTTCAGTTCTCCCGGTTCGCTTCATTGAGCTATGTATTCACTCAATGATACTGGCTTATGCCAGTGGGTTTCCCCATTCGGAAATCGTAGACTCAAATGGCTGTTACTGCCTCATCTACGCTTATCGCAAGTTACTACGTCCTTCATCGCCTCTGACTGCCAAGGCATCCACCGTGTACGCTTAGTCACTTAACCATACAACCCCAAAGGGTCTTTGTTAAACAACCAAAGTTGCTATCTCATTATTTGAATGAGCGAGATAGCGTTGATTTTGCCGGACTCAATTTCGAATAGTCACTTAACAGTGACATTCCCAAGAACACTTGAATGTGTTTGTTGGT…	CTTGTACACACCGCCCGTCACACCATGGGAGTGGGCTGCAAAAGAAGTGGGTAGTTTAACCTTCGGGAGGACGCTCACCACTTTGTGGTTCATGACTGGGGTGAAGTCGTAACAAGGTAGCGCTAGGGGAACCTGGCGCTGGATCACCTCCTTATACGATGATTATTGCGATGAGTGTTCACACAGATTGATATGGTTTAGAAAGTTTAGAGTATCTTAGTGTCCCGTTCGTCTAGAGGCCTAGGACACCGCCCTTTCACGGCGGTAACAGGGGTTCGACTCCCCTACGGGATACCATGGGTCGTTAGCTCAGTCGGTAGAGCAGTTGACTTTTAATCAATTGGTCGCAGGTTCGAATCCTGCACGACCCACCATTACTTCAAGAGTTGGGGTTATAGC…	TCGCTCGCCGCTACTTTCGGAATCTCGGTTGATTTCTTTTCCTCGGGGTACTTAGATGTTTCAGTTCTCCCGGTTCGCTTCATTGAGCTATGTATTCACTCAATGATACTGGCTTATGCCAGTGGGTTTCCCCATTCGGAAATCGTAGACTCAAGTGGCTGTTACTGCCTCATCTACGCTTATCGCAAGTTACTACGTCCTTCATCGCCTCTGACTGCCAAGGCATCCACCGTGTACGCTTAGTCACTTAACCATACAACCCCAAAGGGTCTTTGTTAAACAACCAAAGTTGCTATCTCATTATTTGAATGAGCGAGATAGCATTGATTTTGCCGGACTCAATTTCGAATAGTCACTTAACAGTGACATTCCCAAGAACACTTGAATGTGTTTGTTGGT…
TCGCTCGCCACTACTACGGGAATCTCAATTGATTTCTCTTCCTAAGGGTACTTAGATGTTTCAGTTCCCCTCGTTCGCTCTACACTCTATATCGAGTGAGTACCCAACTTGTGTCAGGTGGGTTCCCCCATTCGGAAATCTCCGGGTCATAGCTCATTTACCAGCTAACCGAAGCTTATCGCAGATTATCACGTCCTTCATCGCCTCTGAATGCCAAGGCATCCACCGCTTGCACTTATTTTCTTAAGTCTATTTCTATACTAAATTGTTAAATATCTCTATCTTCATGTAAATAAAATATTGGTGGAGCCAAGCGGGATCGAACCGCTGACCCCCTGCGTGCAAAGCAGGTGCTCTCCCAGCTGAGCTATGGCCCCAACTAAACCTAAAATGGTGGGT…	TCGCTCGCCACTACTACGGGAATCTCAATTGATTTCTCTTCCTAAGGGTACTTAGATGTTTCAGTTCCCCTCGTTCGCTCTACACTCTATATCGAGTGAGTACCCAACTTGTGTCAGGTGGGTTCCCCCATTCGGAAATCTCCGGGTCATAGCTCATTTACCAGCTAACCGAAGCTTATCGCAGATTATCACGTCCTTCATCGCCTCTGAATGCCAAGGCATCCACCGCTTGCACTTATTTTCTTAAGTCTATTTCTATACTAAATTGTTAAATATCTCTATCTTCATGTAAATAAAATATTGGTGGAGCCAAGCGGGATCGAACCGCTGACCCCCTGCGTGCAAAGCAGGTGCTCTCCCAGCTGAGCTATGGCCCCAACTAAACCTAAAATGGTGGGT…	TCGCTCGCCACTACTACGGGAATCTCAATTGATTTCTCTTCCTAAGGGTACTTAGATGTTTCAGTTCCCCTCGTTCGCTCTACACTCTATATCGAGTGAGTACCCAACTTGTGTCAGGTGGGTTCCCCCATTCGGAAATCTCCGGGTCATAGCTCATTTACCAGCTAACCGAAGCTTATCGCAGATTATCACGTCCTTCATCGCCTCTGAATGCCAAGGCATCCACCGCTTGCACTTATTTTCTTAAGTCTATTTCTATACTAAATTGTTAAATATCTCTATCTTCATGTAAATAAAATATTGGTGGAGCCAAGCGGGATCGAACCGCTGACCCCCTGCGTGCAAAGCAGGTGCTCTCCCAGCTGAGCTATGGCCCCAACTAAACCTAAAATGGTGGGT…
CTTGTACACACCGCCCGTCACACCATGGGAGTGGGTTGCTCCAGAAGTAGATAGTCTAACCCTCGGGAGGACGTTTACCACGGAGTGATTCATGACTGGGGTGAAGTCGTAACAAGGTAGCCCTAGGGGAACCTGGGGCTGGATCACCTCCTTATACGATTTAGAACTTATTTGTTCGTAGTGTCCACACAGATGATTGTTAGTTAGCTAAGCCACTGGCTTAACTAATTAATATGCTCTTTAAAAATTTGGAAAAGCTGATAATAAAATTCGTATGAATACAGTGTATTTGTACAGAGTTTTCAAAAGTAAAAAAGAATGATAGCAGTATCATTCAGTGCCATTTAATGAACGTTTACGTTTATTGATTGGTATCTACTTTAGTATTCAATATTAACT…	CTTGTACACACCGCCCGTCACACCATGGGAGTGGGTTGCTCCAGAAGTAGATAGTCTAACCCTCGGGAGGACGTTTACCACGGAGTGATTCATGACTGGGGTGAAGTCGTAACAAGGTAGCCCTAGGGGAACCTGGGGCTGGATCACCTCCTTATACGATTTAGAACTTATTTGTTCGTAGTGTCCACACAGATGATTGTTAGTTAGCTAAGCCACTGGCTTAACTAATTAATATGCTCTTTAAAAATTTGGAAAAGCTGATAATAAAATTCGTATGAATACAGTGTATTTGTACAGAGTTTTCAAAAGTAAAAAAGAATGATAGCAGTATCATTCAGTGCCATTTAATGAACGTTTACGTTTATTGATTGGTATCTACTTTAGTATTCAATATTAACT…	CTTGTACACACCGCCCGTCACACCATGGGAGTGGGTTGCTCCAGAAGTAGATAGTCTAACCCTCGGGAGGACGTTTACCACGGAGTGATTCATGACTGGGGTGAAGTCGTAACAAGGTAGCCCTAGGGGAACCTGGGGCTGGATCACCTCCTTATACGATTTAGAACTTATTTGTTCGTAGTGTCCACACAGATGATTGTTAGTTAGCTAAGCCACTGGCTTAACTAATTAATATGCTCTTTAAAAATTTGGAAAAGCTGATAATAAAATTCGTATGAATACAGTGTATTTGTACAGAGTTTTCAAAAGTAAAAAAGAATGATAGCAGTATCATTCAGTGCCATTTAATGAACGTTTACGTTTATTGATTGGTATCTACTTTAGTATTCAATATTAACT…	CTTGTACACACCGCCCGTCACACCATGGGAGTGGGTTGCTCCAGAAGTAGATAGTCTAACCCTCGGGAGGACGTTTACCACGGAGTGATTCATGACTGGGGTGAAGTCGTAACAAGGTAGCCCTAGGGGAACCTGGGGCTGGATCACCTCCTTATACGATTTAGAACTTATTTGTTCGTAGTGTCCACACAGATGATTGTTAGTTAGCTAAGCCACTGGCTTAACTAATTAATATGCTCTTTAAAAATTTGGAAAAGCTGATAATAAAATTCGTATGAATACAGTGTATTTGTACAGAGTTTTCAAAAGTAAAAAAGAATGATAGCAGTATCATTCAGTGCCATTTAATGAACGTTTACGTTTATTGATTGGTATCTACTTTAGTATTCAATATTAACT…	TCGCTCGCCGCTACTATCGGAATCTCGGTTGATTTCTTTTCCTACGGGTACTTAGATGTTTCAGTTCTCCGCGTTCGCCTCGTTAACCTATGTATTCAGTTAACGATACCTGCAAGCAGGTGGGTTTCCCCATTCGGAAATCCTAGTCTCAAGTGCTTTTTACTAGCTTGACTAGGCTTATCGCAAGTTAATACGTCCTTCATCGCCTCCAACTGCCAAGGCATCCACCGTGTACGCTTAGTCACTTAACCATACAACCCAAACGGGTCTTTGTTGTGTGACAGTTTAACTTCGCCAGAAGTTAATATTGAATACTAAAGTAGATACCAATCAATAAACGTAAACGTTCATTAAATGGCACTGAATGATACTGCTATCATTCTTTTTTACTTTTGAAAA…	TCGCTCGCCGCTACTATCGGAATCTCGGTTGATTTCTTTTCCTACGGGTACTTAGATGTTTCAGTTCTCCGCGTTCGCCTCGTTAACCTATGTATTCAGTTAACGATACCTGCAAGCAGGTGGGTTTCCCCATTCGGAAATCCTAGTCTCAAGTGCTTTTTACTAGCTTGACTAGGCTTATCGCAAGTTAATACGTCCTTCATCGCCTCCAACTGCCAAGGCATCCACCGTGTACGCTTAGTCACTTAACCATACAACCCAAACGGGTCTTTGTTGTGTGACAGTTTAACTTCGCCAGAAGTTAATATTGAATACTAAAGTAGATACCAATCAATAAACGTAAACGTTCATTAAATGGCACTGAATGATACTGCTATCATTCTTTTTTACTTTTGAAAA…	CTTGTACACACCGCCCGTCACACCATGGGAGTGGGTTGCTCCAGAAGTAGATAGTCTAACCCTCGGGAGGACGTTTACCACGGAGTGATTCATGACTGGGGTGAAGTCGTAACAAGGTAGCCCTAGGGGAACCTGGGGCTGGATCACCTCCTTATACGATTTAGAACTTATTTGTTCGTAGTGTCCACACAGATGATTGTTAATTGTAAAGAGAACAACACTTATTGTTTGGGTCTGTAGCTCAGCTGGTTAGAGCGCACCCCTGATAAGGGTGAGGTCGGTAGTTCAAATCTACTCAGACCCACCACTTCTTCTTAATACTTCGTTGTAAGCTTCGTTGTTTAGTGAACTAAACGGCCTCAACTTACACTTTGTCTTAAAAAGAAGTCGGTATACAAA…	CTTGTACACACCGCCCGTCACACCATGGGAGTGGGTTGCTCCAGAAGTAGATAGTCTAACCCTCGGGAGGACGTTTACCACGGAGTGATTCATGACTGGGGTGAAGTCGTAACAAGGTAGCCCTAGGGGAACCTGGGGCTGGATCACCTCCTTATACGATTTAGAACTTATTTGTTCGTAGTGTCCACACAGATGATTGTTAGTTAGCTAAGCCACTGGCTTAACTAATTAATATGCTCTTTAAAAATTTGGAAAAGCTGATAATAAAATTCGTATGAATACAGTGTATTTGTACAGAGTTTTCAAAAGTAAAAAAGAATGATAGCAGTATCATTCAGTGCCATTTAATGAACGTTTACGTTTATTGATTGGTGCACCCCTGATAAGGGTGAGGTCGGT…	CTTGTACACACCGCCCGTCACACCATGGGAGTGGGTTGCTCCAGAAGTAGATAGTCTAACCCTCGGGAGGACGTTTACCACGGAGTGATTCATGACTGGGGTGAAGTCGTAACAAGGTAGCCCTAGGGGAACCTGGGGCTGGATCACCTCCTTATACGATTTAGAACTTATTTGTTCGTAGTGTCCACACAGATGATTGTTAGTTAGCTAAGCCACTGGCTTAACTAATTAATATGCTCTTTAAAAATTTGGAAAAGCTGATAATAAAATTCGTATGAATACAGTGTATTTGTACAGAGTTTTCAAAAGTAAAAAAGAATGATAGCAGTATCATTCAGTGCCATTTAATGAACGTTTACGTTTATTGATTGGTATCTACTTTAGTATTCAATATTAACT…	CTTGTACACACCGCCCGTCACACCATGGGAGTGGGTTGCTCCAGAAGTAGATAGTCTAACCCTCGGGAGGACGTTTACCACGGAGTGATTCATGACTGGGGTGAAGTCGTAACAAGGTAGCCCTAGGGGAACCTGGGGCTGGATCACCTCCTTATACGATTTAGAACTTATTTGTTCGTAGTGTCCACACAGATGATTGTTAGTTAGCTAAGCCACTGGCTTAACTAATTAATATGCTCTTTAAAAATTTGGAAAAGCTGATAATAAAATTCGTATGAATACAGTGTATTTGTACAGAGTTTTCAAAAGTAAAAAAGAATGATAGCAGTATCATTCAGTGCCATTTAATGAACGTTTACGTTTATTGATTGGTATCTACTTTAGTATTCAATATTAACT…	CTTGTACACACCGCCCGTCACACCATGGGAGTGGGTTGCTCCAGAAGTAGATAGTCTAACCCTCGGGAGGACGTTTACCACGGAGTGATTCATGACTGGGGTGAAGTCGTAACAAGGTAGCCCTAGGGGAACCTGGGGCTGGATCACCTCCTTATACGATTTAGAACTTATTTGTTCGTAGTGTCCACACAGATGATTGTTAGTTAGCTAAGCCACTGGCTTAACTAATTAATATGCTCTTTAAAAATTTGGAAAAGCTGATAATAAAATTCGTATGAATACAGTGTATTTGTACAGAGTTTTCAAAAGTAAAAAAGAATGATAGCAGTATCATTCAGTGCCATTTAATGAACGTTTACGTTTATTGATTGGTATCTACTTTAGTATTCAATATTAACT…	CTTGTACACACCGCCCGTCACACCATGGGAGTGGGTTGCTCCAGAAGTAGATAGTCTAACCCTCGGGAGGACGTTTACCACGGAGTGATTCATGACTGGGGTGAAGTCGTAACAAGGTAGCCCTAGGGGAACCTGGGGCTGGATCACCTCCTTATACGATTTAGAACTTATTTGTTCGTAGTGTCCACACAGATGATTGTTAGTTAGCTAAGCCACTGGCTTAACTAATTAATATGCTCTTTAAAAATTTGGAAAAGCTGATAATAAAATTCGTATGAATACAGTGTATTTGTACAGAGTTTTCAAAAGTAAAAAAGAATGATAGCAGTATCATTCAGTGCCATTTAATGAACGTTTACGTTTATTGATTGGTATCTACTTTAGTATTCAATATTAACT…	TCGCTCGCCGCTACTATCGGAATCTCGGTTGATTTCTTTTCCTACGGGTACTTAGATGTTTCAGTTCTCCGCGTTCGCCTCGTTAACCTATGTATTCAGTTAACGATACCTGCAAGCAGGTGGGTTTCCCCATTCGGAAATCCTAGTCTCAAGTGCTTTTTACTAGCTTGACTAGGCTTATCGCAAGTTAATACGTCCTTCATCGCCTCCAACTGCCAAGGCATCCACCGTGTACGCTTAGTCACTTAACCATACAACCCAAACGGGTCTTTGTTGTGTGACAGTTTAACTTCGCCAGAAGTTAATATTGAATACTAAAGTAGATACCAATCAATAAACGTAAACGTTCATTAAATGGCACTGAATGATACTGCTATCATTCTTTTTTACTTTTGAAAA…	TCGCTCGCCGCTACTATCGGAATCTCGGTTGATTTCTTTTCCTACGGGTACTTAGATGTTTCAGTTCTCCGCGTTCGCCTCGTTAACCTATGTATTCAGTTAACGATACCTGCAAGCAGGTGGGTTTCCCCATTCGGAAATCCTAGTCTCAAGTGCTTTTTACTAGCTTGACTAGGCTTATCGCAAGTTAATACGTCCTTCATCGCCTCCAACTGCCAAGGCATCCACCGTGTACGCTTAGTCACTTAACCATACAACCCAAACGGGTCTTTGTTGTGTGACAGTTTAACTTCGCCAGAAGTTAATATTGAATACTAAAGTAGATACCAATCAATAAACGTAAACGTTCATTAAATGGCACTGAATGATACTGCTATCATTCTTTTTTACTTTTGAAAA…	CTTGTACACACCGCCCGTCACACCATGGGAGTGGGTTGCTCCAGAAGTAGATAGTCTAACCCTCGGGAGGACGTTTACCACGGAGTGATTCATGACTGGGGTGAAGTCGTAACAAGGTAGCCCTAGGGGAACCTGGGGCTGGATCACCTCCTTATACGATTTAGAACTTATTTGTTCGTAGTGTCCACACAGATGATTGTTAATTGTAAAGAGAACAACACTTATTGTTTGGGTCTGTAGCTCAGCTGGTTAGAGCGCACCCCTGATAAGGGTGAGGTCGGTAGTTCAAATCTACTCAGACCCACCACTTCTTCTTAATACTTCGTTGTAAGCTTCGTTGTTTAGTGAACTAAACGGCCTCAACTTACACTTTGTCTTAAAAAGAAGTCGGTATACAAA…	CTTGTACACACCGCCCGTCACACCATGGGAGTGGGTTGCTCCAGAAGTAGATAGTCTAACCCTCGGGAGGACGTTTACCACGGAGTGATTCATGACTGGGGTGAAGTCGTAACAAGGTAGCCCTAGGGGAACCTGGGGCTGGATCACCTCCTTATACGATTTAGAACTTATTTGTTCGTAGTGTCCACACAGATGATTGTTAGTTAGCTAAGCCACTGGCTTAACTAATTAATATGCTCTTTAAAAATTTGGAAAAGCTGATAATAAAATTCGTATGAATACAGTGTATTTGTACAGAGTTTTCAAAAGTAAAAAAGAATGATAGCAGTATCATTCAGTGCCATTTAATGAACGTTTACGTTTATTGATTGGTGCACCCCTGATAAGGGTGAGGTCGGT…
CTTGTACACACCGCCCGTCACACCATGGGAGTGGGTTGTACCAGAAGTAGATAGCTTAACCTTTTGGAGGGCGTTTACCACGGTATGATTCATGACTGGGGTGAAGTCGTAACAAGGTAACCGTAGGGGAACCTGCGGTTGGATCACCTCCTTACTGAAGACGAGAGACAGCGAGTGCTCACACAGATTGGCTGATAGTTGTAGACAAGATTAAAAACGAAGCGAAAGCAACGTTGAAAAATAAACGTTAAAAGATAAAAAGAAAATAGAGTATCTTTAATTGATGTCCCCATCGTCTAGAGGCCTAGGACATCGCCCTTTCACGGCGGTAACCGGGGTTCGAATCCCCGTGGGGACGCCAATTAAAGATAACTTTATTAGATTGTCTTACTGTTCTTT…	TCGCTCGCCGCTACTGACGAAATCTCGGTTGATTTCTTTTCCTCGGGGTACTTAGATGTTTCAGTTCTCCCGGTTTGCCTCAACAAGCTATGAATTCACTTGTTGATAGTAGATTCTTCATCTACTGGGTTTCCCCATTCGGATATCTTGGATTAAACGCCTCTTATCGACTCATCCAAGCTTTTCGCAGATTAGCACGTCCTTCTTCGCCTCTGATTGCCAAGGCATCCACCTTGTACGCTTAGTCACTTAACTATACAACCTCAAATGTTTTCAATCACTTTACGTTTTCACTTCAAAGTGCGGTCAATTTGATGCGTATTTTCATTCAACTAAACACTTGATTGCTTTTGTTCAATCAAGATTTTTTTACAAAACAGGTTTTGTTTTTAGAGTTTC…	TCGCTCGCCGCTACTGACGAAATCTCGGTTGATTTCTTTTCCTCGGGGTACTTAGATGTTTCAGTTCTCCCGGTTTGCCTCAACAAGCTATGAATTCACTTGTTGATAGTAGATTCTTCATCTACTGGGTTTCCCCATTCGGATATCTTGGATTAAACGCCTCTTATCGACTCATCCAAGCTTTTCGCAGATTAGCACGTCCTTCTTCGCCTCTGATTGCCAAGGCATCCACCTTGTACGCTTAGTCACTTAACTATACAACCTCAAATGTTTTCAATCACTTTACGTTTTCACTTCAAAGTGCGGTCAATTTGATGCGTATTTTCATTCAACTAAACACTTGATTGCTTTTGTTCAATCAAGATTTTTTTACAAAACAGGTTTTGTTTTTAGAGTTTC…	CTTGTACACACCGCCCGTCACACCATGGGAGTGGGTTGTACCAGAAGTAGATAGCTTAACCTTTTGGAGGGCGTTTACCACGGTATGATTCATGACTGGGGTGAAGTCGTAACAAGGTAACCGTAGGGGAACCTGCGGTTGGATCACCTCCTTACTGAAGACGAGAGACAGCGAGTGCTCACACAGATTGGCTGATAGTTGTAGACAAATGAGCAGAAGAAAACATTACCCTTGGGTCTGTAGCTCAGGTGGTTAGAGCGCACCCCTGATAAGGGTGAGGTCGGTGGTTCAAGTCCACTCAGACCCACCACTCTGAGAGTGAGTGAAACGAAAGGTGTAGTGTAAATAAATAATAACTAAGACATAAATGATTAGTTATTAAATTATGATGAAATGGGG…	CTTGTACACACCGCCCGTCACACCATGGGAGTGGGTTGTACCAGAAGTAGATAGCTTAACCTTTTGGAGGGCGTTTACCACGGTATGATTCATGACTGGGGTGAAGTCGTAACAAGGTAACCGTAGGGGAACCTGCGGTTGGATCACCTCCTTACTGAAGACGAGAGACAGCGAGTGCTCACACAGATTGGCTGATAGTTGTAGACAAATGAGCAGAAGAAAACATTACCCTTGGGTCTGTAGCTCAGGTGGTTAGAGCGCACCCCTGATAAGGGTGAGGTCGGTGGTTCAAGTCCACTCAGACCCACCACTCTGAGAGTGAGTGAAACGAAAGGTGTAGTGTAAATAAATAATAACTAAGACATAAATGATTAGTTATTAAATTATGATGAAATGGGG…	TCGCTCGCCGCTACTGACGAAATCTCGGTTGATTTCTTTTCCTCGGGGTACTTAGATGTTTCAGTTCTCCCGGTTTGCCTCAACAAGCTATGAATTCACTTGTTGATAGTAGATTCTTCATCTACTGGGTTTCCCCATTCGGATATCTTGGATTAAACGCCTCTTATCGACTCATCCAAGCTTTTCGCAGATTAGCACGTCCTTCTTCGCCTCTGATTGCCAAGGCATCCACCTTGTACGCTTAGTCACTTAACTATACAACCTCAAATGTTTTCAATCACTTTACGTTTTCACTTCAAAGTGCGGTCAATTTGATGCGTATTTTCATTCAACTAAACACTTGATTGCTTTTGTTCAATCAAGATTTTTTTACAAAACAGGTTTTGTTTTTAGAGTTTC…
CTTGTACACACCGCCCGTCACACCATGGGAGTGGGTTGTACCAGAAGTAGATAGCTTAACCTTTTGGAGGGCGTTTACCACGGTATGATTCATGACTGGGGTGAAGTCGTAACAAGGTAACCGTAGGGGAACCTGCGGTTGGATCACCTCCTTACCCAAGACGAGAGACAGCGAGTGCTCACACAGATTGGCTGATAGTTGTAGACAAGATTAAAAACGAAGCGAAAGCAACGTTGAAAAATAAACGTTAAAAGATAAAAAGAAAATAGAGTATCTTTAATTGATGTCCCCATCGTCTAGAGGCCTAGGACATCGCCCTTTCACGGCGGTAACCGGGGTTCGAATCCCCGTGGGGACGCCAATTAAAGATAACTTTATTAGATTGTCTTACTGTTCTTT…	TCGCTCGCCGCTACTGACGAAATCTCGGTTGATTTCTTTTCCTCGGGGTACTTAGATGTTTCAGTTCTCCCGGTTTGCCTCAACAAGCTATGAATTCACTTGTTGATAGTAGATTCTTCATCTACTGGGTTTCCCCATTCGGATATCTTGGATTAAACGCCTCTTATCGACTCATCCAAGCTTTTCGCAGATTAGCACGTCCTTCTTCGCCTCTGATTGCCAAGGCATCCACCTTGTACGCTTAGTCACTTAACTATACAACCTCAAATGTTTTCAAAACTCAATATAAAATAGATACCGTGCTTTGACTGCACTTTCAGCCTCATTAATTCAACTAAACACTTGATTACTTTTGTTCAATCAAGATTTTTTTACAAAACAGGTTTGTTTTTAGAGTTT…	TCGCTCGCCGCTACTGACGAAATCTCGGTTGATTTCTTTTCCTCGGGGTACTTAGATGTTTCAGTTCTCCCGGTTTGCCTCAACAAGCTATGAATTCACTTGTTGATAGTAGATTCTTCATCTACTGGGTTTCCCCATTCGGATATCTTGGATTAAACGCCTCTTATCGACTCATCCAAGCTTTTCGCAGATTAGCACGTCCTTCTTCGCCTCTGATTGCCAAGGCATCCACCTTGTACGCTTAGTCACTTAACTATACAACCTCAAATGTTTTCAAAACTCAATATAAAATAGATACCGTGCTTTGACTGCACTTTCAGCCTCATTAATTCAACTAAACACTTGATTACTTTTGTTCAATCAAGATTTTTTTACAAAACAGGTTTGTTTTTAGAGTTT…	TCGCTCGCCGCTACTGACGAAATCTCGGTTGATTTCTTTTCCTCGGGGTACTTAGATGTTTCAGTTCTCCCGGTTTGCCTCAACAAGCTATGAATTCACTTGTTGATAGTAGATTCTTCATCTACTGGGTTTCCCCATTCGGATATCTTGGATTAAACGCCTCTTATCGACTCATCCAAGCTTTTCGCAGATTAGCACGTCCTTCTTCGCCTCTGATTGCCAAGGCATCCACCTTGTACGCTTAGTCACTTAACTATACAACCTCAAATGTTTTCAACCACTTTACGTTTTCACTTCAAAGTGAGGTCAATTTGATGCGTATTTTCATTTAACTAAACACTTGATTGCTTTTGTTCAATCAAGATTTTATGCAAAACAGGGTTTGTTTTTAGAGTTTCC…	TCGCTCGCCGCTACTGACGAAATCTCGGTTGATTTCTTTTCCTCGGGGTACTTAGATGTTTCAGTTCTCCCGGTTTGCCTCAACAAGCTATGAATTCACTTGTTGATAGTAGATTCTTCATCTACTGGGTTTCCCCATTCGGATATCTTGGATTAAACGCCTCTTATCGACTCATCCAAGCTTTTCGCAGATTAGCACGTCCTTCTTCGCCTCTGATTGCCAAGGCATCCACCTTGTACGCTTAGTCACTTAACTATACAACCTCAAATGTTTTCAACCACTTTACGTTTTCACTTCAAAGTGAGGTCAATTTGATGCGTATTTTCATTTAACTAAACACTTGATTGCTTTTGTTCAATCAAGATTTTATGCAAAACAGGGTTTGTTTTTAGAGTTTCC…	CTTGTACACACCGCCCGTCACACCATGGGAGTGGGTTGTACCAGAAGTAGATAGCTTAACCTTTTGGAGGGCGTTTACCACGGTATGATTCATGACTGGGGTGAAGTCGTAACAAGGTAACCGTAGGGGAACCTGCGGTTGGATCACCTCCTTACCCAAGACGAGAGACAGCGAGTGCTCACACAGATTGGCTGATAGTTGTAGACAAATGAGCAGAAGAAAACATTACCCTTGGGTCTGTAGCTCAGGTGGTTAGAGCGCACCCCTGATAAGGGTGAGGTCGGTGGTTCAAGTCCACTCAGACCCACCACTCTGAGAGTGGATAAGGGCGTAATGGTCAATCATTTATTATAAAAATATTAAGTAATTAATATAATAAATGATGAATGATAAATGGGG…
CTTGTACACACCGCCCGTCACACCATGGGAGTGGGTTGTACCAGAAGTAGATAGCTTAACCTTCGGGAGGGCGTTTACCACGGTATGATTCATGACTGGGGTGAAGTCGTAACAAGGTAACCGTAGGGGAACCTGCGGTTGGATCACCTCCTTACCAAAATAAAGACATCACAAGTACTCACACAGATTGTTTGATTGTTTTAGACAAGTCGGAATACATCTTTAAATGTTGTCCCCATCGTCTAGAGGCCTAGGACATCGCCCTTTCACGGCGGTAACCGGGGTTCGAATCCCCGTGGGGACGCCATCTAAAGATGATTTTTATTGTCTTATGTTCTTTAAAAAAATAGAAACAAGCTGAAAACTGAGAGATTTTCTAAAGTAGAAAGTCTGAGTAAT…	CTTGTACACACCGCCCGTCACACCATGGGAGTGGGTTGTACCAGAAGTAGATAGCTTAACCTTCGGGAGGGCGTTTACCACGGTATGATTCATGACTGGGGTGAAGTCGTAACAAGGTAACCGTAGGGGAACCTGCGGTTGGATCACCTCCTTACCAAAATAAAGACATCACAAGTACTCACACAGATTGTTTGATTGTTTTAGACAAGTCGGAATACATCTTTAAATGTTGTCCCCATCGTCTAGAGGCCTAGGACATCGCCCTTTCACGGCGGTAACCGGGGTTCGAATCCCCGTGGGGACGCCATCTAAAGATGATTTTTATTGTCTTATGTTCTTTAAAAAAATAGAAACAAGCTGAAAACTGAGAGATTTTCTAAAGTAGAAAGTCTGAGTAAT…	TCGCTCGCCGCTACTAACGGAATCTCGGTTGATTTCTTTTCCTCGGGTTACTTAGATGTTTCAGTTCTCCCGGTTTGCTTTTATTACTTATGTATTGGGTAATAAATACTAGATTCATCATCTAGTGGGTTTCCCCATTCGGAGATCTTGGATTATACGTTTCTTATCAACTCATCCAAGCTTATCGCAGATTAGCACGTCCTTCATCGCCTCTGATTGCCAAGGCATCCACCGTGTACGCTTAGTCACTTAACTATACAACCTCAAGTATTTTATTATGCGCGAGGCATATTGATATACTTGTGGTTAATGATTTAGACTAAACACTTAGCTGCTTTTGTTCAGCTAAGATTTTAGATTACTCAGACTTTCTACTTTAGAAAATCTCTCAGTTTTCAG…	TCGCTCGCCGCTACTAACGGAATCTCGGTTGATTTCTTTTCCTCGGGTTACTTAGATGTTTCAGTTCTCCCGGTTTGCTTTTATTACTTATGTATTGGGTAATAAATACTAGATTCATCATCTAGTGGGTTTCCCCATTCGGAGATCTTGGATTATACGTTTCTTATCAACTCATCCAAGCTTATCGCAGATTAGCACGTCCTTCATCGCCTCTGATTGCCAAGGCATCCACCGTGTACGCTTAGTCACTTAACTATACAACCTCAAGTATTTTATTATGCGCGAGGCATATTGATATACTTGTGGTTAATGATTTAGACTAAACACTTAGCTGCTTTTGTTCAGCTAAGATTTTAGATTACTCAGACTTTCTACTTTAGAAAATCTCTCAGTTTTCAG…	TCGCTCGCCGCTACTAACGGAATCTCGGTTGATTTCTTTTCCTCGGGTTACTTAGATGTTTCAGTTCTCCCGGTTTGCTTTTATTACTTATGTATTGGGTAATAAATACTAGATTCATCATCTAGTGGGTTTCCCCATTCGGAGATCTTGGATTATACGTTTCTTATCAACTCATCCAAGCTTATCGCAGATTAGCACGTCCTTCATCGCCTCTGATTGCCAAGGCATCCACCGTGTACGCTTAGTCACTTAACTATACAACCTCAAGTATTTTATTATGCGCGAGGCATATTGATATACTTGTGGTTAATGATTTAGACTAAACACTTAGCTGCTTTTGTTCAGCTAAGATTTTAGATTACTCAGACTTTCTACTTTAGAAAATCTCTCAGTTTTCAG…	TCGCTCGCCGCTACTAACGGAATCTCGGTTGATTTCTTTTCCTCGGGTTACTTAGATGTTTCAGTTCTCCCGGTTTGCTTTTATTACTTATGTATTGGGTAATAAATACTAGATTCATCATCTAGTGGGTTTCCCCATTCGGAGATCTTGGATTATACGTTTCTTATCAACTCATCCAAGCTTATCGCAGATTAGCACGTCCTTCATCGCCTCTGATTGCCAAGGCATCCACCGTGTACGCTTAGTCACTTAACTATACAACCTCAAGTATTTTATTATGCGCGAGGCATATTGATATACTTGTGGTTAATGATTTAGACTAAACACTTAGCTGCTTTTGTTCAGCTAAGATTTTAGATTACTCAGACTTTCTACTTTAGAAAATCTCTCAGTTTTCAG…
CTTGTACACACCGCCCGTCACACCATGGGAGTGGGTTGTACCAGAAGTAGATAGCTTAACCTTCGGGAGGGCGTTTACCACGGTATGATTCATGACTGGGGTGAAGTCGTAACAAGGTAACCGTAGGGGAACCTGCGGTTGGATCACCTCCTTACCAAATTAAGCGACTGCAAGTGTTCACACAGATTGTTTGATAGAGATGAAGAAGTAGAGTGAATAAATTACCATTTAATTTTAGCCCTTAAAATAAAGGTTGAAAGAAGAAGGGGTTTTAGATTATAATATTTCACTCTTAGCTGGCAAAGTGGAGAGTATCTTTAAATGTTGTCCCCATCGTCTAGAGGCCTAGGACATCGCCCTTTCACGGCGGTAACCGGGGTTCGAATCCCCGTGGGGACG…	CTTGTACACACCGCCCGTCACACCATGGGAGTGGGTTGTACCAGAAGTAGATAGCTTAACCTTCGGGAGGGCGTTTACCACGGTATGATTCATGACTGGGGTGAAGTCGTAACAAGGTAACCGTAGGGGAACCTGCGGTTGGATCACCTCCTTACCAAATTAAGCGACTGCAAGTGTTCACACAGATTGTTTGATAGAGATGAAGAAGTAGAGTGAATAAATTACCATTTAATTTTAGCCCTTAAAATAAAGGTTGAAAGAAGAAGGGGTTTTAGATTATAATATTTCACTCTTAGCTGGCAAAGTGGAGAGTATCTTTAAATGTTGTCCCCATCGTCTAGAGGCCTAGGACATCGCCCTTTCACGGCGGTAACCGGGGTTCGAATCCCCGTGGGGACG…	CTTGTACACACCGCCCGTCACACCATGGGAGTGGGTTGTACCAGAAGTAGATAGCTTAACCTTCGGGAGGGCGTTTACCACGGTATGATTCATGACTGGGGTGAAGTCGTAACAAGGTAACCGTAGGGGAACCTGCGGTTGGATCACCTCCTTACCAAATTAAGCGACTGCAAGTGTTCACACAGATTGTTTGATAGAGATAAAGAAATAGAGTGAATAAATCACCATTTAATTTTAGCTATTAAAATAAAGGTTGAAAGAAGAAGGGATTTTAGATTATAATATTTCACTCTTAACTGGCAAAGTGGAGAGCATCTTTAAATGTTGTCCCCATCGTCTAGAGGCCTAGGACATCGCCCTTTCACGGCGGTAACCGGGGTTCGAATCCCCGTGGGGACG…	CTTGTACACACCGCCCGTCACACCATGGGAGTGGGTTGTACCAGAAGTAGATAGCTTAACCTTCGGGAGGGCGTTTACCACGGTATGATTCATGACTGGGGTGAAGTCGTAACAAGGTAACCGTAGGGGAACCTGCGGTTGGATCACCTCCTTACCAAATTAAGCGACTGCAAGTGTTCACACAGATTGTTTGATACTATGGAACGAAAAGTCGGAAGACACATCCTTTTGGGTCTGTAGCTCAGGTGGTTAGAGCGCACCCCTGATAAGGGTGAGGTCGGTGGTTCAAGTCCACTCAGACCCACCACTCAATTGTTAGAGCATGATAAATGAAATGTAACAATATGATGAGTGAAAAACTGAAAGGAAGTTAAAGTTATGAGTTGGGGATATAGCTCA…	CTTGTACACACCGCCCGTCACACCATGGGAGTGGGTTGTACCAGAAGTAGATAGCTTAACCTTCGGGAGGGCGTTTACCACGGTATGATTCATGACTGGGGTGAAGTCGTAACAAGGTAACCGTAGGGGAACCTGCGGTTGGATCACCTCCTTACCAAATTAAGCGACTGCAAGTGTTCACACAGATTGTTTGATACTATGGAACGAAAAGTCGGAAGACACATCCTTTTGGGTCTGTAGCTCAGGTGGTTAGAGCGCACCCCTGATAAGGGTGAGGTCGGTGGTTCAAGTCCACTCAGACCCACCACTCAATTGTTAGAGCATGATAAATGAAATGTAACAATATGATGAGTGAAAAACTGAAAGGAAGTTAAAGTTATGAGTTGGGGATATAGCTCA…	TCGCTCGCCGCTACTGACAGAATCTCGGTTGATTTCTTTTCCTCGGGGTACTTAGATGTTTCAGTTCTCCCGGTTTGCTTCACTTGCCTATGTATTCAACAAGTGATAGTAGATTCTTCATCTACTGGGTTTCCCCATTCGGACATCTTGGGTTAAACGCTTCTTATCAGCTCACCCAAGCTTATCGCAGATTAGCACGTCCTTCATCGCCTCTGATTGCCAAGGCATCCACCGTGTACGCTTAGTCACTTAACTATACAACCTCAAATGTTTTCAATTAAACATTTAAAGCCTATTAAATTACTAAACACTTAACTGCTTTTGTTCAGTTAAGATTTTATTTAACTACTCAGACTTTTTCTTATCAGTTGTTTGTTATCATATTTAATATTAACAGCA…
TCGCTCGCCGCTACTAACGAAATCTCGGTTGATTTCTTTTCCTCGGGTACTTAGATGTTTCAGTTCTCCGGTTTGCCTCACTTACCTATGTATTCAGTCAGTGATAGTAGATTCTTCATCTACTGGGTTTCCCATTCGGACATCTTGGATTAAACGCCTCTTATCGACTCATCCAAGCTTTTCGCAGATTAGCACGTCCTTCTTCGCCTCTGATTGCCAAGGCATCCACCTTGTACGCTTAGTCACTTAACTATACAACCTCAAAAATTCTTGATGTTGTGTTTTCAACTAAACACTTGATTGCTTTTGTTCAATCAAGATTTTATTCTTACTCAGACTTTTTCTTATCCTTAAGGACTTGAAAGTCTCTTCAGTTTTTCAGCTTGTTTCCTGGTTGTT…	CTTGTACACACCGCCCGTCACACCATGGGAGTGGGTTGTACCAGAAGTAGATAGCTTAACCTTTTGGAGGGCGTTTACCACGGTATGATTCATGACTGGGGTGAAGTCGTAACAAGGTAACCGTAGGGGAACCTGCGGTTGGATCACCTCCTTACCAAAGACGAGAGACAATAAGTGTCCACACAGATTGATTGATATATTGTAGAAAATGAATGAAGAGAGAAAAGTGCGTAAGCAAAATGTAAGATAGAGTATCTTTATTTGTTGTCCCCATCGTCTAGAGGCCTAGGACATCGCCCTTTCACGGCGGTAACCGGGGTTCGAATCCCCGTGGGACGCCAAATAAAGATAACTTTATTATCTTCTGTTCTTTAACAACCAGGAAACAAGCTGAAAAAC…	TCGCTCGCCGCTACTAACGAAATCTCGGTTGATTTCTTTTCCTCGGGGTACTTAGATGTTTCAGTTCTCCCGGTTTGCCTCACTTACCTATGTATTCAGTCAGTGATAGTAGATTCTTCATCTACTGGGTTTCCCCATTCGGACATCTTGGATTAAACGCCTCTTATCGACTCATCCAAGCTTTTCGCAGATTAGCACGTCCTTCTTCGCCTCTGATTGCCAAGGCATCCACCTTGTACGCTTAGTCACTTAACTATACAACCTCAAAAATTCTTGATGTTGTGTTTTCAACTAAACACTTGATTGCTTTTGTTCAATCAAGATTTTATTCTTACTCAGACTTTTTCTTATCCTTAAGGACTTGAAAGTCTCTTCAGTTTTTCAGCTTGTTTCCTGGTT…	CTTGTACACACCGCCCGTCACACCATGGGAGTGGGTTGTACCAGAAGTAGATAGCTTAACCTTTTGGAGGGCGTTTACCACGGTATGATTCATGACTGGGGTGAAGTCGTAACAAGGTAACCGTAGGGGAACCTGCGGTTGGATCACCTCCTTACTAAAAATGAGAGACAATAAGTGTCCACACAGATTGATTGATATATTGTAGACAATATCGAGCAGAAAGCCGTTATTCCCTTGGGTCTGTAGCTCAGGTGGTTAGAGCGCACCCCTGATAAGGGTGAGGTCGGTGGTTCAAGTCCACTCAGACCCACCACTCAAACTGAGTGAGTGATGAAGGTGAATAAGGTAATAAATAAACGATGACATGGGGATATAGCTCAGCTGGGAGAGCGCCTGCCT…	CTTGTACACACCGCCCGTCACACCATGGGAGTGGGTTGTACCAGAAGTAGATAGCTTAACCTTTTGGAGGGCGTTTACCACGGTATGATTCATGACTGGGGTGAAGTCGTAACAAGGTAACCGTAGGGGAACCTGCGGTTGGATCACCTCCTTACTAAAAATGAGAGACAATAAGTGTCCACACAGATTGATTGATATATTGTAGACAATATCGAGCAGAAAGCCGTTATTCCCTTGGGTCTGTAGCTCAGGTGGTTAGAGCGCACCCCTGATAAGGGTGAGGTCGGTGGTTCAAGTCCACTCAGACCCACCACTCAAACTGAGTGAGTGATGAAGGTGAATAAGGTAATAAATAAACGATGACATGGGGATATAGCTCAGCTGGGAGAGCGCCTGCCT…	TCGCTCGCCGCTACTAACGAAATCTCGGTTGATTTCTTTTCCTCGGGGTACTTAGATGTTTCAGTTCTCCCGGTTTGCCTCACTTACCTATGGATTCAGTAAGTGATAGTAGATTCTTCATCTACTGGGTTTCCCCATTCGGACATCTTGGATTAAACGCCTCTTATCGACTCATCCAAGCTTTTCGCAGATTAGCACGTCCTTCCTCGCCTCTGATTGCCAAGGCATCCACCTTGTACGCTTAGTCACTTAACTATACAACCTCAAAAATTCTTGATGTTGCGTTTTCAACTAAACACTTGATTGCTTTTATTCAATCAAGATTTTCTTCTTACTCAGACTTTTTCTTATCCTTAAAGGACTTGAAAGTCTCTTCAGTTTTTCAGCTTGTTTCCTGGT…
CTTGTACACACCGCCCGTCACACCATGGGAGTGGGTTGTACCAGAAGTAGATAGCTTAACCGCAAGGGGGGCGTTTACCACGGTATGATTCATGACTGGGGTGAAGTCGTAACAAGGTAACCGTAGGGGAACCTGCGGTTGGATCACCTCCTTACCGAAAGACGAACTTAAGTGTCCACACAGTTTGGCTGATGATTGTAGACAAGAGAGAACAAAGCAAAGGAAGAAAAGAGAGCATCTTTATATGTTGTCCCCATCGTCTAGAGGCCTAGGACATCGCCCTTTCACGGCGGTAACCGGGGTTCGAATCCCCGTGGGGACGCCATATAAAGATGATTATTCATCTTCTTTATAAAACCTGTTCTTTAACAAACCGGAAACAAGCTGAAAACGAGACTT…	TCGCTCGCCGCTACTAACGAAATCTCGGTTGATTTCTTTTCCTCGGGGTACTTAGATGTTTCAGTTCTCCCGGTTCGCCTCATTATCCTATGGATTCAGATAATGATAGTGGGTTCTTCACCCACTGGGTTTCCCCATTCGGACATCTTGGATTAAACGCCTCTTATCGACTCATCCAAGCTTTTCGCAGATTAGCACGTCCTTCTTCGCCTCTGATTGCCAAGGCATCCACCTTGTACGCTTTGTCACTTAACCATACAACCCCAAGTATTCTTATGATTAACTCAACCTTATGATTAACTCAACCTCATGAACTTAACATTAAATTGAAAATCCACTTAAAATCACAACATTGAATCGAAAAACACTTAACGCCGCTAAGCAGTAACAGTTAATTTA…	TCGCTCGCCGCTACTAACGAAATCTCGGTTGATTTCTTTTCCTCGGGGTACTTAGATGTTTCAGTTCTCCCGGTTCGCCTCATTATCCTATGGATTCAGATAATGATAGTGGGTTCTTCACCCACTGGGTTTCCCCATTCGGACATCTTGGATTAAACGCCTCTTATCGACTCATCCAAGCTTTTCGCAGATTAGCACGTCCTTCTTCGCCTCTGATTGCCAAGGCATCCACCTTGTACGCTTTGTCACTTAACCATACAACCCCAAGTATTCTTATGATTAACTCAACCTTATGATTAACTCAACCTCATGAACTTAACATTAAATTGAAAATCCACTTAAAATCACAACATTGAATCGAAAAACACTTAACGCCGCTAAGCAGTAACAGTTAATTTA…	TCGCTCGCCGCTACTAACGAAATCTCGGTTGATTTCTTTTCCTCGGGGTACTTAGATGTTTCAGTTCTCCCGGTTCGCCTCATTATCCTATGGATTCAGATAATGATAGTGGGTTCTTCACCCACTGGGTTTCCCCATTCGGACATCTTGGATTAAACGCCTCTTATCGACTCATCCAAGCTTTTCGCAGATTAGCACGTCCTTCTTCGCCTCTGATTGCCAAGGCATCCACCTTGTACGCTTTGTCACTTAACCATACAACCTCAAGTATTCTTATGATTAACTCAACCTTATGATTAACTCAACCTCATGAACTTAACATTAAATTGAAAATCCACTTAAAATCACAACATTGAATCGAAAAACACTTAACGCCGCTAAGCAGTAACAGTTAATTTA…	TCGCTCGCCGCTACTAACGAAATCTCGGTTGATTTCTTTTCCTCGGGGTACTTAGATGTTTCAGTTCTCCCGGTTCGCCTCATTATCCTATGGATTCAGATAATGATAGTGGGTTCTTCACCCACTGGGTTTCCCCATTCGGACATCTTGGATTAAACGCCTCTTATCGACTCATCCAAGCTTTTCGCAGATTAGCACGTCCTTCTTCGCCTCTGATTGCCAAGGCATCCACCTTGTACGCTTTGTCACTTAACCATACAACCTCAAGTATTCTTATGATTAACTCAACCTTATGATTAACTCAACCTCATGAACTTAACATTAAATTGAAAATCCACTTAAAATCACAACATTGAATCGAAAAACACTTAACGCCGCTAAGCAGTAACAGTTAATTTA…	TCGCTCGCCGCTACTAACGAAATCTCGGTTGATTTCTTTTCCTCGGGGTACTTAGATGTTTCAGTTCTCCCGGTTCGCCTCATTATCCTATGGATTCAGATAATGATAGTGGGTTCTTCACCCACTGGGTTTCCCCATTCGGACATCTTGGATTAAACGCCTCTTATCGACTCATCCAAGCTTTTCGCAGATTAGCACGTCCTTCTTCGCCTCTGATTGCCAAGGCATCCACCTTGTACGCTTTGTCACTTAACCATACAACCTCAAGTATTCTTATGATTAACTCAACCTTATGATTAACTCAACCTCATGAACTTAACATTAAATTGAAAATCCACTTAAAATCACAACATTGAATCGAAAAACACTTAACGCCGCTAAGCAGTAACAGTTAATTTA…
CTTGTACACACCGCCCGTCACACCATGGGAGTGGGTTGTACCAGAAGTAGATAGCTTAACCTTCGGGGGGGCGTTTACCACGGTATGATTCATGACTGGGGTGAAGTCGTAACAAGGTAACCGTAGGGGAACCTGCGGTTGGATCACCTCCTTACCTAAAATGGAACGACTGCAAGTGTTCACACAGATTGTTTAGTAGATTGTATGAATGAAATATATGGCAAAGTGGAGAGCATCTTTACATGTTGTCCCCATCGTCTAGAGGCCTAGGACATCGCCCTTTCACGGCGGTAACCGGGGTTCGAATCCCCGTGGGGACGCCATTTAAAGATGACTTTTGTTGTCTTTACTGTTCTTTAAAAAATTGGAAACAAGCTGAAAAACTGAAGAGATTTTCGA…	CTTGTACACACCGCCCGTCACACCATGGGAGTGGGTTGTACCAGAAGTAGATAGCTTAACCTTCGGGGGGGCGTTTACCACGGTATGATTCATGACTGGGGTGAAGTCGTAACAAGGTAACCGTAGGGGAACCTGCGGTTGGATCACCTCCTTACCTAAAATGGAACGACTGCAAGTGTTCACACAGATTGTTTAGTAGATTGTATGAATGAAATATATGGCAAAGTGGAGAGCATCTTTACATGTTGTCCCCATCGTCTAGAGGCCTAGGACATCGCCCTTTCACGGCGGTAACCGGGGTTCGAATCCCCGTGGGGACGCCATTTAAAGATGACTTTTGTTGTCTTTACTGTTCTTTAAAAAATTGGAAACAAGCTGAAAAACTGAAGAGATTTTCGA…	TCGCTCGCCGCTACTCACAGAATCTCGGTTGATTTCTTTTCCTCGGGGTACTTAGATGTTTCAGTTCTCCCGGTTCGCCTTTCATCGCTATGTATTCACCATGAAATGATGGATTCTTCATCCATCGGGTTTCCCCATTCGGACATCTTGGATTAAACGCCTCTTATCGACTCATCCAAGCTTTTCGCAGATTAGCACGTCCTTCATCGCCTCTGATTGCCAAGGCATCCGCCCTGTACGCTTAGTCACTTAACCATACAACCTCAAGTATTCTTACTTAATCTCAATTAATCCATTAACCTTTGCTAATGCATTAATCAAGTTTCATCACCTTGATGTTGTGTTTAAACGCTAAACACTTGCATGCCTTTTTTCATGCAAGATTTTTCTACTCAGACT…	CTTGTACACACCGCCCGTCACACCATGGGAGTGGGTTGTACCAGAAGTAGATAGCTTAACCTTCGGGGGGGCGTTTACCACGGTATGATTCATGACTGGGGTGAAGTCGTAACAAGGTAACCGTAGGGGAACCTGCGGTTGGATCACCTCCTTACCTAAAATGGAACGACTGCAAGTGTTCACACAGATTGTTTGGTAGATTGTGTCAATGAAGAGACAAAAAACCGAAATCCTTTTGGGTCTGTAGCTCAGGTGGTTAGAGCGCACCCCTGATAAGGGTGAGGTCGGTGGTTCAAGTCCACTCAGACCCACCACTCAAGCGAAAGCAAAAGAGTGAAGCGAAAAGGGATGACGGCGCATTGTAATGATGTGAATGGGGATATAGCTCAGCTGGGAGAG…	CTTGTACACACCGCCCGTCACACCATGGGAGTGGGTTGTACCAGAAGTAGATAGCTTAACCTTCGGGGGGGCGTTTACCACGGTATGATTCATGACTGGGGTGAAGTCGTAACAAGGTAACCGTAGGGGAACCTGCGGTTGGATCACCTCCTTACCTAAAATGGAACGACTGCAAGTGTTCACACAGATTGTTTGGTAGATTGTGTCAATGAAGAGACAAAAAACCGAAATCCTTTTGGGTCTGTAGCTCAGGTGGTTAGAGCGCACCCCTGATAAGGGTGAGGTCGGTGGTTCAAGTCCACTCAGACCCACCACTCAAGCGAAAGCAAAAGAGTGAAGCGAAAAGGGATGACGGCGCATTGTAATGATGTGAATGGGGATATAGCTCAGCTGGGAGAG…	CTTGTACACACCGCCCGTCACACCATGGGAGTGGGTTGTACCAGAAGTAGATAGCTTAACCTTCGGGGGGGCGTTTACCACGGTATGATTCATGACTGGGGTGAAGTCGTAACAAGGTAACCGTAGGGGAACCTGCGGTTGGATCACCTCCTTACCTAAAATGGAACGACTGCAAGTGTTCACACAGATTGTTTGGTAGATTGTGTCAATGAAGAGACAAAAAACCGAAATCCTTTTGGGTCTGTAGCTCAGGTGGTTAGAGCGCACCCCTGATAAGGGTGAGGTCGGTGGTTCAAGTCCACTCAGACCCACCACTCAAGCGAAAGCAAAAGAGTGAAGCGAAAAGGGATGACGGCGCATTGTAATGATGTGAATGGGGATATAGCTCAGCTGGGAGAG…
CTTGTACACACCGCCCGTCACACCATGGGAGTGGGTTGCAAAAGAAGTAGGTAGCTTAACCTTCGGGAGGGCGCTTACCACTTTGTGATTCATGACTGGGGTGAAGTCGTAACAAGGTAACCGTAGGGGAACCTGCGGTTGGATCACCTCCTTACCTTAAAGAAGCGTTCTTTGAAGTGCTCACACAGATTGTCTGATGAATGATGAACTTCTGAATGTACTTTCGAGTGCATTAAGAAGTTTTGCTCTTTAAAAATCTGGATCAAGCTGAAAATTGAAACGACACACTGTTTCATTTCTCCGTAATAAGAAATGAAAAGCGGTGTGTTCGAGTCTCTCAAATTTTTGCAAGTCGATGATGAATCGAAAGAAACATCTTCGGGTTGTGAGGTTAAGCGA…	TCGCTCGCCGCTACTGGGGGAATCTCGGTTGATTTCTTTTCCTCGGGGTACTTAGATGTTTCAGTTCCCCCGGTTCGCTTCATTACGCTATGTATTCACGTAATGATAGTGTGACGAATCACACTGGGTTTCCCCATTCGGAAATCGCCGGCTATAACGGTTCATATCACCTTACCGACGCTTATCGCAGATTAGCACGTCCTTCATCGCCTCTGACTGCCAGGGCATCCACCGTGTACGCTTAGTCGCTTAACCTCACAACCCGAAGATGTTTCACTTCTGATTGCAAAAATTTGAGAGACTCGAACACACCATTTATCTGTTCTTATTACGGAGAACAGACACAGTGTGTCGTTTCAATTTTCAGCTTGATCCAGATTTTTAAAGAGCAAATATCTC…	CTTGTACACACCGCCCGTCACACCATGGGAGTGGGTTGCAAAAGAAGTAGGTAGCTTAACCTTCGGGAGGGCGCTTACCACTTTGTGATTCATGACTGGGGTGAAGTCGTAACAAGGTAACCGTAGGGGAACCTGCGGTTGGATCACCTCCTTACCTTAAAGAAGCGTTCTTTGAAGTGCTCACACAGATTGTCTGATGAAAAGTAAATAGCAAGGCGTCTTGCGATTGAGACTTCAGTGTCCCCTTCGTCTAGAGGCCCAGGACACCGCCCTTTCACGGCGGTAACAGGGGTTCGAATCCCCTAGGGGACGCCACTTGCTGGTATGTGTGAGTGAAAGTCGCCGACCCCAATATCTCAAAACTTACCTTCGGGTGACGTTTGAGATATTTGCTCTTTA…	CTTGTACACACCGCCCGTCACACCATGGGAGTGGGTTGCAAAAGAAGTAGGTAGCTTAACCTTCGGGAGGGCGCTTACCACTTTGTGATTCATGACTGGGGTGAAGTCGTAACAAGGTAACCGTAGGGGAACCTGCGGTTGGATCACCTCCTTACCTTAAAGAACCTGCCTTTGTAGTGCTCACACAGATTGTCTGATGAAAAGTAAATAGCAAGGCGTCTTGCGATTGAGACTTCAGTGTCCCCTTCGTCTAGAGGCCCAGGACACCGCCCTTTCACGGCGGTAACAGGGGTTCGAATCCCCTAGGGGACGCCACTTGCTGGTATGTGTGAGTGAAAGTCGCCGACCTCAATATCTCAAAACTTACCTTCGGGTGACGTTTGAGATATTTGCTCTTTA…	CTTGTACACACCGCCCGTCACACCATGGGAGTGGGTTGCAAAAGAAGTAGGTAGCTTAACCTTCGGGAGGGCGCTTACCACTTTGTGATTCATGACTGGGGTGAAGTCGTAACAAGGTAACCGTAGGGGAACCTGCGGTTGGATCACCTCCTTACCTTAAAGAAGCGTTCTTTGAAGTGCTCACACAGATTGTCTGATGAAAAGTAAATAGCAAGGCGTCTTGCGATTGAGACTTCAGTGTCCCCTTCGTCTAGAGGCCCAGGACACCGCCCTTTCACGGCGGTAACAGGGGTTCGAATCCCCTAGGGGACGCCACTTGCTGGTATGTGTGAGTGAAAGTCGCCGACCTCAGTATCTCAAAACTCATCTTCGGGTGACGTTTGAGATATTTGCTCTTTA…	CTTGTACACACCGCCCGTCACACCATGGGAGTGGGTTGCAAAAGAAGTAGGTAGCTTAACCTTCGGGAGGGCGCTTACCACTTTGTGATTCATGACTGGGGTGAAGTCGTAACAAGGTAACCGTAGGGGAACCTGCGGTTGGATCACCTCCTTACCTTAAAGAACCTGCCTTTGTAGTGCTCACACAGATTGTCTGATGAAAATTAGCAGTAAGAAAATCTCTGCAGGCTTGTAGCTCAGGTGGTTAGAGCGCACCCCTGATAAGGGTGAGGTCGGTGGTTCAAGTCCACTCAGGCCTACCAAATTCTTTCTGATACCGCGTTGTGAAACGACTCGCATACTTCAGTATGCTTCGCCGCTCCACGCCTTGTCTCAGCAGGAATTAAGGTGAATGAGATA…	CTTGTACACACCGCCCGTCACACCATGGGAGTGGGTTGCAAAAGAAGTAGGTAGCTTAACCTTCGGGAGGGCGCTTACCACTTTGTGATTCATGACTGGGGTGAAGTCGTAACAAGGTAACCGTAGGGGAACCTGCGGTTGGATCACCTCCTTACCTTAAAGAAACGTTCTTTGTAGTGCTCACACAGATTGTCTGATGAAAATTAGCAGTAAGAAAATCTCTGCAGGCTTGTAGCTCAGGTGGTTAGAGCGCACCCCTGATAAGGGTGAGGTCGGTGGTTCAAGTCCACTCAGGCCTACCAAATTCTTTCTGATACCGCGTTGTGAAACGACTCGCATACTTCAGTATGCTTCGCCGCTCCACGCCTTGTCTCAGCAGGAATTAAGGTGAATGAGATA…	TCGCTCGCCGCTACTGGGGGAATCTCGGTTGATTTCTTTTCCTCGGGGTACTTAGATGTTTCAGTTCCCCCGGTTCGCTTCATTACGCTATGTATTCACGTAATGATAATGTGTCGAAACACACTGGGTTTCCCCATTCGGAAATCGCCGGTTATAACGGTTCATATCACCTTACCGACGCTTATCGCAGATTAGCACGTCCTTCATCGCCTCTGACTGCCAGGGCATCCACCGTGTACGCTTAGTCGCTTAACCTCACAACCCGAAGATGTTTCTTTCAATTCATCATCGACTTGCAAAAATTTGAGAGACTCGAACACACCATTTTTCATTTCTTATTACGGAGAAATGAAACAGTGTGTCGTTTCAATTTTCAGCTTGATCCAGATTTTTAAAGAG…
CTTGTACACACCGCCCGTCACACCATGGGAGTGGGTTGCAAAAGAAGTAGGTAGCTTAACCTTCGGGAGGGCGCTTACCACTTTGTGATTCATGACTGGGGTGAAGTCGTAACAAGGTAACCGTAGGGGAACCTGCGGTTGGATCACCTCCTTACCTGAAAGAACCTGCCTTTGCAGTGCCCACACAGATTGTCTGATGAAAAGAAAGAAGCAAGGCGTCTTGCGATTGAGACTTCAGTGTCCCCTTCGTCTAGAGGCCCAGGACACCGCCCTTTCACGGCGGTAACAGGGGTTCGAATCCCCTAGGGGACGCCACTTGCTGGTTCGTGAGTGAAAGTCACCTGCCTTAATATCTCAAAACTCATCTTCGGGTGACGTTTGAGATATTTGCTCTTTAAA…	CTTGTACACACCGCCCGTCACACCATGGGAGTGGGTTGCAAAAGAAGTAGGTAGCTTAACCTTCGGGAGGGCGCTTACCACTTTGTGATTCATGACTGGGGTGAAGTCGTAACAAGGTAACCGTAGGGGAACCTGCGGTTGGATCACCTCCTTACCTGAAAGAACCTGCCTTTGCAGTGCCCACACAGATTGTCTGATGAAAAGAAAGAAGCAAGGCGTCTTGCGATTGAGACTTCAGTGTCCCCTTCGTCTAGAGGCCCAGGACACCGCCCTTTCACGGCGGTAACAGGGGTTCGAATCCCCTAGGGGACGCCACTTGCTGGTTCGTGAGTGAAAGTCACCTGCCTTAATATCTCAAAACTCATCTTCGGGTGACGTTTGAGATATTTGCTCTTTAAA…	TCGCTCGCCGCTACTGGGGGAATCTCGGTTGATTTCTTTTCCTCGGGGTACTTAGATGTTTCAGTTCCCCCGGTTCGCCTCGTTAGCCTATGTATTCAGCTAACGATAGTGTGACGAATCACACTGGGTTTCCCCATTCGGACATCGCCGGGTCAAGGGTTCATATCACCTCGCCGGCGCTTTTCGCAGATTAGCACGTCCTTCATCGCCTCTGACTGCCAGGGCATCCACCGTGTACGCTTGGTCGCTTAACCTCACAACCCGAAGATGTTTCGTGAAACACTTCGTGTTGCGAAAATTTGAGAGACTCATACACACTTTACGTGTGTCGTTTCAATTTTCAGCTTGATCCAGATTTTTAAAGAGCAAATATCTCAAACGTCACCCGAAGATGAGTTT…	TCGCTCGCCGCTACTGGGGGAATCTCGGTTGATTTCTTTTCCTCGGGGTACTTAGATGTTTCAGTTCCCCCGGTTCGCCTCGTTAGCCTATGTATTCAGCTAACGATAGTGTGACGAATCACACTGGGTTTCCCCATTCGGACATCGCCGGGTCAAGGGTTCATATCACCTCGCCGGCGCTTTTCGCAGATTAGCACGTCCTTCATCGCCTCTGACTGCCAGGGCATCCACCGTGTACGCTTGGTCGCTTAACCTCACAACCCGAAGATGTTTCGTGAAACACTTCGTGTTGCGAAAATTTGAGAGACTCATACACACTTTACGTGTGTCGTTTCAATTTTCAGCTTGATCCAGATTTTTAAAGAGCAAATATCTCAAACGTCACCCGAAGATGAGTTT…	TCGCTCGCCGCTACTGGGGGAATCTCGGTTGATTTCTTTTCCTCGGGGTACTTAGATGTTTCAGTTCCCCCGGTTCGCCTCGTTAGCCTATGTATTCAGCTAACGATAGTGTGACGAATCACACTGGGTTTCCCCATTCGGACATCGCCGGGTCAAGGGTTCATATCACCTCGCCGGCGCTTTTCGCAGATTAGCACGTCCTTCATCGCCTCTGACTGCCAGGGCATCCACCGTGTACGCTTGGTCGCTTAACCTCACAACCCGAAGATGTTTCGTGAAACACTTCGTGTTGCGAAAATTTGAGAGACTCATACACACTTTACGTGTGTCGTTTCAATTTTCAGCTTGATCCAGATTTTTAAAGAGCAAATATCTCAAACGTCACCCGAAGATGAGTTT…	TCGCTCGCCGCTACTGGGGGAATCTCGGTTGATTTCTTTTCCTCGGGGTACTTAGATGTTTCAGTTCCCCCGGTTCGCCTCGTTAGCCTATGTATTCAGCTAACGATAGTGTGACGAGTCACACTGGGTTTCCCCATTCGGACATCGCCGGGTCAAGGGTTCATATCACCTCGCCGGCGCTTTTCGCAGATTAGCACGTCCTTCATCGCCTCTGACTGCCAGGGCATCCACCGTGTACGCTTGGTCGCTTAACCTCACAACCCGAAGATGTTTCGTGAAACATTTCGCGTTGCGAAAATTTGAGAGACTCATACACACTTTACGTGTGTCGTTTCAATTTTCAGCTTGATCCAGATTTTTAAAGAGCAAAACTTCGCAGTGAACCTTTTCAGGTACACT…	TCGCTCGCCGCTACTGGGGGAATCTCGGTTGATTTCTTTTCCTCGGGGTACTTAGATGTTTCAGTTCCCCCGGTTCGCCTCGTTAGCCTATGTATTCAGCTAACGATAGTGTGACAGGTCACACTGGGTTTCCCCATTCGGACATCGCCGGGTCAAGGGTTCATATCACCTCGCCGGCGCTTTTCGCAGATTAGCACGTCCTTCATCGCCTCTGACTGCCAGGGCATCCACCGTGTACGCTTGGTCGCTTAACCTCACAACCCGAAGATGTTTCGTGAAACATTTCGCGTTGCGAAAATTTGAGAGACTCATACACACTTTACGTGTGTCGTTTCAATTTTCAGCTTGATCCAGATTTTTAAAGAGCAAAACTTCGCAGTGAACCTTTTCAGGTACACT…
CTTGTACACACCGCCCGTCACACCATGGGAGTGGGTTGCAAAAGAAGTAGGTAGCTTAACCTTCGGGAGGGCGCTTACCACTTTGTGATTCATGACTGGGGTGAAGTCGTAACAAGGTAACCGTAGGGGAACCTGCGGTTGGATCACCTCCTTACCTGAAAGATACAACCTCGCGTGCTCACACAGATTGTCTGATAGAAAGTAAAGAAGCAGGGTTGTCTGCGAAAGCGAAGTCCCTTTCGTCTAGAGGCCCAGGACACCGCCCTTTCACGGCGGTAACAGGGGTTCGAATCCCCTAAGGGACGCCACCTGCTGGTAATGAGTGAAAGGCGTTACCGATTGATATCTCAAAACTGACTGTAAAGTCACGTTTGAGATATTTGCTCTTTAACAATCCGG…	TCGCTCGCCGCTACTGGGGGAATCTCGGTTGATTTCTTTTCCTCGGGGTACTTAGATGTTTCAGTTCCCCCGGTTCGCCTCGTTAGCCTATGTATTCAGCTAACGATGATGCACCGAAGTGCACCGGGTTTCCCCATTCGGACATCGCCGGTTATAACGGTTCATATCACCTTACCGGCGCTTTTCGCAGATTAGCACGTCCTTCATCGCCTCTGACTGCCAGGGCATCCACCGTGTACGCTTGTTCGCTTAACCTCACAACCCGAAGAAGTCTTCGTGCTGCGAGTTTGAGAGACTCTGACACACCGCGCATTTCTTATTACGGAGAAATACAGCAGCGTGTCTGTTTCAATTTTCAGCTTGTTCCGGATTGTTAAAGAGCAAATATCTCAAACGTGA…	TCGCTCGCCGCTACTGGGGGAATCTCGGTTGATTTCTTTTCCTCGGGGTACTTAGATGTTTCAGTTCCCCCGGTTCGCCTCGTTAGCCTATGTATTCAGCTAACGATGATGCACCGAAGTGCACCGGGTTTCCCCATTCGGACATCGCCGGTTATAACGGTTCATATCACCTTACCGGCGCTTTTCGCAGATTAGCACGTCCTTCATCGCCTCTGACTGCCAGGGCATCCACCGTGTACGCTTGTTCGCTTAACCTCACAACCCGAAGAAGTCTTCGTGCTGCGAGTTTGAGAGACTCTGACACACCGCGCATTTCTTATTACGGAGAAATACAGCAGCGTGTCTGTTTCAATTTTCAGCTTGTTCCGGATTGTTAAAGAGCAAATATCTCAAACGTGA…	TCGCTCGCCGCTACTGGGGGAATCTCGGTTGATTTCTTTTCCTCGGGGTACTTAGATGTTTCAGTTCCCCCGGTTCGCCTCGTTAGCCTATGTATTCAGCTAACGATGATGCACCGAAGTGCACCGGGTTTCCCCATTCGGACATCGCCGGTTATAACGGTTCATATCACCTTACCGGCGCTTTTCGCAGATTAGCACGTCCTTCATCGCCTCTGACTGCCAGGGCATCCACCGTGTACGCTTGTTCGCTTAACCTCACAACCCGAAGAAGTCTTCGTGCTGCGAGTTTGAGAGACTCTGACACACCGCGCATTTCTTATTACGGAGAAATACAGCAGCGTGTCTGTTTCAATTTTCAGCTTGTTCCGGATTGTTAAAGAGCAAATATCTCAAACGTGA…	CTTGTACACACCGCCCGTCACACCATGGGAGTGGGTTGCAAAAGAAGTAGGTAGCTTAACCTTCGGGAGGGCGCTTACCACTTTGTGATTCATGACTGGGGTGAAGTCGTAACAAGGTAACCGTAGGGGAACCTGCGGTTGGATCACCTCCTTACCTGAAAGATACAACCTCGCGTGCTCACACAGATTGTCTGATAGAAAGTAAAGAAGCAAAACCTCTACAGGCTTGTAGCTCAGGTGGTTAGAGCGCACCCCTGATAAGGGTGAGGTCGGTGGTTCAAGTCCACTCAGGCCTACCAACTCCGCAGGAGTTGAAGAGGTTTAACTACGATGGGGCTATAGCTCAGCTGGGAGAGCGCCTGCTTTGCACGCAGGAGGTCTGCGGTTCGATCCCGCATA…	TCGCTCGCCGCTACTGGGGGAATCTCGGTTGATTTCTTTTCCTCGGGGTACTTAGATGTTTCAGTTCCCCCGGTTCGCCTCGTTAGCCTATGTATTCAGCTAACGATGATGCACCGAAGTGCACCGGGTTTCCCCATTCGGACATCGCCGGTTATAACGGTTCATATCACCTTACCGGCGCTTTTCGCAGATTAGCACGTCCTTCATCGCCTCTGACTGCCAGGGCATCCACCGTGTACGCTTGTTCGCTTAACCTCACAACCCGAAGAAGTCTTCGTGCTGCGAGTTTGAGAGACTCTGACACACCGCGCATTTCTTATTACGGAGAAATACAGCAGCGTGTCTGTTTCAATTTTCAGCTTGTTCCGGATTGTTAAAGAGCAAATACTTCGCAGTATA…	CTTGTACACACCGCCCGTCACACCATGGGAGTGGGTTGCAAAAGAAGTAGGTAGCTTAACCTTCGGGAGGGCGCTTACCACTTTGTGATTCATGACTGGGGTGAAGTCGTAACAAGGTAACCGTAGGGGAACCTGCGGTTGGATCACCTCCTTACCTGAAAGATACAACCTCGCGTGCTCACACAGATTGTCTGATAGAAAGTAAAGAAGCAAAACCTCTACAGGCTTGTAGCTCAGGTGGTTAGAGCGCACCCCTGATAAGGGTGAGGTCGGTGGTTCAAGTCCACTCAGGCCTACCAGATTCCTTCTGATACTGCGTTGCGGCAACGCTCACATACTGCGGTATGCATCGCGTTACCACGCCCTGTCTCAGAACGGATCATCGGTAAAGAGGTTCTG…
CTTGTACACACCGCCCGTCACACCATGGGAGTGGGTTGCAAAAGAAGTAGGTAGCTTAACCTTCGGGAGGGCGCTTACCACTTTGTGATTCATGACTGGGGTGAAGTCGTAACAAGGTAACCGTAGGGGAACCTGCGGTTGGATCACCTCCTTACCTGAAGATACGAAATATTGTGTAGTGCTCACACAGATTGTCTGATAGATGTTCGAGCAAAGCGTCTGCGAAGTCGACCCAGTGTCCCCTTCGTCTAGAGGCCTAGGACACCGCCCTTTCACGGCGGTAACAGGGGTTCGAATCCCCTAGGGGACGCCATTTGTGGTATCGGGTGAAAGACGGTGCCAACAATATTGCAAAACGGACTTACGAGTCATGTTTGCAATATTTTGCTCTTTAACAAT…	CTTGTACACACCGCCCGTCACACCATGGGAGTGGGTTGCAAAAGAAGTAGGTAGCTTAACCTTCGGGAGGGCGCTTACCACTTTGTGATTCATGACTGGGGTGAAGTCGTAACAAGGTAACCGTAGGGGAACCTGCGGTTGGATCACCTCCTTACCTGAAGATACGAAATATTGTGTAGTGCTCACACAGATTGTCTGATAGATGTTCGAGCAAAGCGTCTGCGAAGTCGACCCAGTGTCCCCTTCGTCTAGAGGCCTAGGACACCGCCCTTTCACGGCGGTAACAGGGGTTCGAATCCCCTAGGGGACGCCATTTGCGGTATCGGGTGAAAGACGGTGCCAACAATATTGCAAAACGGACTTACGAGTCATGTTTGCAATATTTTGCTCTTTAACAAT…	CTTGTACACACCGCCCGTCACACCATGGGAGTGGGTTGCAAAAGAAGTAGGTAGCTTAACCTTCGGGAGGGCGCTTACCACTTTGTGATTCATGACTGGGGTGAAGTCGTAACAAGGTAACCGTAGGGGAACCTGCGGTTGGATCACCTCCTTACCTGAAGATACGAAGTATTGTGTAGTGCTCACACAGATTGTCTGATAGATGTTCGAGCAAAGCGTCTGCGAAGTCGACCCAGTGTCCCCTTCGTCTAGAGGCCTAGGACACCGCCCTTTCACGGCGGTAACAGGGGTTCGAATCCCCTAGGGGACGCCATTTGCGGTATCGGGTGAAAGACGGTGCCAACAATATTGCAAAACGGACTTGCGAGTCATGTTTGCAATATTTTGCTCTTTAACAAT…	TCGCTCGCCGCTACTAGGGGAATCTCGGTTGATTTCTTTTCCTCAGGGTACTTAGATGTTTCAGTTCCCCTGGTTCGCCTCGTTAAGCTATGTATTCACTTAACGATAGTGCAACGGATTGCACTGGGTTTCCCCATTCGGACATCGCCGGCTAATAATGCTTCATATCAGCTCACCGACGCTTATCGCAGATTAGCACGTCCTTCATCGCCTCTGACTGCCTAGGCATCCACCGTGTACGCTTAGTCACTTAACCTCACAACCCGAAGGTGTTTCACTTCGTGCTGCAAGCATTTGAGAGACTCTCGAATCACTTATTAAAAGCAATTCGATTGTTTTCGAATTTTCAGCTTGTTCCAGATTGTTAAAGAGCAAAATATTGCAAACATGACTCGTAAG…	TCGCTCGCCGCTACTAGGGGAATCTCGGTTGATTTCTTTTCCTCAGGGTACTTAGATGTTTCAGTTCCCCTGGTTCGCCTCGTTAAGCTATGTATTCACTTAACGATAGTGCAACGGATTGCACTGGGTTTCCCCATTCGGACATCGCCGGCTAATAATGCTTCATATCAGCTCACCGACGCTTATCGCAGATTAGCACGTCCTTCATCGCCTCTGACTGCCTAGGCATCCACCGTGTACGCTTAGTCACTTAACCTCACAACCCGAAGGTGTTTCACTTCGTGCTGCAAGCATTTGAGAGACTCTCGAATCACTTTATTAAAAGCAATTCGATTGTTTTCGAATTTTCAGCTTGTTCCAGATTGTTAAAGAGCAAAATATTGCAAACATGACTCGCAA…	TCGCTCGCCGCTACTGGGGGAATCTCGGTTGATTTCTTTTCCTCAGGGTACTTAGATGTTTCAGTTCCCCTGGTTCGCCTCGTTAAGCTATGTATTCACTTAACGATAGTGCAACGGATTGCACTGGGTTTCCCCATTCGGACATCGCCGGCTAATAATGCTTCATATCAGCTCACCGACGCTTATCGCAGATTAGCACGTCCTTCATCGCCTCTGACTGCCTAGGCATCCACCGTGTACGCTTAGTCACTTAACCTCACAACCCGAAGGTGTTTCACTTCGTGCTGCAAGCATTTGAGAGACTCTCGAATCACTTTATTAAAAGCAATTCGATTGTTTTCGAATTTTCAGCTTGTTCCAGATTGTTAAAGAGCAAAATATTGCAAACATGACTCGCAA…	CTTGTACACACCGCCCGTCACACCATGGGAGTGGGTTGCAAAAGAAGTAGGTAGCTTAACCTTCGGGAGGGCGCTTACCACTTTGTGATTCATGACTGGGGTGAAGTCGTAACAAGGTAACCGTAGGGGAACCTGCGGTTGGATCACCTCCTTACCTGAAGATACGAAATATTGTGTAGTGCTCACACAGATTGTCTGGTAAATGTCAACGAGCAAATACCTTATGCAGGCTTGTAGCTCAGGTGGTTAGAGCGCACCCCTGATAAGGGTGAGGTCGGTGGTTCGAGTCCACTCAGGCCTACCAACTCCCTTCCTGGGTGAAGCGGAGCGGGTAATAAGGTATCGGCAGTAAAGTCATGGGGCTATAGCTCAGCTGGGAGAGCGCCTGCTTTGCACGCA…	TCGCTCGCCGCTACTAGGGGAATCTCGGTTGATTTCTTTTCCTCAGGGTACTTAGATGTTTCAGTTCCCCTGGTTCGCCTCGTTAAGCTATGTATTCACTTAACGATAGTGCAACGGATTGCACTGGGTTTCCCCATTCGGACATCGCCGGCTAATAATGCTTCATATCAGCTCACCGACGCTTATCGCAGATTAGCACGTCCTTCATCGCCTCTGACTGCCTAGGCATCCACCGTGTACGCTTAGTCACTTAACCTCACAACCCGAAGGTGTTTCACTTCGTGCTGCAAGCATTTGAGAGACTCTCGAATCACTTGTTAAAAGCAATTCGATTGTTTTCGAATTTTCAGCTTGTTCCAGATTGTTAAAGAGCAAAATATTTCACAACATGCTGATTTC…	TCGCTCGCCGCTACTAGGGGAATCTCGGTTGATTTCTTTTCCTCAGGGTACTTAGATGTTTCAGTTCCCCTGGTTCGCCTCGTTAAGCTATGTATTCACTTAACGATAGTGCAACGAATTGCACTGGGTTTCCCCATTCGGACATCGCCGGCTAATAATGCTTCATATCAGCTCACCGACGCTTATCGCAGATTAGCACGTCCTTCATCGCCTCTGACTGCCTAGGCATCCACCGTGTACGCTTAGTCACTTAACCTCACAACCCGAAGGTGTTTCACTTCGTGCTGTAAGCATTTGAGAGACTCTCGAATCACTTTATTAAAAGCAATTCGATTGTTTTCGAATTTTCAGCTTGTTCCAGATTGTTAAAGAGCAAAATATTTCACAACATGCTGATTT…
TCGCTCGCCGCTACTGGGGGAATCTCGGTTGATTTCTTTTCCTCGGGGTACTTAGATGTTTCAGTTCCCCCGGTTCGCCTCGTTAACCTATGTATTCAGTTAACGATAGTGCAACGAATTGCACTGGGTTTCCCCATTCGGACATCGCCGGCTGTAACGGTTCATATCACCTTACCGACGCTTTTCGCAGATTAGCACGTCCTTCATCGCCTCTGACTGCCAGGGCATCCACCGTGTACGCTTAGTCGCTTAACCTCACAACCCGAAGATGTTTCGTAAAACACCCACGTGTCGCGAAAATTTGAGAGACTCGAACACACATTAACTGTGTGTCGTTTCAATTTTCAGCTTGATCCAGATTTTTAAAGAGCAAAATTTCACAATGCACTTAACAGTACA…	CTTGTACACACCGCCCGTCACACCATGGGAGTGGGTTGCAAAAGAAGTAGGTAGCTTAACCTTCGGGAGGGCGCTTACCACTTTGTGATTCATGACTGGGGTGAAGTCGTAACAAGGTAACCGTAGGGGAACCTGCGGTTGGATCACCTCCTTACCTTAAAGAACCTGCCTTTGTAGTGCTCACACAGATTGTCTGATGAAAGTAGAGAAGCAAGGCGTCTTGCGATTGAGACTTCAGTGTCCCCTTCGTCTAGAGGCCCAGGACACCGCCCTTTCACGGCGGTAACAGGGGTTCGAATCCCCTAGGGGACGCCACTTGCTGGTTCGTGAGTGAAAGACGCGTGCCGATATATCTCAAAACTCATCTTCGGGTGACGTTTGAGATATTTGCTCTTTAAA…	CTTGTACACACCGCCCGTCACACCATGGGAGTGGGTTGCAAAAGAAGTAGGTAGCTTAACCTTCGGGAGGGCGCTTACCACTTTGTGATTCATGACTGGGGTGAAGTCGTAACAAGGTAACCGTAGGGGAACCTGCGGTTGGATCACCTCCTTACCTTAAAGAACCTGCCTTTGTAGTGCTCACACAGATTGTCTGATGAAAGTAGAGAAGCAAGGCGTCTTGCGATTGAGACTTCAGTGTCCCCTTCGTCTAGAGGCCCAGGACACCGCCCTTTCACGGCGGTAACAGGGGTTCGAATCCCCTAGGGGACGCCACTTGCTGGTTCGTGAGTGAAAGACGCGTGCCGATATATCTCAAAACTCATCTTCGGGTGACGTTTGAGATATTTGCTCTTTAAA…	CTTGTACACACCGCCCGTCACACCATGGGAGTGGGTTGCAAAAGAAGTAGGTAGCTTAACCTTCGGGAGGGCGCTTACCACTTTGTGATTCATGACTGGGGTGAAGTCGTAACAAGGTAACCGTAGGGGAACCTGCGGTTGGATCACCTCCTTACCTTAAAGAACCTGCCTTTGTAGTGCTCACACAGATTGTCTGATGAAAGTAGAGAAGCAAGGCGTCTTGCGATTGAGACTTCAGTGTCCCCTTCGTCTAGAGGCCCAGGACACCGCCCTTTCACGGCGGTAACAGGGGTTCGAATCCCCTAGGGGACGCCACTTGCTGGTTCGTGAGTGAAAGACGCGTGCCGATATATCTCAAAACTCATCTTCGGGTGACGTTTGAGATATTTGCTCTTTAAA…	TCGCTCGCCGCTACTGGGGGAATCTCGGTTGATTTCTTTTCCTCGGGGTACTTAGATGTTTCAGTTCCCCCGGTTCGCCTCGTTAACCTATGTATTCAGTTAACGATAGTGCAACGAATTGCACTGGGTTTCCCCATTCGGACATCGCCGGCTGTAACGGTTCATATCACCTTACCGACGCTTTTCGCAGATTAGCACGTCCTTCATCGCCTCTGACTGCCAGGGCATCCACCGTGTACGCTTAGTCGCTTAACCTCACAACCCGAAGATGTTTCGTAAAACACCCACGTGTTGCGAAAATTTGAGAGACTCGAACACACATTAACTGTGTGTCGTTTCAATTTTCAGCTTGATCCAGATTTTTAAAGAGCAAATATCTCAAACGTCACCCGAAGATGA…	CTTGTACACACCGCCCGTCACACCATGGGAGTGGGTTGCAAAAGAAGTAGGTAGCTTAACCTTCGGGAGGGCGCTTACCACTTTGTGATTCATGACTGGGGTGAAGTCGTAACAAGGTAACCGTAGGGGAACCTGCGGTTGGATCACCTCCTTACCTTAAAGAACCTGCCTTTGTAGTGCTCACACAGATTGTCTGATGAAAATACAGCAGTAAGTAATCTCTGCAGGCTTGTAGCTCAGGTGGTTAGAGCGCACCCCTGATAAGGGTGAGGTCGGTGGTTCAAGTCCACTCAGGCCTACCAAATTCGCTCTCGTGCTTTGTTGTGGCAAAGCTCGCATACTTCAGTATGCTTCGCTTCACCACGCCGCGCCCGAAAACGAATTAAAGGTTAAAAGAGA…	CTTGTACACACCGCCCGTCACACCATGGGAGTGGGTTGCAAAAGAAGTAGGTAGCTTAACCTTCGGGAGGGCGCTTACCACTTTGTGATTCATGACTGGGGTGAAGTCGTAACAAGGTAACCGTAGGGGAACCTGCGGTTGGATCACCTCCTTACCTTAAAGAACCTGCCTTTGTAGTGCTCACACAGATTGTCTGATGAAAATACAGCAGTAAGTAATCTCTGCAGGCTTGTAGCTCAGGTGGTTAGAGCGCACCCCTGATAAGGGTGAGGTCGGTGGTTCAAGTCCACTCAGGCCTACCAAATTCGCTCTCGTGCTTTGTTGTGGCAAAGCTCGCATACTTCAGTATGCTTCGCTTCACCACGCCGCGCCCGAAAACGAATTAAAGGTTAAAAGAGA…	CTTGTACACACCGCCCGTCACACCATGGGAGTGGGTTGCAAAAGAAGTAGGTAGCTTAACCTTCGGGAGGGCGCTTACCACTTTGTGATTCATGACTGGGGTGAAGTCGTAACAAGGTAACCGTAGGGGAACCTGCGGTTGGATCACCTCCTTACCTTAAAGAACCTGCCTTTGTAGTGCTCACACAGATTGTCTGATGAAAATACAGCAGTAAGTAATCTCTGCAGGCTTGTAGCTCAGGTGGTTAGAGCGCACCCCTGATAAGGGTGAGGTCGGTGGTTCAAGTCCACTCAGGCCTACCAAATTCGCTCTCGTGCTTTGTTGTGGCAAAGCTCGCATACTTCAGTATGCTTCGCTTCACCACGCCGCGCCCGAAAACGAATTAAAGGTTAAAAGAGA…
CTTGTACACACCGCCCGTCACACCATGGGAGTGGGTTGCAAAAGAAGTAGGTAGCTTAACCTTCGGGAGGGCGCTTACCACTTTGTGATTCATGACTGGGGTGAAGTCGTAACAAGGTAACCGTAGGGGAACCTGCGGTTGGATCACCTCCTTACCTTAAAGAACCTGCCTTTGCAGTGCTCACACAGATTGTTTGATAAATGAATAATTTCAAAATGTACTGTTAAGTGCATTGTGAAATTTTGCTCTTTAAAAATCTGGATCAAGCTGAAAATTGAAACGACACACAGTTAATGTGTGTTCGAGTCTCTCAAATTTTCGCAATCATGAAGTGAAACATCTTCGGGTTGTGAGGTTAAGCGACTAAGCGTACACGGTGGATGCCCTGGCAGTCAGAGG…	CTTGTACACACCGCCCGTCACACCATGGGAGTGGGTTGCAAAAGAAGTAGGTAGCTTAACCTTCGGGAGGGCGCTTACCACTTTGTGATTCATGACTGGGGTGAAGTCGTAACAAGGTAACCGTAGGGGAACCTGCGGTTGGATCACCTCCTTACCTTAAAGAACCTGCCTTTGCAGTGCTCACACAGATTGTCTGATGAAAAGTAAATAGCAAGGCGTCTTGCGATTGAGACTGTACGTCCCCTTCGTCTAGAGGCCCAGGACACCGCCCTTTCACGGCGGTAACAGGGGTTCGAATCCCCTAGGGGACGCCACTTGCTGGTTCGTGAGTGAAAGTCACCTGCCGTCATATCTCAAAACTGACTTGCGAGTCATGTTTGAGATATTTGCTCTTTAAAA…	TCGCTCGCCGCTACTGGGGGAATCTCGGTTGATTTCTTTTCCTCGGGGTACTTAGATGTTTCAGTTCCCCCGGTTCGCCTCGTTAACCTATGTATTCAGTTAACGATAGTGTGACGAATCACACTGGGTTTCCCCATTCGGACATCGCCGGGTCAAGGGTTCATATCACCTCGCCGGCGCTTTTCGCAGATTAGCACGTCCTTCATCGCCTCTGACTGCCAGGGCATCCACCGTGTACGCTTAGTCGCTTAACCTCACAACCCGAAGATGTTTCACTTCTGATTGCGAAAATTTGAGAGACTCGAACACACCATTAAAGATGTGTCGTTTCAATTTTCAGCTTGATCCAGATTTTTAAAGAGCAAATATCTCAAACATGACTCGCAAGTCAGTTTTGAG…	TCGCTCGCCGCTACTGGGGGAATCTCGGTTGATTTCTTTTCCTCGGGGTACTTAGATGTTTCAGTTCCCCCGGTTCGCCTCGTTAACCTATGTATTCAGTTAACGATAGTGTGACGAATCACACTGGGTTTCCCCATTCGGACATCGCCGGGTCAAGGGTTCATATCACCTCGCCGGCGCTTTTCGCAGATTAGCACGTCCTTCATCGCCTCTGACTGCCAGGGCATCCACCGTGTACGCTTAGTCGCTTAACCTCACAACCCGAAGATGTTTCACTTCTGATTGCGAAAATTTGAGAGACTCGAACACACCATTAAAGATGTGTCGTTTCAATTTTCAGCTTGATCCAGATTTTTAAAGAGCAAATATCTCAAACATGACTCGCAAGTCAGTTTTGAG…	TCGCTCGCCGCTACTGGGGGAATCTCGGTTGATTTCTTTTCCTCGGGGTACTTAGATGTTTCAGTTCCCCCGGTTCGCCTCGTTAACCTATGTATTCAGTTAACGATAGTGTGACGAATCACACTGGGTTTCCCCATTCGGACATCGCCGGGTCAAGGGTTCATATCACCTCGCCGGCGCTTTTCGCAGATTAGCACGTCCTTCATCGCCTCTGACTGCCAGGGCATCCACCGTGTACGCTTAGTCGCTTAACCTCACAACCCGAAGATGTTTCACTTCTGATTGCGAAAATTTGAGAGACTCGAACACATCATTAAAGATGTGTCGTTTCAATTTTCAGCTTGATCCAGATTTTTAAAGAGCAAATATCTCAAACATGACTCGCAAGTCAGTTTTGAG…	TCGCTCGCCGCTACTGGGGGAATCTCGGTTGATTTCTTTTCCTCGGGGTACTTAGATGTTTCAGTTCCCCCGGTTCGCCTCGTTAACCTATGTATTCAGTTAACGATAGTGTGACGAATCACACTGGGTTTCCCCATTCGGACATCGCCGGGTCAAGGGTTCATATCACCTCGCCGGCGCTTTTCGCAGATTAGCACGTCCTTCATCGCCTCTGACTGCCAGGGCATCCACCGTGTACGCTTAGTCGCTTAACCTCACAACCCGAAGATGTTTCACTTCATGATTGCGAAAATTTGAGAGACTCGAACACACCATTAAAGATGTGTCGTTTCAATTTTCAGCTTGATCCAGATTTTTAAAGAGCAAAACTTCGCAGTGCACCTTTTCAGGTTCACTCTG…	TCGCTCGCCGCTACTGGGGGAATCTCGGTTGATTTCTTTTCCTCGGGGTACTTAGATGTTTCAGTTCCCCCGGTTCGCCTCGTTAACCTATGTATTCAGTTAACGATAGTGTGACGAATCACACTGGGTTTCCCCATTCGGACATCGCCGGGTCAAGGGTTCATATCACCTCGCCGGCGCTTTTCGCAGATTAGCACGTCCTTCATCGCCTCTGACTGCCAGGGCATCCACCGTGTACGCTTAGTCGCTTAACCTCACAACCCGAAGATGTTTCACTTCATGATTGCGAAAATTTGAGAGACTCGAACACACCATTAAAGATGTGTCGTTTCAATTTTCAGCTTGATCCAGATTTTTAAAGAGCAAAACTTCGCAGTGCACCTTTTCAGGTTCACTCTG…	CTTGTACACACCGCCCGTCACACCATGGGAGTGGGTTGCAAAAGAAGTAGGTAGCTTAACCTTCGGGAGGGCGCTTACCACTTTGTGATTCATGACTGGGGTGAAGTCGTAACAAGGTAACCGTAGGGGAACCTGCGGTTGGATCACCTCCTTACCTTAAAGAACCTGCCTTTGCAGTGCTCACACAGATTGTCTGATGAAAAACAGCAGTAAAAACCTCTACAGGCTTGTAGCTCAGGTGGTTAGAGCGCACCCCTGATAAGGGTGAGGTCGGTGGTTCAAGTCCACTCAGGCCTACCAAATTTTCCCTGATACTGCGTTGCGGCAACGCTCACATACTGATGTATGCGTCGCGTTACCACGCCTTGTCTCAGGAAAAATTACCGGTACAGAGGTTTG…
CTTGTACACACCGCCCGTCACACCATGGGAGTGGGTTGCAAAAGAAGTAGGTAGCTTAACCTTCGGGAGGGCGCTTACCACTTTGTGATTCATGACTGGGGTGAAGTCGTAACAAGGTAACCGTAGGGGAACCTGCGGTTGGATCACCTCCTTACCTGAAAGAACCTGCCTTTGTAGTGTCCACACAGATTGTCTGATGAATGATAAATTTCAAAATGTACTGTGAAGTGCATTGTGAAATTTTGCTCTTTAAAAATCTGGATCAAGCTGAAAATTGAAACGACACACAGCTAATGTGTGTTCGAGTCTCTCAAATTTTCGCGACACGATGATGTTTCACGAAACATCTTCGGGTTGTGAGGTTAAGCGACTAAGCGTACACGGTGGATGCCCTGGCAG…	CTTGTACACACCGCCCGTCACACCATGGGAGTGGGTTGCAAAAGAAGTAGGTAGCTTAACCTTCGGGAGGGCGCTTACCACTTTGTGATTCATGACTGGGGTGAAGTCGTAACAAGGTAACCGTAGGGGAACCTGCGGTTGGATCACCTCCTTACCTGAAAGAACCTGCCTTTGTAGTGCTCACACAGATTGTCTGATGAAAAGTAAATAGCAAGGCGTCTTGCGATTGAGACTTCAGTGTCCCCTTCGTCTAGAGGCCCAGGACACCGCCCTTTCACGGCGGTAACAGGGGTTCGAATCCCCTAGGGGACGCCACTTGCTGGTTCGTGAGTGAAAGTCACCTGCCTTAATATCTCAAAACTCATCTTCGGGTGACGTTTGAGATATTTGCTCTTTAAA…	CTTGTACACACCGCCCGTCACACCATGGGAGTGGGTTGCAAAAGAAGTAGGTAGCTTAACCTTCGGGAGGGCGCTTACCACTTTGTGATTCATGACTGGGGTGAAGTCGTAACAAGGTAACCGTAGGGGAACCTGCGGTTGGATCACCTCCTTACCTGAAAGAACCTGCCTTTGTAGTGTCCACACAGATTGTCTGATAGATGTAAAGAAGCAAGACGGCTGCGAAGTCGCGACACCTCGTGTCCCCTTCGTCTAGCGGTTAGGACTCCGCCCTTTCACGGCGGCAACAGGGGTTCGAATCCCCTAGGGGACGCCACTTGCTGGCTGTGAGTGAAAGGCACAACCAACCGATATCTCAAAACTCATCTTCGGGTGACGTTTGAGATATTTGCTCTTTAA…	TCGCTCGCCGCTACTGGGGGAATCTCGGTTGATTTCTTTTCCTCGGGGTACTTAGATGTTTCAGTTCCCCCGGTTCGCCTCGTTAACCTATGTATTCAGTTAACGATAGTGCAACGAATTGCACTGGGTTTCCCCATTCGGACATCGCCGGCTGTAACGGTTCATATCACCTTACCGACGCTTTTCGCAGATTAGCACGTCCTTCATCGCCTCTGACTGCCAGGGCATCCACCGTGTACGCTTAGTCGCTTAACCTCACAACCCGAAGATGTTTCGTAAAACATCGTCGTGTCGCGAAAATTTGAGAGACTCGAACACACATTAGCTGTGTGTCGTTTCAATTTTCAGCTTGATCCAGATTTTTAAAGAGCAAATATCTCAAACGTCACCCGAAGATGA…	TCGCTCGCCGCTACTGGGGGAATCTCGGTTGATTTCTTTTCCTCGGGGTACTTAGATGTTTCAGTTCCCCCGGTTCGCCTCGTTAACCTATGTATTCAGTTAACGATAGTGCAACGAATTGCACTGGGTTTCCCCATTCGGACATCGCCGGTTATAACGGTTCATATCACCTTACCGACGCTTTTCGCAGATTAGCACGTCCTTCATCGCCTCTGACTGCCAGGGCATCCACCGTGTACGCTTAGTCGCTTAACCTCACAACCCGAAGATGTTTCGTGAAACATCATCGTGTCGCGAAAATTTGAGAGACTCGAACACACATTAACTGTATGTCGTTTCAATTTTCAGCTTGATCCAGATTTTTAAAGAGCAAATATCTCAAACGTCACCCGAAGATGA…	CTTGTACACACCGCCCGTCACACCATGGGAGTGGGTTGCAAAAGAAGTAGGTAGCTTAACCTTCGGGAGGGCGCTTACCACTTTGTGATTCATGACTGGGGTGAAGTCGTAACAAGGTAACCGTAGGGGAACCTGCGGTTGGATCACCTCCTTACCTGAAAGAACCTGCCTTTGTAGTGCTCACACAGATTGTCTGATGAAAAATAAGCAGTAAGAAAATCTCTGCAGGCTTGTAGCTCAGGTGGTTAGAGCGCACCCCTGATAAGGGTGAGGTCGGTGGTTCAAGTCCACTCAGGCCTACCAAATTCGCTCCCGTGCTGCGTTGTGAAATAACTCGCATACTTCAGTATGCTTCGTTCTTCCACGCCTTGCCCGGAACCGAATTACGGTAAATGAGAT…	CTTGTACACACCGCCCGTCACACCATGGGAGTGGGTTGCAAAAGAAGTAGGTAGCTTAACCTTCGGGAGGGCGCTTACCACTTTGTGATTCATGACTGGGGTGAAGTCGTAACAAGGTAACCGTAGGGGAACCTGCGGTTGGATCACCTCCTTACCTGAAAGAACCTGCCTTTGTAGTGTCCACACAGATTGTCTGATGAAAAATAAGCAGTAAGAAAATCTCTGCAGGCTTGTAGCTCAGGTGGTTAGAGCGCACCCCTGATAAGGGTGAGGTCGGTGGTTCAAGTCCACTCAGGCCTACCAAATTTCTGCTGATGCTGCGTTGCGGCGACACTCACATACTTTAAGTATGTTTCATGTCACCACGCCTTGCCTCAACAGAAATTAAGGTTGATGAGA…	CTTGTACACACCGCCCGTCACACCATGGGAGTGGGTTGCAAAAGAAGTAGGTAGCTTAACCTTCGGGAGGGCGCTTACCACTTTGTGATTCATGACTGGGGTGAAGTCGTAACAAGGTAACCGTAGGGGAACCTGCGGTTGGATCACCTCCTTACCTGAAAGAACCTGCCTTTGTAGTGCTCACACAGATTGTCTGATGAAAAATAAGCAGTAAGAAAATCTCTGCAGGCTTGTAGCTCAGGTGGTTAGAGCGCACCCCTGATAAGGGTGAGGTCGGTGGTTCAAGTCCACTCAGGCCTACCAAATTTCTGCTGATGCTGCATTGCGGCGACACTCACATACTTTAAGTATGCTTCGTGTCACCACGCCTTGCCTCAACAGAAATTAAGGTTGATGAGA…
TCGCTCGCCGCTACTGGGGGAATCTCGGTTGATTTCTTTTCCTCGGGGTACTTAGATGTTTCAGTTCCCCCGGTTCGCCTCGTTAACCTATGTATTCAGTTAACGATAGTGCAACGAATTGCACTGGGTTTCCCCATTCGGACATCGCCGGTTATAACGGTTCATATCACCTTACCGACGCTTTTCGCAGATTAGCACGTCCTTCATCGCCTCTGACTGCCAGGGCATCCACCGTGTACGCTTAGTCGCTTAACCTCACAACCCGAAGATGTTTCACTTCTGATTGCGAAAATTTGAGAGACTCGAACACACATTAACTGTGTGTCGTTTCAATTTTCAGCTTGATCCAGATTTTTAAAGAGCAAAATTTCACAATGCACTTCGCAGTACATTTTGAAA…	CTTGTACACACCGCCCGTCACACCATGGGAGTGGGTTGCAAAAGAAGTAGGTAGCTTAACCTTCGGGAGGGCGCTTACCACTTTGTGATTCATGACTGGGGTGAAGTCGTAACAAGGTAACCGTAGGGGAACCTGCGGTTGGATCACCTCCTTACCTTAAAGAACCTGCCTTTGTAGTGCTCACACAGATTGTCTGATGAAAGTAAAGAAGCAAGGCGTCTTGCGATTGAGACTTCAGTGTCCCCTTCGTCTAGAGGCCCAGGACACCGCCCTTTCACGGCGGTAACAGGGGTTCGAATCCCCTAGGGGACGCCACTTGCTGGTTCGTGAGTGAAAGACGCGTGCCGAACTATCTCAAAACTCATCTTCGGGTGATGTTTGAGATATTTGCTCTTTAAA…	CTTGTACACACCGCCCGTCACACCATGGGAGTGGGTTGCAAAAGAAGTAGGTAGCTTAACCTTCGGGAGGGCGCTTACCACTTTGTGATTCATGACTGGGGTGAAGTCGTAACAAGGTAACCGTAGGGGAACCTGCGGTTGGATCACCTCCTTACCTTAAAGAACCTGCCTTTGTAGTGCTCACACAGATTGTCTGATGAACGTAAAGAAGCAAGGCGTCTTGCGATTGAGACTTCAGTGTCCCCTTCGTCTAGAGGCCCAGGACACCGCCCTTTCACGGCGGTAACAGGGGTTCGAATCCCCTAGGGGACGCCACTTGCTGGTTCGTGAGTGAAAGACGCGTGCCGAACTATCTCAAAACTCATCTTCGGGTGACGTTTGAGATATTTGCTCTTTAAA…	CTTGTACACACCGCCCGTCACACCATGGGAGTGGGTTGCAAAAGAAGTAGGTAGCTTAACCTTCGGGAGGGCGCTTACCACTTTGTGATTCATGACTGGGGTGAAGTCGTAACAAGGTAACCGTAGGGGAACCTGCGGTTGGATCACCTCCTTACCTTAAAGAACCTGCCTTTGTAGTGCTCACACAGATTGTCTGATGAACGTAAAGAAGCAAGGCGTCTTGCGATTGAGACTTCAGTGTCCCCTTCGTCTAGAGGCCCAGGACACCGCCCTTTCACGGCGGTAACAGGGGTTCGAATCCCCTAGGGGACGCCACTTGCTGGTTCGTGAGTGAAAGACGCGTGCCGAACTATCTCAAAACTCATCTTCGGGTGACGTTTGAGATATTTGCTCTTTAAA…	TCGCTCGCCGCTACTGGGGGAATCTCGGTTGATTTCTTTTCCTCGGGGTACTTAGATGTTTCAGTTCCCCCGGTTCGCCTCGTTAACCTATGTATTCAGTTAACGATAGTGCAACGAATCACACTGGGTTTCCCCATTCGGACATCGCCGGTTATAACGGTTCATATCACCTTACCGACGCTTTTCGCAGATTAGCACGTCCTTCATCGCCTCTGACTGCCAGGGCATCCACCGTGTACGCTTAGTCGCTTAACCTCACAACCCGAAGATGTTTCACTTCTGATTGCGAAAATTTGAGAGACTCGAACACACATTAACTGTGTGTCGTTTCAATTTTCAGCTTGATCCAGATTTTTAAAGAGCAAATATCTCAAACGTCACCCGAAGATGAGTTTTGAG…	CTTGTACACACCGCCCGTCACACCATGGGAGTGGGTTGCAAAAGAAGTAGGTAGCTTAACCTTCGGGAGGGCGCTTACCACTTTGTGATTCATGACTGGGGTGAAGTCGTAACAAGGTAACCGTAGGGGAACCTGCGGTTGGATCACCTCCTTACCTTAAAGAACCTGCCTTTGTAGTGCTCACACAGATTGTCTGATGAAAAACAGCAGTAAAAACCTCTACAGGCTTGTAGCTCAGGTGGTTAGAGCGCACCCCTGATAAGGGTGAGGTCGGTGGTTCAAGTCCACTCAGGCCTACCAAATTTGCGAAGCAAATTTGAAGAGGTTGCAAACGATGGGGCTATAGCTCAGCTGGGAGAGCGCCTGCTTTGCACGCAGGAGGTCTGCGGTTCGATCCCG…	CTTGTACACACCGCCCGTCACACCATGGGAGTGGGTTGCAAAAGAAGTAGGTAGCTTAACCTTCGGGAGGGCGCTTACCACTTTGTGATTCATGACTGGGGTGAAGTCGTAACAAGGTAACCGTAGGGGAACCTGCGGTTGGATCACCTCCTTACCTTAAAGAACCTGCCTTTGTAGTGCTCACACAGATTGTCTGATGAAAAACAGCAGTAAAAACCTCTACAGGCTTGTAGCTCAGGTGGTTAGAGCGCACCCCTGATAAGGGTGAGGTCGGTGGTTCAAGTCCACTCAGGCCTACCAAATTTGCGAAGCAAATTTGAAGAGGTTGCAAACGATGGGGCTATAGCTCAGCTGGGAGAGCGCCTGCTTTGCACGCAGGAGGTCTGCGGTTCGATCCCG…	CTTGTACACACCGCCCGTCACACCATGGGAGTGGGTTGCAAAAGAAGTAGGTAGCTTAACCTTCGGGAGGGCGCTTACCACTTTGTGATTCATGACTGGGGTGAAGTCGTAACAAGGTAACCGTAGGGGAACCTGCGGTTGGATCACCTCCTTACCTTAAAGAACCTGCCTTTGTAGTGCTCACACAGATTGTCTGATGAAAAAACAGCAGTAAAAACCTCTACAGGCTTGTAGCTCAGGTGGTTAGAGCGCACCCCTGATAAGGGTGAGGTCGGTGGTTCAAGTCCACTCAGGCCTACCAAATTTGCGAAGCAAATTTGAAGAGGTTGCAAACGATGGGGCTATAGCTCAGCTGGGAGAGCGCCTGCTTTGCACGCAGGAGGTCTGCGGTTCGATCCC…
TCGCTCGCCGCTACTGGGGGAATCTCGTTTGATTTCTTTTCCTCGGGGTACTTAGATGTTTCAGTTCTCCCGGTTCGCTTCATTACCCTATGTATTCAGGTAATGATAGTGCAACGAATTGCACTGGGTTTCCCCATTCGGAAATCGCCGGTTATAACGGTTCATATCACCTTACCGGCGCTTATCGCAGATTAGCACGTCCTTCATCGCCTCTGACTGCCTAGGCATCCACCGTGTACGCTTATTCGCTTAACCTCACAACCCGAAAGTGTCTTTCTGGACGGGTCGCTGCGCGTCATAATTTCTTTGTCGGGCAGTGCTCGCAATGCTCACATACTGATGTATGCTCCGCTTGCTGTGCGCTGGCCTTCGCGAAATTATTTAGCTCGCTTCCCCTCG…	CTTGTACACACCGCCCGTCACACCATGGGAGTGGGTTGCAAAAGAAGTAGGTAGCTTAACCTCCGGGAGGGCGCTTACCACTTTGTGATTCATGACTGGGGTGAAGTCGTAACAAGGTAACCGTAGGGGAACCTGCGGTTGGATCACCTCCTTACCTGGTTGATACAGAATGTGAGTGTTCACACAGATTGTCTGATAGAAAATGAGCAGAGAGCGTCTGCGAAGCTGACTAATGTCCCCTTCGTCTAGAGGCCCAGGACACCGCCCTTTCACGGCGGTAACAGGGGTTCGAATCCCCTAGGGGACGCCAGTCTGCGCGGGTGAGTGAAAGTCATCTGCAAATAATGATTAAGCTGATTCAAGAGTCAGCTTAACAATTATGCTCTTTAACAATCCGGA…	TCGCTCGCCGCTACTGGGGGAATCTCGTTTGATTTCTTTTCCTCGGGGTACTTAGATGTTTCAGTTCTCCCGGTTCGCTTCATTACCCTATGTATTCAGGTAATGATAGTGCAACGAATTGCACTGGGTTTCCCCATTCGGAAATCGCCGGTTATAACGGTTCATATCACCTTACCGGCGCTTATCGCAGATTAGCACGTCCTTCATCGCCTCTGACTGCCTAGGCATCCACCGTGTACGCTTATTCGCTTAACCTCACAACCCGAAGGTGTTTCGACTGAGTGTTTCTGTGGGGTTATGGCTGCGCGCCCCTCATTTCTTTGTCGGGCGGTGCTCGCAATGCTCACATACTGATGTATGCTGCGCTTGCTGTGCTCCGTCCTTCGCGAACTGAGGACT…	TCGCTCGCCGCTACTGGGGGAATCTCGTTTGATTTCTTTTCCTCGGGGTACTTAGATGTTTCAGTTCTCCCGGTTCGCTTCATTACCCTATGTATTCAGGTAATGATAGTGCAACGAATTGCACTGGGTTTCCCCATTCGGAAATCGCCGGTTATAACGGTTCATATCACCTTACCGGCGCTTATCGCAGATTAGCACGTCCTTCATCGCCTCTGACTGCCTAGGCATCCACCGTGTACGCTTATTCGCTTAACCTCACAACCCGAAAGTGTTTCGACTGAGTGTTTCTGTGGGGTTATGGCTGCGCGCCCCTCATTTCTTTGTCGGGCGGTGCTCGCAATGCTCACATACTGATGTATGCTGCGCTTGCTGTGCTCCGTCCTTCGCGAACTGAGGACT…	CTTGTACACACCGCCCGTCACACCATGGGAGTGGGTTGCAAAAGAAGTAGGTAGCTTAACCTCCGGGAGGGCGCTTACCACTTTGTGATTCATGACTGGGGTGAAGTCGTAACAAGGTAACCGTAGGGGAACCTGCGGTTGGATCACCTCCTTACCTGGTTGATACAGAATGTGAGTGTTCACACAGATTGTCTGATAGAAAGAAGCAGATACCGGGAATAGGCTTGTAGCTCAGGTGGTTAGAGCGCACCCCTGATAAGGGTGAGGTCGGTGGTTCAAGTCCACTCAGGCCTACCAAAACCGAATTGATACTGCGTTATGAAAAGACTCGTTTACCTTAGTAAACTTCGCCTTTCCATGCCTTGTCTCAATGCGGTTTCCTCTTTTCATGATGAAAAG…	CTTGTACACACCGCCCGTCACACCATGGGAGTGGGTTGCAAAAGAAGTAGGTAGCTTAACCTCCGGGAGGGCGCTTACCACTTTGTGATTCATGACTGGGGTGAAGTCGTAACAAGGTAACCGTAGGGGAACCTGCGGTTGGATCACCTCCTTACCTAGTTGGTATTGAATGTGAGTGTTCACACAGATTGTCTGATAGAAAGAAGCAGATACCGGGAATAGGCTTGTAGCTCAGGTGGTTAGAGCGCACCCCTGATAAGGGTGAGGTCGGTGGTTCAAGTCCACTCAGGCCTACCAAAACCGAATTGATACTGCGTTATGAAAAGACTCGTTTACCTTAGTAAACTTCGCCTTTCCATGCCTTGTCTCAATGTGGTTTCCTCTTTTCATGATGAAAAG…	CTTGTACACACCGCCCGTCACACCATGGGAGTGGGTTGCAAAAGAAGTAGGTAGCTTAACCTCCGGGAGGGCGCTTACCACTTTGTGATTCATGACTGGGGTGAAGTCGTAACAAGGTAACCGTAGGGGAACCTGCGGTTGGATCACCTCCTTACCTAGTTGGTATTGAATGTGAGTGTTCACACAGATTGTCTGATAGAAAGAAGCAGATACCGGGAATAGGCTTGTAGCTCAGGTGGTTAGAGCGCACCCCTGATAAGGGTGAGGTCGGTGGTTCAAGTCCACTCAGGCCTACCAAAACCGAATTGATACTGCGTTATGAAAAGACTCGTTTACCTTAGTAAACTTCGCCTTTCCATGCCTTGTCTCAATGCGGTTTCCTCTTTTCATGATGAAAAG…
CTTGTACACACCGCCCGTCACACCATGGGAGTGGGTTGCAAAAGAAGTAGGTAGCTTAACCTTCGGGAGGGCGCTTACCACTTTGTGATTCATGACTGGGGTGAAGTCGTAACAAGGTAACCGTAGGGGAACCTGCGGTTGGATCACCTCCTTACCTGAAGATACCTTCCCGCGCAGTGTCCACACAGATTGTCTGATAGAAAATAACGAGCAAAGTGTCTTTCGAAGACAGACTTAATTGTCCCCTTCGTCTAGAGGCCCAGGACACCGCCCTTTCACGGCGGTAACAGGGGTTCGAATCCCCTAGGGGACGCCAAAGCTTGGTGACAGGTGAAAGATGTTACCCACATATCTTAAAGATGACTTACGAGTCATGTTTAAGATATTGCTCTTTAACAA…	TCGCTCGCCGCTACTGGGGGAATCTCGGTTGATTTCTTTTCCTCGGGGTACTTAGATGTTTCAGTTCCCCCGGTTCGCCTTGCAGCACTATGTATTCATGCTGCAATGATGCACAGAGTGCACCGGGTTTCCCCATTCGGACATCGACGGCTGTAGCGGTTCATATCACCTTACCGTCGCTTTACGCAGATTAGCACGTCCTTCATCGCCTCTGACTGCCTGGGCATCCACCGTGTACGCTTAGTCGCTTAACCTCACAACCCACAGGCGTTTTACAACGCTGCGTGCTGCAAGCATTTGAGAGACTCGAACGCATCGCCAAATCATTCCTTATTACGGAGGAATGACGCGCTGCGTCGTTTCAATTTTCAGCTTGTTCCGGATTGTTAAAGAGCAAAT…	CTTGTACACACCGCCCGTCACACCATGGGAGTGGGTTGCAAAAGAAGTAGGTAGCTTAACCTTCGGGAGGGCGCTTACCACTTTGTGATTCATGACTGGGGTGAAGTCGTAACAAGGTAACCGTAGGGGAACCTGCGGTTGGATCACCTCCTTACCTGAAGATACCTTCCCGCGCAGTGTCCACACAGATTGTCTGATAAAAAAGTAATGAGCAGGACGGCTGCGAAGTCGTGACACTTTTGTGTCCCCTTCGTCTAGCGGTTAGGACTCCGCCCTTTCACGGCGGCAACAGGGGTTCGAATCCCCTAGGGGACGCCACCTGCTTGGTGACAGGTGAAAGGTGTCTCCATACAGTATCTCAAAACCGATTTGGTTGCGTAAGCAGCCGGGCCGCGTTTG…	CTTGTACACACCGCCCGTCACACCATGGGAGTGGGTTGCAAAAGAAGTAGGTAGCTTAACCTTCGGGAGGGCGCTTACCACTTTGTGATTCATGACTGGGGTGAAGTCGTAACAAGGTAACCGTAGGGGAACCTGCGGTTGGATCACCTCCTTACCTGAAGATACCTTCCCGCGCAGTGTCCACACAGATTGTCTGATAAAAAAGTAATGAGCAGGACGGCTGCGAAGTCGTGACACTTTTGTGTCCCCTTCGTCTAGCGGTTAGGACTCCGCCCTTTCACGGCGGCAACAGGGGTTCGAATCCCCTAGGGGACGCCACCTGCTTGGTGACAGGTGAAAGGTGTCTCCATACAGTATCTCAAAACCGATTTGGTTGCGTAAGCAGCCGGGCCGCGTTTG…	TCGCTCGCCGCTACTGGGGGAATCTCGGTTGATTTCTTTTCCTCGGGGTACTTAGATGTTTCAGTTCCCCCGGTTCGCCTTGCAGCACTATGTATTCATGCTGCAATGATGCACAGAGTGCACCGGGTTTCCCCATTCGGACATCGACGGCTGTAGCGGTTCATATCACCTTACCGTCGCTTTACGCAGATTAGCACGTCCTTCATCGCCTCTGACTGCCTGGGCATCCACCGTGTACGCTTAGTCGCTTAACCTCACAACCCACAGGCGTTTTACAACGCTGCGAATTGCAAGCATTTGAGAGACTCGAACGCATCGCTTTGCCATTCCTTATTACGGAGGAATGACGCGCTGCGTCGTTTCAATTTTCAGCTTGTTCCGGATTGTTAAAGAGCATAA…	CTTGTACACACCGCCCGTCACACCATGGGAGTGGGTTGCAAAAGAAGTAGGTAGCTTAACCTTCGGGAGGGCGCTTACCACTTTGTGATTCATGACTGGGGTGAAGTCGTAACAAGGTAACCGTAGGGGAACCTGCGGTTGGATCACCTCCTTACCTGAAGATACCTTCCCGCGCAGTGTCCACACAGATTGTCTGATAAAAAGTAACGAGCAGAAAAAACCTCTACAGGCTTGTAGCTCAGGTGGTTAGAGCGCACCCCTGATAAGGGTGAGGTCGGTGGTTCAAGTCCACTCAGGCCTACCAAATTTCTTCTCATGCTGCGTTATGCGCGCGGTCGTTTACCTGAGTAAACGTCCCTTCCGCATGCCTTGCCTGAAAAGAAATTGCATCCTTCTCCT…	TCGCTCGCCGCTACTGGGGGAATCTCGGTTGATTTCTTTTCCTCGGGGTACTTAGATGTTTCAGTTCCCCCGGTTCGCCTTGCAGCACTATGTATTCATGCTGCAATGATGCACAGAGTGCACCGGGTTTCCCCATTCGGACATCGACGGCTGTAGCGGTTCATATCACCTTACCGTCGCTTTACGCAGATTAGCACGTCCTTCATCGCCTCTGACTGCCTGGGCATCCACCGTGTACGCTTAGTCGCTTAACCTCACAACCCACAGGCGTTTTACAACGCTGCGAATTGCAAGCATTTGAGAGACTCGAACGCATCGCTTTGCCATTCCTTATTACGGAGGAATGACGCGCTGCGTCGTTTCAATTTTCAGCTTGTTCCGGATTGTTAAAGAGCATAA…
CTTGTACACACCGCCCGTCACACCATGGGAGTGGGTTGCAAAAGAAGTAGGTAGCTTAACCTTCGGGAGGGCGCTTACCACTTTGTGATTCATGACTGGGGTGAAGTCGTAACAAGGTAACCGTAGGGGAACCTGCGGTTGGATCACCTCCTTACCTAAGAGATACGTGTTATGTGAAGTGCTCACACAGATTGTCTGATGAAGAACGAGCAAAAGCGCGTCTGCGAAGCTGACAGAAGTCCCCTTCGTCTAGAGGCCTAGGACACCGCCCTTTCACGGCGGTAACAGGGGTTCGAATCCCCTAGGGGACGCCAATGCGCGGTATGAGTGAAAGGCGTACCACTTATCTGACGAGAGTCAGAGAATAACTAAGCTAATTCAAGCGAGTTATCTTACTTA…	TCGCTCGCCGCTACTAGGGGAATCTCGGTTGATTTCTTTTCCTCGGGGTACTGAGATGTTTCAGTTCTCCCGGTTCGCCTCATTAACCTATGGATTCAGTTAATGATAGTATCCATTGGATACTGGGTTTCCCCATTCGGATATCGTCGGGTATAACGGTTCATATCACCTTACCGACGCTTTTCGCAGATTAGCACGTCCTTCATCGCCTCTGATTGCCTAGGCATCCACCGTGTACGCTTATTCGCTTAACCTCACAACCCGAAAGTGTCTTTTTCAAAGATAAACTTTGCGTGACAAACTTTAAGGTTTGAGATTTTGAGAGACTCACCAATATACCTCGGTGATATATTGATTTGTTTTCAATTTTTCAGCTTGTTCCAGATTGTTAAAGAGCAT…	CTTGTACACACCGCCCGTCACACCATGGGAGTGGGTTGCAAAAGAAGTAGGTAGCTTAACCTTCGGGAGGGCGCTTACCACTTTGTGATTCATGACTGGGGTGAAGTCGTAACAAGGTAACCGTAGGGGAACCTGCGGTTGGATCACCTCCTTACCTAAGAGATACGTGTTATGTGAAGTGCTCACACAGATTGTCTGATGAAGAACGAGCAAAAGCGCGTCTGCGAAGCTGACAGAAGTCCCCTTCGTCTAGAGGCCTAGGACACCGCCCTTTCACGGCGGTAACAGGGGTTCGAATCCCCTAGGGGACGCCAATGCGCGGTATGAGTGAAAGGCGTACCACTTATCTGACGAGAGTCAGAGAATAACTAAGCTAATTCAAGCGAGTTATCTTACTTA…	CTTGTACACACCGCCCGTCACACCATGGGAGTGGGTTGCAAAAGAAGTAGGTAGCTTAACCTTCGGGAGGGCGCTTACCACTTTGTGATTCATGACTGGGGTGAAGTCGTAACAAGGTAACCGTAGGGGAACCTGCGGTTGGATCACCTCCTTACCTAAGAGATACGTGTTATGTGCAGTGCTCACACAGATTGTCTGATGAAGAACGAGCAAAAGCGCGTCTGCGAAGCTGACAGAAGTCCCCTTCGTCTAGAGGCCTAGGACACCGCCCTTTCACGGCGGTAACAGGGGTTCGAATCCCCTAGGGGACGCCAATGCGCGGTATGAGTGAAAGGCGTACCACTTATCTGACGAGAGTCAGAGAATAACTAAGCTAATTCAAGCGAGTTATCTTACTTA…	CTTGTACACACCGCCCGTCACACCATGGGAGTGGGTTGCAAAAGAAGTAGGTAGCTTAACCTTCGGGAGGGCGCTTACCACTTTGTGATTCATGACTGGGGTGAAGTCGTAACAAGGTAACCGTAGGGGAACCTGCGGTTGGATCACCTCCTTACCTAAGAGATACGTGTTATGTGAAGTGCTCACACAGATTGTCTGATGAAGAACGAGCAGAGATACCGGTATAGGCTTGTAGCTCAGGTGGTTAGAGCGCACCCCTGATAAGGGTGAGGTCGGTGGTTCAAGTCCACTCAGGCCTACCACTTTTCCTTTATGCTGTGTTGTGAAGCAACTCGTTTACATTAAGTAAACTTCGTTACTCCACGCCTTGCCTAAAGAAAAAGCTTCTTATTATAAGAA…	TCGCTCGCCGCTACTAGGGGAATCTCGGTTGATTTCTTTTCCTCGGGGTACTGAGATGTTTCAGTTCTCCCGGTTCGCCTCATTAACCTATGGATTCAGTTAATGATAGTATCCATTGGATACTGGGTTTCCCCATTCGGATATCGTCGGGTATAACGGTTCATATCACCTTACCGACGCTTTTCGCAGATTAGCACGTCCTTCATCGCCTCTGATTGCCTAGGCATCCACCGTGTACGCTTATTCGCTTAACCTCACAACCCGAAAGTGTCTCTTTCAAAGACTATCTGGGTGGTGATGGCTGCGCAGATTACATTTCTTCGTTGGGCAGTGCTCGCAATGCTCACATACTTAAGTATGCTGCGCTTGCTGTGCGCTGTCCGCCTCGAACTGTAAATT…	TCGCTCGCCGCTACTAGGGGAATCTCGGTTGATTTCTTTTCCTCGGGGTACTGAGATGTTTCAGTTCTCCCGGTTCGCCTCATTAACCTATGGATTCAGTTAATGATAGTATCCATTGGATACTGGGTTTCCCCATTCGGATATCGTCGGGTATAACGGTTCATATCACCTTACCGACGCTTTTCGCAGATTAGCACGTCCTTCATCGCCTCTGATTGCCTAGGCATCCACCGTGTACGCTTATTCGCTTAACCTCACAACCCGAAAGTGTCTCTTTCAAAGACTATCTGGGTGGTGATGGCTGCGCAGATTACATTTCTTCGTTGGGCAGTGCTCGCAATGCTCACATACAAAAGTATGCTGCGCTTGCTGTGCGCTGTCCGCCTCGAACTGTAAATT…
TCGCTCGCCGCTACTAGGGGAATCTCGGTTGATTTCTTTTCCTCGGGTACTGAGATGTTTCAGTTCTCCCGGTTCGCTTCATGACGCTATGTATTCACGTCATGATAATATCCATTGGATATTGGGTTTCCCCATTCGGAAATCGTCGGGTATAACGGTTCATATCACCTTACCGACGCTTATCGCAGATTAGCACGTCCTTCATCGCCTCTGATTGCCTAGGCATCCACCGTGTACGCTTATTCGCTTAACCTCACAACCCGAAGGTGTCTTCTAAAACGGATTGCTACGCTTCATGATTTCGACGTTGGGCAGTGCTCGCAATGCTCACATACTTATGTATGCTCCGCTTGCTGTGCGCTGTCCGCCTTGAAATCATTTTGCTCGCATATCCTCTTT…	TCGCTCGCCGCTACTAGGGGAATCTCGGTTGATTTCTTTTCCTCGGGGTACTGAGATGTTTCAGTTCTCCCGGTTCGCTTCATGACGCTATGTATTCACGTCATGATAATATCCATTGGATATTGGGTTTCCCCATTCGGAAATCGTCGGGTATAACGGTTCATATCACCTTACCGACGCTTATCGCAGATTAGCACGTCCTTCATCGCCTCTGATTGCCTAGGCATCCACCGTGTACGCTTATTCGCTTAACCTCACAACCCGAAGGTGTCTTCTAAAACGGATTGCTACGCTTCATGATTTCGACGTTGGGCAGTGCTCGCAATGCTCACATACTTATGTATGCTCCGCTTGCTGTGCGCTGTCCGCCTTGAAATCATTTTGCTCGCATATCCTCTT…	CTTGTACACACCGCCCGTCACACCATGGGAGTGGGTTGCAAAAGAAGTAGGTAGCTTAACCTTCGGGAGGGCGCTTACCACTTTGTGATTCATGACTGGGGTGAAGTCGTAACAAGGTAACCGTAGGGGAACCTGCGGTTGGATCACCTCCTTACCTAAGAGATACGTGTTATGTGCAGTGCTCACACAGATTGTCTGATGAAGAACGAGCAAAAGCGCGTCTGCGAAGCTGACTGAAGTCCCCTTCGTCTAGAGGCCTAGGACACCGCCCTTTCACGGCGGTAACAGGGGTTCGAATCCCCTAGGGGACGCCAATTGCGCGGTATGAGTGAAAGGCGTACCACACTATAGTCTGATGCAAGTCAGGGAATAGTTAAGATAATTCGCATGAGTTATTTT…	TCGCTCGCCGCTACTAGGGGAATCTCGGTTGATTTCTTTTCCTCGGGGTACTGAGATGTTTCAGTTCTCCCGGTTCGCTTCATGACGCTATGTATTCACGTCATGATAATATCCATTGGATATTGGGTTTCCCCATTCGGAAATCGTCGGGTATAACGGTTCATATCACCTTACCGACGCTTATCGCAGATTAGCACGTCCTTCATCGCCTCTGATTGCCTAGGCATCCACCGTGTACGCTTATTCGCTTAACCTCACAACCCGAAGATGTTTCTTCTCGAAGACGACTTTAAAGGTCATGGCTACACAAGCATCAATTCGTTGTTGGGCAGTGCTCGTAATGCTCACATACTTATGTATGCTGCGCTTACTGCGCGCTGGCCGCCTAGAATTGCTGTT…	TCGCTCGCCGCTACTAGGGGAATCTCGGTTGATTTCTTTTCCTCGGGGTACTGAGATGTTTCAGTTCTCCCGGTTCGCTTCATGACGCTATGTATTCACGTCATGATAATATCCATTGGATATTGGGTTTCCCCATTCGGAAATCGTCGGGTATAACGGTTCATATCACCTTACCGACGCTTATCGCAGATTAGCACGTCCTTCATCGCCTCTGATTGCCTAGGCATCCACCGTGTACGCTTATTCGCTTAACCTCACAACCCGAAGATGTCTTTTCTTGAAGACGTCTGGGTGGTGATGGCTGCGCAGATTACATTTCGTCGTTGGGCAGTGCTCGCCATGCTCACATACTTATGTATGTTGCGCTGGCTGTGCGCTGGCCGCCTCGAACTGTAAATT…	CTTGTACACACCGCCCGTCACACCATGGGAGTGGGTTGCAAAAGAAGTAGGTAGCTTAACCTTCGGGAGGGCGCTTACCACTTTGTGATTCATGACTGGGGTGAAGTCGTAACAAGGTAACCGTAGGGGAACCTGCGGTTGGATCACCTCCTTACCTAAGAGATACGTGCTATGTGCAGTGCTCACACAGATTGTCTGATGAAGAACGAGCAGAAATACCGGTATAGGCTTGTAGCTCAGGTGGTTAGAGCGCACCCCTGATAAGGGTGAGGTCGGTGGTTCAAGTCCACTCAGGCCTACCAAATCGTATTGATACTGCGTTGTGAAATCACTCGTTTACTGATGTAAACTTCGTGACTTCACGCCTTGTCTCACTGCGATTGGCTCAATTCTTACTTA…	CTTGTACACACCGCCCGTCACACCATGGGAGTGGGTTGCAAAAGAAGTAGGTAGCTTAACCTTCGGGAGGGCGCTTACCACTTTGTGATTCATGACTGGGGTGAAGTCGTAACAAGGTAACCGTAGGGGAACCTGCGGTTGGATCACCTCCTTACCTAAGAGATACGTGTTATGTGTAGTGCTCACACAGATTGTCTGATGAAGAACGAGCAGAAATACCGGTATAGGCTTGTAGCTCAGGTGGTTAGAGCGCACCCCTGATAAGGGTGAGGTCGGTGGTTCAAGTCCACTCAGGCCTACCAAATCGTATTGATACTGCGTTGTGAAATCACTCGTTTACTGATGTAAACTTCGTGACTTCACGCCTTGTCTCACTGCGATTGGCTCAATTCTTACTTA…
TCGCTCGCCGCTACTAGGGGAATCTCGGTTGATTTCTTTTCCTCGAGGTACTGAGATGTTTCAGTTCCCTCGGTTCGCCTCGTTTGACTATGGATTCATCAAACGATAGTGCAACGAATTGCACTGGGTTTCCCCATTCGGACATCGTCGGCTATAGCGGTTCATATCACCTTACCGACGCTTTTCGCAGATTAGCACGTCCTTCATCGCCTCTGATTGCCTAGGCATCCACCGTGTACGCTTAGTCGCTTAACCTCACAACCCGAAATTGTTTCAACGATCACCTAACTGTCATGGCTGTGCGTGGTGAAATTCTTTGTTGCGCGGTGCTCGTCATGCTCACGTACCGATGTACGCTGCGCTGACTGCGCTCCTACGCCGCGAATTTCACACTGCTCG…	CTTGTACACACCGCCCGTCACACCATGGGAGTGGGTTGCAAAAGAAGTAGGTAGCTTAACCTTCGGGAGGGCGCTTACCACTTTGTGATCCATGACTGGGGTGAAGTCGTAACAAGGTAACCGTAGGGGAACCTGCGGTTGGATCACCTCCTTACCATTGAAGTGTTCTTGTGAAGTGTTCACACAGATTGTCTGATGAAAAGTAGAGCAATAGGCTATACGTGGGAGACTTACCAAAAGGTAAGACTTGCATGAAATAGGCCACAACATGGTTGTGCAATATTTCGTGTCCCCTTCGTCTAGAGGCCTAGGACACCGCCCTTTCACGGCGGTAACAGGGGTTCGAATCCCCTAGGGGACGCCAATTGCGCCGATATCGAGTGAAAGACGATGTCCTCA…	TCGCTCGCCGCTACTAGGGGAATCTCGGTTGATTTCTTTTCCTCGAGGTACTGAGATGTTTCAGTTCCCTCGGTTCGCCTCGTTTGACTATGGATTCATCAAACGATAGTGCAACGAATTGCACTGGGTTTCCCCATTCGGACATCGTCGGTTATAGCGGTTCATATCACCTTACCGACGCTTTTCGCAGATTAGCACGTCCTTCATCGCCTCTGATTGCCTAGGCATCCACCGTGTACGCTTAGTCGCTTAACCTCACAACCCGAAATTGTTTCAACGATCACCTAACTGTCATGGCTGTGCGTGGTGAAATTCTTTGTTGCGCGGTGCTCGTCATGCTCACGTACCAATGTACGCTGCGCTGACTGCGCTCCTACGCCGCGAATTTCACACTGCTCG…	TCGCTCGCCGCTACTAGGGGAATCTCGGTTGATTTCTTTTCCTCGAGGTACTGAGATGTTTCAGTTCCCTCGGTTCGCCTCGTTTGACTATGGATTCATCAAACGATAGTGCAACGAATTGCACTGGGTTTCCCCATTCGGACATCGTCGGCTATAGCGGTTCATATCACCTTACCGACGCTTTTCGCAGATTAGCACGTCCTTCATCGCCTCTGATTGCCTAGGCATCCACCGTGTACGCTTAGTCGCTTAACCTCACAACCCGAAATTGTTTCAACGATCACCTAACTGTCATGGCTGTGCGTGGTGAAATTCTTTGTTGCGCGGTGCTCGTCATGCTCACGTACCCATGTACGCTGCGCTGACTGCGCTCCTACGCCGCGAATTTCACACTGCTCG…	CTTGTACACACCGCCCGTCACACCATGGGAGTGGGTTGCAAAAGAAGTAGGTAGCTTAACCTTCGGGAGGGCGCTTACCACTTTGTGATCCATGACTGGGGTGAAGTCGTAACAAGGTAACCGTAGGGGAACCTGCGGTTGGATCACCTCCTTACCATTGAAGTGTTCTTGTGAAGTGTTCACACAGATTGTCTGATGAAATAGAGTCAACGGTATCAATAGGCTTGTAGCTCAGGTGGTTAGAGCGCACCCCTGATAAGGGTGAGGTCGGTGGTTCAAGTCCACTCAGGCCTACCAAAATCGAATTAATACTGCGTTATAACTTAGCTCGTTTACCCGCGTAAACGTCGCCAAGTTATGCCTTGTCTAAATTCGATTTGGCTTTTAATTTCTTGATTA…	CTTGTACACACCGCCCGTCACACCATGGGAGTGGGTTGCAAAAGAAGTAGGTAGCTTAACCTTCGGGAGGGCGCTTACCACTTTGTGATCCATGACTGGGGTGAAGTCGTAACAAGGTAACCGTAGGGGAACCTGCGGTTGGATCACCTCCTTACCATTGAAGTGTTCTTGTGAAGTGTTCACACAGATTGTCTGATGAAATAGAGTCAACGGTATCAATAGGCTTGTAGCTCAGGTGGTTAGAGCGCACCCCTGATAAGGGTGAGGTCGGTGGTTCAAGTCCACTCAGGCCTACCACTTTTTGCTTATGCTGCGTTGTAGCTTAGCTCGTTTACCCGCGTAAACGTCGCCAAGACTACGCCTTGCCTAAGAAAAAAGACCTTCCGAAGACGCGAACCG…	CTTGTACACACCGCCCGTCACACCATGGGAGTGGGTTGCAAAAGAAGTAGGTAGCTTAACCTTCGGGAGGGCGCTTACCACTTTGTGATCCATGACTGGGGTGAAGTCGTAACAAGGTAACCGTAGGGGAACCTGCGGTTGGATCACCTCCTTACCATTGAAGTGTTTCTGTGAAGTGTTCACACAGATTGTCTGATGAAATAGAGTCAACGGTATCAATAGGCTTGTAGCTCAGGTGGTTAGAGCGCACCCCTGATAAGGGTGAGGTCGGTGGTTCAAGTCCACTCAGGCCTACCACTTTTTGCTTATGCTGCGTTGTAGCTTAGCTCGTTTACCCGCGTAAACGTCGCCAAGACTACGCCTTGCCTAAGAAAAAAGACCTTCCGAAGACGCGAACCG…
CTTGTACACACCGCCCGTCACACCATGGGAGTGGGTTGCAAAAGAAGTAGGTAGCTTAACCTTCGGGAGGGCGCTTACCACTTTGTGATTCATGACTGGGGTGAAGTCGTAACAAGGTAACCGTAGGGGAACCTGCGGTTGGATCACCTCCTTACCTAAAGATATTAGTTCGAGTGGCGTGCTCACACAGATTGTCTGATGAAAAAGTAACGAGCAAAAGCGTCATAAAAGTACGGTGTCGTGTCCCCTTCGTCTAGAGGCCTAGGACACCGCCCTTTCACGGCGGTAACAGGGGTTCGAATCCCCTAGGGGACGCCAAGCTTCCGACCCACCCGGTGAAAGCGGCGGTCTCAAGTATCTGACGATACACCATATCTTAAAGATGACTTCCGAGTCATG…	CTTGTACACACCGCCCGTCACACCATGGGAGTGGGTTGCAAAAGAAGTAGGTAGCTTAACCTTCGGGAGGGCGCTTACCACTTTGTGATTCATGACTGGGGTGAAGTCGTAACAAGGTAACCGTAGGGGAACCTGCGGTTGGATCACCTCCTTACCTAAAGATATTAGTTCGAGTGGCGTGCTCACACAGATTGTCTGATGAAAAAGTAACGAGCAAAAGCGTCATAAAAGTACGGTGTCGTGTCCCCTTCGTCTAGAGGCCTAGGACACCGCCCTTTCACGGCGGTAACAGGGGTTCGAATCCCCCTAGGGGACGCCAAGCTTCCGACCCACCCGGTGAAAGCGGCGGTCTCAAGTATCTGACGATACACCATATCTTAAAGATGACTTCCGAGTCAT…	TCGCTCGCCGCTACTGGGGGGAATCTCGGTTGATTTCTTTTCCTCGGGGTACTTAGATGTTTCAGTTCCCCCCGGTTCGCCTCATGCCACTATGTATTCATGACATGATAATGTGTCGAAACACACTGGGTTTCCCCATTCGGGTATCGCCGGTTATAACGGTTCATATCACCTTACCGACGCTTTTCGCAGATTAGCACGCCCTTCATCGCCTCTGACTGCCTAGGCATCCACCGTGTACGCTTAGTCACTTAACCTCACAACCCGAAGATGTTTCCATCGTTCGCGCTGCAAACATTTGAGAGACTCTATGACAGGTTACTCTTTATCCCAATACGTCTACGGAGGGATAAATTTCAGCCGTCATGTTTCAATTTTCAGCTTGTTCCAGATTGTTAA…	TCGCTCGCCGCTACTGGGGGGAATCTCGGTTGATTTCTTTTCCTCGGGGTACTTAGATGTTTCAGTTCCCCCCGGTTCGCCTCATGCCACTATGTATTCATGACATGATAGTGTGTCGAAACACACTGGGTTTCCCCATTCGGGTATCGCCGGTTATAACGGTTCATATCACCTTACCGACGCTTTTCGCAGATTAGCACGCCCTTCATCGCCTCTGACTGCCTAGGCATCCACCGTGTACGCTTAGTCACTTAACCTCACAACCCGAAGATGTTTCCATCGTTCGCGCTGCAAACATTTGAGAGACTCTATGACAGGTTACTCTTCATCCCAATACGTCTACGGAGGGATAAATTTCAACCGTCATGTTTCAATTTTCAGCTTGTTCCAGATTGTTAA…	TCGCTCGCCGCTACTGGGGGAATCTCGGTTGATTTCTTTTCCTCGGGGTACTTAGATGTTTCAGTTCCCCCGGTTCGCCTCATGCCACTATGTATTCATGACATGATAATGTGTCGAAACACACTGGGTTTCCCCATTCGGGTATCGCCGGTTATAACGGTTCATATCACCTTACCGACGCTTTTCGCAGATTAGCACGCCCTTCATCGCCTCTGACTGCCTAGGCATCCACCGTGTACGCTTAGTCACTTAACCTCACAACCCGAAGATGTTTCCATCGTTCGCGCTGCAAACATTTGAGAGACTCTATGACAGGTTACTCTTCATCCCAATACGTCTACGGAGGGACAAATTTCAGCCGTCATGTTTCAATTTTCAGCTTGTTCCAGATTGTTAAAG…	TCGCTCGCCGCTACTGGGGGAATCTCGGTTGATTTCTTTTCCTCGGGGTACTTAGATGTTTCAGTTCCCCCGGTTCGCCTCATGCCACTATGTATTCATGACATGATAATGTGTCGAAACACACTGGGTTTCCCCATTCGGGTATCGCCGGTTATAACGGTTCATATCACCTTACCGACGCTTTTCGCAGATTAGCACGCCCTTCATCGCCTCTGACTGCCTAGGCATCCACCGTGTACGCTTAGTCACTTAACCTCACAACCCGAAGATGTTTCCATCGTTCGCGCTGCAAACATTTGAGAGACTCTATGACAGGTTACTCTTCATCCCAATACGTCTACGGAGGGACAAATTTCAGCCGTCATGTTTCAATTTTCAGCTTGTTCCAGATTGTTAAAG…	CTTGTACACACCGCCCGTCACACCATGGGAGTGGGTTGCAAAAGAAGTAGGTAGCTTAACCTTCGGGAGGGCGCTTACCACTTTGTGATTCATGACTGGGGTGAAGTCGTAACAAGGTAACCGTAGGGGAACCTGCGGTTGGATCACCTCCTTACCTAAAGATATTAGTTCGAGTGGCGTGCTCACACAGATTGTCTGATAGAAAGTAACGAGCAGAAATACCTTTATAGGCTTGTAGCTCAGGTGGTTAGAGCGCACCCTGATAAGGGTGAGGTCGGTGGTTCAAGTCCACTCAGGCCTACCACTTCTCGGAAGTGGAAAAGGTACTGCGCGTGACTGTATGGGGCTATAGCTCAGCTGGGAGAGCGCCTGCCTTGCACGCAGGAGGTCAGCGGTTCG…
CTTGTACACACCGCCCGTCACACCATGGGAGTGGGTTGCAAAAGAAGTAGGTAGCTTAACCTTCGGGAGGGCGCTTACCACTTTGTGATTCATGACTGGGGTGAAGTCGTAACAAGGTAACCGTAGGGGAACCTGCGGTTGGATCACCTCCTTACCTTAAAGAAGCGTTCTTTGCAGTGCTCACACAGATTGTCTGATAGGAAGTGAAAAGCAAGGCGTCTTGCGAAGCAGACTGATACGTCCCCTTCGTCTAGAGGCCCAGGACACCGCCCTTTCACGGCGGTAACAGGGGTTCGAATCCCCTAGGGGACGCCACTTGCTGGTTTGTGAGTGAAAGTCACCTGCCTTAATATCTCAAAACTCATCTTCGGGTGATGTTTGAGATATTTGCTCTTTAAA…	CTTGTACACACCGCCCGTCACACCATGGGAGTGGGTTGCAAAAGAAGTAGGTAGCTTAACCTTCGGGAGGGCGCTTACCACTTTGTGATTCATGACTGGGGTGAAGTCGTAACAAGGTAACCGTAGGGGAACCTGCGGTTGGATCACCTCCTTACCTTAAAGAAGCGTTCTTTGCAGTGCTCACACAGATTGTCTGATAGAAAGTGAAAAGCAAGGCGTCTTGCGAAGCAGACTGATACGTCCCCTTCGTCTAGAGGCCCAGGACACCGCCCTTTCACGGCGGTAACAGGGGTTCGAATCCCCTAGGGGACGCCACTTGCTGGTTTGTGAGTGAAAGTCACCTGCCTTAATATCTCAAAACTCATCTTCGGGTGATGTTTGAGATATTTGCTCTTTAAA…	TCGCTCGCCGCTACTGGGGGAATCTCGGTTGATTTCTTTTCCTCGGGGTACTTAGATGTTTCAGTTCCCCCGGTTCGCCTCATTAACCTATGGATTCAGTTAATGATAGTGTGTCGAAACACACTGGGTTTCCCCATTCGGAAATCGCCGGTTATAACGGTTCATATCACCTTACCGACGCTTATCGCAGATTAGCACGTCCTTCATCGCCTCTGACTGCCAGGGCATCCACCGTGTACGCTTAGTCGCTTAACCTCACAACCCGAAGATGTTTCACTTCAGAGTTGCGAAAATTTGAGAGACTCACGAACAACTTTCATTGTTCAGTGTTTCAATTTTCAGCTTGATCCAGATTTTTAAAGAGCAAATATATCAAACAAGACTTAACAGTCTGTTTTG…	TCGCTCGCCGCTACTGGGGGAATCTCGGTTGATTTCTTTTCCTCGGGGTACTTAGATGTTTCAGTTCCCCCGGTTCGCCTCATTAACCTATGGATTCAGTTAATGATAGTGTGTCGAAACACACTGGGTTTCCCCATTCGGAAATCGCCGGTTATAACGGTTCATATCACCTTACCGACGCTTATCGCAGATTAGCACGTCCTTCATCGCCTCTGACTGCCAGGGCATCCACCGTGTACGCTTAGTCGCTTAACCTCACAACCCGAAGATGTTTCACTTCAGAGTTGCGAAAATTTGAGAGACTCACGAACAACTTTCGTTGTTCAGTGTTTCAATTTTCAGCTTGATCCAGATTTTTAAAGAGCAAAACTTCGCAGTGAACCTTTGCAGGTACACTCT…	CTTGTACACACCGCCCGTCACACCATGGGAGTGGGTTGCAAAAGAAGTAGGTAGCTTAACCTTCGGGAGGGCGCTTACCACTTTGTGATTCATGACTGGGGTGAAGTCGTAACAAGGTAACCGTAGGGGAACCTGCGGTTGGATCACCTCCTTACCTTAAAGAAGCGTACTTTGTAGTGCTCACACAGATTGTCTGATAGAAAGTGAAAAGCAAGGCGTTTACGCGTTGGGAGTGAGGCTGAAGAGAATAAGGCCGTTCGCTTTCTATTAATGAAAGCTCACCCTACACGAAAATATCACGCAACGCGTGATAAGCAATTTTCGTGTCCCCTTCGTCTAGAGGCCCAGGACACCGCCCTTTCACGGCGGTAACAGGGGTTCGAATCCCCTAGGGGACGC…	CTTGTACACACCGCCCGTCACACCATGGGAGTGGGTTGCAAAAGAAGTAGGTAGCTTAACCTTCGGGAGGGCGCTTACCACTTTGTGATTCATGACTGGGGTGAAGTCGTAACAAGGTAACCGTAGGGGAACCTGCGGTTGGATCACCTCCTTACCTTAAAGAAGCGTACTTTGCAGTGCTCACACAGATTGTCTGATGAAAATGAGCAGTAAAACCTCTACAGGCTTGTAGCTCAGGTGGTTAGAGCGCACCCCTGATAAGGGTGAGGTCGGTGGTTCAAGTCCACTCAGGCCTACCAAATTTGCACGGCAAATTTGAAGAGGTTTTAACTACATGTTATGGGGCTATAGCTCAGCTGGGAGAGCGCCTGCTTTGCACGCAGGAGGTCTGCGGTTCGA…	CTTGTACACACCGCCCGTCACACCATGGGAGTGGGTTGCAAAAGAAGTAGGTAGCTTAACCTTCGGGAGGGCGCTTACCACTTTGTGATTCATGACTGGGGTGAAGTCGTAACAAGGTAACCGTAGGGGAACCTGCGGTTGGATCACCTCCTTACCTTAAAGAAGCGTTCTTTGAAGTGCTCACACAGATTGTCTGATGAAAATGAGCAGTAAAACCTCTACAGGCTTGTAGCTCAGGTGGTTAGAGCGCACCCCTGATAAGGGTGAGGTCGGTGGTTCAAGTCCACTCAGGCCTACCAAATTTGCACGGCAAATTTGAAGAGGTTTTAACTACATGTTATGGGGCTATAGCTCAGCTGGGAGAGCGCCTGCTTTGCACGCAGGAGGTCTGCGGTTCGA…
CTTGTACACACCGCCCGTCACACCATGGGAGTGGGTTGCAAAAGAAGTAGGTAGCTTAACCTTCGGGAGGGCGCTTACCACTTTGTGATTCATGACTGGGGTGAAGTCGTAACAAGGTAACCGTAGGGGAACCTGCGGTTGGATCACCTCCTTACCTGAAAGAACTGTTCTTTGCAGTGCTCACACAGATTGTCTGATGAAAAGTAAAAAGCAAGGCGTCTTGCGATTGAGACTTCAGTGTCCCCTTCGTCTAGAGGCCCAGGACACCGCCCTTTCACGGCGGTAACAGGGGTTCGAATCCCCTAGGGGACGCCACTTGCTGGTTTGTGAGTGAAAGTCACCGGCCTTAATATCTCAAAACTGACTTACGAGTCACGTTTGAGATATTTGCTCTTTAAA…	CTTGTACACACCGCCCGTCACACCATGGGAGTGGGTTGCAAAAGAAGTAGGTAGCTTAACCTTCGGGAGGGCGCTTACCACTTTGTGATTCATGACTGGGGTGAAGTCGTAACAAGGTAACCGTAGGGGAACCTGCGGTTGGATCACCTCCTTACCTGAAAGAACTGTTCTTTGCAGTGCTCACACAGATTGTCTGATGAAAAGTAAAAAGCAAGGCGTCTTGCGATTGAGACTTCAGTGTCCCCTTCGTCTAGAGGCCCAGGACACCGCCCTTTCACGGCGGTAACAGGGGTTCGAATCCCCTAGGGGACGCCACTTGCTGGTTTGTGAGTGAAAGTCACCGGCCTTAATATCTCAAAACTGACTTACGAGTCACGTTTGAGATATTTGCTCTTTAAA…	TCGCTCGCCGCTACTGGGGGAATCTCGGTTGATTTCTTTTCCTCGGGGTACTTAGATGTTTCAGTTCCCCCGGTTCGCCTCATTAACCTATGGATTCAGTTAATGATAGTGTGACGAGTCACACTGGGTTTCCCCATTCGGACATCGCCGGGTCAAGGGTTCATATCACCTCGCCGGCGCTTTTCGCAGATTAGCACGTCCTTCATCGCCTCTGACTGCCAGGGCATCCACCGTGTACGCTTGGTCGCTTAACCTCACAACCCGAAGATGTTTCTCTTCAGATTGCGATAATTGAGAGACTCACGAACAATCGAAATTGTTCTGTGTTTCAATTTTCAGCTTGATCCAGATTTTTAAAGAGCAAATATCTCAAACGTGACTCGTAAGTCAGTTTTGAGA…	TCGCTCGCCGCTACTGGGGGAATCTCGGTTGATTTCTTTTCCTCGGGGTACTTAGATGTTTCAGTTCCCCCGGTTCGCCTCATTAACCTATGGATTCAGTTAATGATAGTGTGACGAGTCACACTGGGTTTCCCCATTCGGACATCGCCGGGTCAAGGGTTCATATCACCTCGCCGGCGCTTTTCGCAGATTAGCACGTCCTTCATCGCCTCTGACTGCCAGGGCATCCACCGTGTACGCTTGGTCGCTTAACCTCACAACCCGAAGATGTTTCTCTTCAGATTGCGATAATTGAGAGACTCACGAACAATCGAAATTGTTCTGTGTTTCAATTTTCAGCTTGATCCAGATTTTTAAAGAGCAAATATCTCAAACGTGACTCGTAAGTCAGTTTTGAGA…	CTTGTACACACCGCCCGTCACACCATGGGAGTGGGTTGCAAAAGAAGTAGGTAGCTTAACCTTCGGGAGGGCGCTTACCACTTTGTGATTCATGACTGGGGTGAAGTCGTAACAAGGTAACCGTAGGGGAACCTGCGGTTGGATCACCTCCTTACCTGAAAGAAACGGTCTTTGCAGTGCTCACACAGATTGTCTGATGAAAAACGAGCAGTAAAACCTCTACAGGCTTGTAGCTCAGGTGGTTAGAGCGCACCCCTGATAAGGGTGAGGTCGGTGGTTCAAGTCCACTCAGGCCTACCAGATTCGCTCCCGTGCTTTGTTGTGGCAAAGCTCGCATACTGATGTATGCTTCGCTTCACCACGCCGCGCCCGGAAACGAATCAACGGTAAAGAGGTTCT…	CTTGTACACACCGCCCGTCACACCATGGGAGTGGGTTGCAAAAGAAGTAGGTAGCTTAACCTTCGGGAGGGCGCTTACCACTTTGTGATTCATGACTGGGGTGAAGTCGTAACAAGGTAACCGTAGGGGAACCTGCGGTTGGATCACCTCCTTACCTGAAAGAAACGGTCTTTGCAGTGCTCACACAGATTGTCTGATGAAAAACGAGCAGTAAAACCTCTACAGGCTTGTAGCTCAGGTGGTTAGAGCGCACCCCTGATAAGGGTGAGGTCGGTGGTTCAAGTCCACTCAGGCCTACCAGATTCGCTCCCGTGCTTTGTTGTGGCAAAGCTCGCATACTGATGTATGCTTCGCTTCACCACGCCGCGCCCGGAAACGAATCAACGGTAAAGAGGTTCT…	CTTGTACACACCGCCCGTCACACCATGGGAGTGGGTTGCAAAAGAAGTAGGTAGCTTAACCTTCGGGAGGGCGCTTACCACTTTGTGATTCATGACTGGGGTGAAGTCGTAACAAGGTAACCGTAGGGGAACCTGCGGTTGGATCACCTCCTTACCTGAAAGAAACGGTCTTTGCAGTGCTCACACAGATTGTCTGATGAAAAACGAGCAGTAAAACCTCTACAGGCTTGTAGCTCAGGTGGTTAGAGCGCACCCCTGATAAGGGTGAGGTCGGTGGTTCAAGTCCACTCAGGCCTACCAGATTCGCTCCCGTGCTTTGTTGTGGCAAAGCTCGCATACTGATGTATGCTTCGCTTCACCACGCCGCGCCCGGAAACGAATCAACGGTAAAGAGGTTCT…
CTTGTACACACCGCCCGTCACACCATGGGAGTGGGTTGCAAAAGAAGTAGGTAGCTTAACCTTCGGGAGGGCGCTTACCACTTTGTGATTCATGACTGGGGTGAAGTCGTAACAAGGTAACCGTAGGGGAACCTGCGGTTGGATCACCTCCTTACCTTAAAGAAGCGTACTTTGCAGTGCTCACACAGATTGTCTGATGAAAAGTAAATAGCAAGGCGTCTTGCGAAGCAGACTGATACGTCCCCTTCGTCTAGAGGCCCAGGACACCGCCCTTTCACGGCGGTAACAGGGGTTCGAATCCCCTAGGGGACGCCACTTGCTGGTTTGTGAGTGAAAGTCACCTGCCTTAATATCTCAAAACTGACTTACGAGTCACGTTTGAGATATTTGCTCTTTAAA…	CTTGTACACACCGCCCGTCACACCATGGGAGTGGGTTGCAAAAGAAGTAGGTAGCTTAACCTTCGGGAGGGCGCTTACCACTTTGTGATTCATGACTGGGGTGAAGTCGTAACAAGGTAACCGTAGGGGAACCTGCGGTTGGATCACCTCCTTACCTTAAAGAACTGTTCTTTGAAGTGCTCACACAGATTGTCTGATGAAAAGTAAAAAGCAAGGCGTCTTGCGATTGAGACTTCAGTGTCCCCTTCGTCTAGAGGCCCAGGACACCGCCCTTTCACGGCGGTAACAGGGGTTCGAATCCCCTAGGGGACGCCACTTGCGCGGTAATGTGTGAAAGGCGTTGCCATCAGTATCTCAAAACTGACTTACGAGTCACGTTTGAGATATTTGCTCTTTAAA…	TCGCTCGCCGCTACTGGGGGAATCTCGGTTGATTTCTTTTCCTCGGGGTACTTAGATGTTTCAGTTCCCCCGGTTCGCCTCATTAACCTATGGATTCAGTTAATGATAGTGTGACGAATCACACTGGGTTTCCCCATTCGGGTATCGCCGGTTATAACGGTTCATATCACCTTACCGGCGCTTATCGCAGATTAGTACGCCCTTCATCGCCTCTGACTGCCAGGGCATCCACCGTGTACGCTTAGTCGCTTAACCTCACAACCCGAAGATGTTTCTTACGATTCATCATCGTGTTGCGAAAATTTGAGAGACTCACGAACAATTTTCGTTGTTCTGTGTTTCAATTTTCAGCTTGATCCAGATTTTTAAAGAGCAAATATCTCAAACGTGACTCGTAAG…	TCGCTCGCCGCTACTGGGGGAATCTCGGTTGATTTCTTTTCCTCGGGGTACTTAGATGTTTCAGTTCCCCCGGTTCGCCTCATTAACCTATGGATTCAGTTAATGATAGTGTGACGAATCACACTGGGTTTCCCCATTCGGGTATCGCCGGTTATAACGGTTCATATCACCTTACCGGCGCTTATCGCAGATTAGCACGCCCTTCATCGCCTCTGACTGCCAGGGCATCCACCGTGTACGCTTAGTCGCTTAACCTCACAACCCGAAGATGTTTCTTACGATTCATCATCGTGTTGCGAAAATTTGAGAGACTCACGAACAACTTTCGTTGTTCTGTGTTTCAATTTTCAGCTTGATCCAGATTTTTAAAGAGCAAATATCTCAAACGTGACTCGTAAG…	CTTGTACACACCGCCCGTCACACCATGGGAGTGGGTTGCAAAAGAAGTAGGTAGCTTAACCTTCGGGAGGGCGCTTACCACTTTGTGATTCATGACTGGGGTGAAGTCGTAACAAGGTAACCGTAGGGGAACCTGCGGTTGGATCACCTCCTTACCTTAAAGAACTGTTCTTTGAAGTGCTCACACAGATTGTCTGATGAAAAACGAGCAGTAAAACCTCTACAGGCTTGTAGCTCAGGTGGTTAGAGCGCACCCCTGATAAGGGTGAGGTCGGTGGTTCAAGTCCACTCAGGCCTACCAAATTTTCCCTGAATACTGCGTTGTGAAATAACTCACATACTGATGTATGCTTCGTTATTCCACGCCTTGTCTCAGGAAAAATTATCGGTAAAGAGGTTC…	CTTGTACACACCGCCCGTCACACCATGGGAGTGGGTTGCAAAAGAAGTAGGTAGCTTAACCTTCGGGAGGGCGCTTACCACTTTGTGATTCATGACTGGGGTGAAGTCGTAACAAGGTAACCGTAGGGGAACCTGCGGTTGGATCACCTCCTTACCTTAAAGAACTGTTCTTTGAAGTGCTCACACAGATTGTCTGATGAAAAACGAGCAGTAAAACCTCTACAGGCTTGTAGCTCAGGTGGTTAGAGCGCACCCCTGATAAGGGTGAGGTCGGTGGTTCAAGTCCACTCAGGCCTACCAAATTTTCCCTGAATACTGCGTTGTGAAATAACTCACATACTGATGTATGCTTCGTTATTCCACGCCTTGTCTCAGGAAAAATTATCGGTAAAGAGGTTC…	CTTGTACACACCGCCCGTCACACCATGGGAGTGGGTTGCAAAAGAAGTAGGTAGCTTAACCTTCGGGAGGGCGCTTACCACTTTGTGATTCATGACTGGGGTGAAGTCGTAACAAGGTAACCGTAGGGGAACCTGCGGTTGGATCACCTCCTTACCTTAAAGAACTGTTCTTTGAAGTGCTCACACAGATTGTCTGATGAAAAACGAGCAGTAAAACCTCTACAGGCTTGTAGCTCAGGTGGTTAGAGCGCACCCCTGATAAGGGTGAGGTCGGTGGTTCAAGTCCACTCAGGCCTACCAAATTTTCCCTGAATACTGCGTTGTGAAATAACTCACATACTGATGTATGCTTCGTTATCACACGCCTTGTCTCAGGAAAAATTATCGGTAAAGAGGTTC…
CTTGTACACACCGCCCGTCACACCATGGGAGTGGGTTGCAAAAGAAGTAGGTAGCTTAACCTTCGGGAGGGCGCTTACCACTTTGTGATTCATGACTGGGGTGAAGTCGTAACAAGGTAACCGTAGGGGAACCTGCGGTTGGATCACCTCCTTACCTTAAAGAAGCGTACTTTGCAGTGCTCACACAGATTGTCTGATGAAAAGTAAATAGCAAGGCGTCTTGCGAAGCAGACTGATACGTCCCCTTCGTCTAGAGGCCCAGGACACCGCCCTTTCACGGCGGTAACAGGGGTTCGAATCCCCTAGGGGACGCCACTTGCTGGTTTGTGAGTGAAAGTCACCTGCCTTAATATCTCAAAACTGACTTACGAGTCACGTTTGAGATATTTGCTCTTTAAA…	CTTGTACACACCGCCCGTCACACCATGGGAGTGGGTTGCAAAAGAAGTAGGTAGCTTAACCTTCGGGAGGGCGCTTACCACTTTGTGATTCATGACTGGGGTGAAGTCGTAACAAGGTAACCGTAGGGGAACCTGCGGTTGGATCACCTCCTTACCTTAAAGAAGCGTACTTTGCAGTGCTCACACAGATTGTCTGATGAAAAGTAAATAGCAAGGCGTCTTGCGAAGCAGACTGATACGTCCCCTTCGTCTAGAGGCCCAGGACACCGCCCTTTCACGGCGGTAACAGGGGTTCGAATCCCCTAGGGGACGCCACTTGCTGGTTTGTGAGTGAAAGTCACCTGCCTTAATATCTCAAAACTGACTTACGAGTCACGTTTGAGATATTTGCTCTTTAAA…	TCGCTCGCCGCTACTGGGGGAATCTCGGTTGATTTCTTTTCCTCGGGGTACTTAGATGTTTCAGTTCCCCCGGTTCGCCTCATTAACCTATGGATTCAGTTAATGATAGTGTGACGAATCACACTGGGTTTCCCCATTCGGAAATCGCCGGTTATAACGGTTCATATCACCTTACCGGCGCTTATCGCAGATTAGCACGTCCTTCATCGCCTCTGACTGCCAGGGCATCCACCGTGTACGCTTAGTCGCTTAACCTCACAACCCGAAGATGTTTCTTACGATTCATCATCGTGTTGCGAAAATTTGAGAGACTCACGAACAACTTTCGTTGTTCTGTGTTTCAATTTTCAGCTTGATCCAGATTTTTAAAGAGCAAATATCTCAAACGTGACTCGTAAG…	TCGCTCGCCGCTACTGGGGGAATCTCGGTTGATTTCTTTTCCTCGGGGTACTTAGATGTTTCAGTTCCCCCGGTTCGCCTCATTAACCTATGGATTCAGTTAATGATAGTGTGACGAATCACACTGGGTTTCCCCATTCGGAAATCGCCGGTTATAACGGTTCATATCACCTTACCGGCGCTTATCGCAGATTAGCACGTCCTTCATCGCCTCTGACTGCCAGGGCATCCACCGTGTACGCTTAGTCGCTTAACCTCACAACCCGAAGATGTTTCTTACGATTCATCATCGTGTTGCGAAAATTTGAGAGACTCACGAACAACTTTCGTTGTTCTGTGTTTCAATTTTCAGCTTGATCCAGATTTTTAAAGAGCAAATATCTCAAACGTGACTCGTAAG…	CTTGTACACACCGCCCGTCACACCATGGGAGTGGGTTGCAAAAGAAGTAGGTAGCTTAACCTTCGGGAGGGCGCTTACCACTTTGTGATTCATGACTGGGGTGAAGTCGTAACAAGGTAACCGTAGGGGAACCTGCGGTTGGATCACCTCCTTACCTTAAAGAAGCGTACTTTGCAGTGCTCACACAGATTGTCTGATGAAAAACGAGCAGTAAAACCTCTACAGGCTTGTAGCTCAGGTGGTTAGAGCGCACCCCTGATAAGGGTGAGGTCGGTGGTTCAAGTCCACTCAGGCCTACCAGATTCGCTCCCGTGCTTTGTTGTGGCAAAGCTCGCATACTTCAGTATGCTTCGCTTCACCACGCCGCGCCCGGAAACGAATCAAAGGTAAGAGGTTCTG…	CTTGTACACACCGCCCGTCACACCATGGGAGTGGGTTGCAAAAGAAGTAGGTAGCTTAACCTTCGGGAGGGCGCTTACCACTTTGTGATTCATGACTGGGGTGAAGTCGTAACAAGGTAACCGTAGGGGAACCTGCGGTTGGATCACCTCCTTACCTTAAAGAAGCGTACTTTGCAGTGCTCACACAGATTGTCTGATGAAAAACGAGCAGTAAAACCTCTACAGGCTTGTAGCTCAGGTGGTTAGAGCGCACCCCTGATAAGGGTGAGGTCGGTGGTTCAAGTCCACTCAGGCCTACCAGATTCGCTCCCGTGCTTTGTTGTGGCAAAGCTCGCATACTTCAGTATGCTTCGCTTCACCACGCCGCGCCCGGAAACGAATCAAAGGTAAGAGGTTCTG…	CTTGTACACACCGCCCGTCACACCATGGGAGTGGGTTGCAAAAGAAGTAGGTAGCTTAACCTTCGGGAGGGCGCTTACCACTTTGTGATTCATGACTGGGGTGAAGTCGTAACAAGGTAACCGTAGGGGAACCTGCGGTTGGATCACCTCCTTACCTTAAAGAAGCGTACTTTGCAGTGCTCACACAGATTGTCTGATGAAAAACGAGCAGTAAAACCTCTACAGGCTTGTAGCTCAGGTGGTTAGAGCGCACCCCTGATAAGGGTGAGGTCGGTGGTTCAAGTCCACTCAGGCCTACCAGATTCGCTCCCGTGCTTTGTTGTGGCAAAGCTCGCATACTTCAGTATGCTTCGCTTCACCACGCCGCGCCCGGAAACGAATCAAAGGTAAGAGGTTCTG…
CTTGTACACACCGCCCGTCACACCATGGGAGTGGGTTGCAAAAGAAGTAGGTAGCTTAACCTTCGGGAGGGCGCTTACCACTTTGTGATTCATGACTGGGGTGAAGTCGTAACAAGGTAACCGTAGGGGAACCTGCGGTTGGATCACCTCCTTACCTTAAAGAACTGTTCTTTGCAGTGCTCACACAGATTGTCTGATGAAAAGTAAATAGCAAGGCGTCTTGCGAAGCAGACTGATACGTCCCCTTCGTCTAGAGGCCCAGGACACCGCCCTTTCACGGCGGTAACAGGGGTTCGAATCCCCTAGGGGACGCCACTTGCTGGTTTGTGAGTGAAAGTCACCTGCCTTAATATCTCAAAACTGACTTACGAGTCACGTTTGAGATATTTGCTCTTTAAA…	TCGCTCGCCGCTACTGGGGGAATCTCGGTTGATTTCTTTTCCTCGGGGTACTTAGATGTTTCAGTTCCCCCGGTTCGCCTCATTAACCTATGGATTCAGTTAATGATAGTGTGACGAGTCACACTGGGTTTCCCCATTCGGGTATCGCCGGTTATAACGGTTCATATCACCTTACCGGCGCTTATCGCAGATTAGCACGCCCTTCATCGCCTCTGACTGCCAGGGCATCCACCGTGTACGCTTAGTCGCTTAACCTCACAACCCGAAGATGTTTCTTACGATTCATCATCGTGCTGCGAAAATTTGAGAGACTCACGAACAACTTTCGTTGTTCTGTGTTTCAATTTTCAGCTTGATCCAGATTTTTAAAGAGCAAATATCTCAAACGTGACTCGTAAG…	TCGCTCGCCGCTACTGGGGGAATCTCGGTTGATTTCTTTTCCTCGGGGTACTTAGATGTTTCAGTTCCCCCGGTTCGCCTCATTAACCTATGGATTCAGTTAATGATAGTGTGACGAATCACACTGGGTTTCCCCATTCGGGTATCGCCGGTTATAACGGTTCATATCACCTTACCGGCGCTTATCGCAGATTAGCACGCCCTTCATCGCCTCTGACTGCCAGGGCATCCACCGTGTACGCTTAGTCGCTTAACCTCACAACCCGAAGATGTTTCTTACGATTCATCATCGTGTTGCGAAAATTTGAGAGACTCACGAACAACTTTCGTTGTTCTGTGTTTCAATTTTCAGCTTGATCCAGATTTTTAAAGAGCAAATATCTCAAACGTGACTCGTAAG…	CTTGTACACACCGCCCGTCACACCATGGGAGTGGGTTGCAAAAGAAGTAGGTAGCTTAACCTTCGGGAGGGCGCTTACCACTTTGTGATTCATGACTGGGGTGAAGTCGTAACAAGGTAACCGTAGGGGAAACCTGCGGTTGGATCACCTCCTTACCTTAAAGAAGCGTACTTTGAAGTGCTCACACAGATTGTCTGATGAAAAGTGAATAGCAAGGCGTCTTGCGATTGAGACTTCAGTGTCCCCTTCGTCTAGAGGCCCAGGACACCGCCCTTTCACGGCGGTAACAGGGGTTCGAATCCCCTAGGGGACGCCAGCGTTCAAACTGATGAGGTCAAACCTCCAGGGGACGCCACTTGCTGGTTTGTGAGTGAAAGTCACCTGCCTTAATATCTCAAA…	CTTGTACACACCGCCCGTCACACCATGGGAGTGGGTTGCAAAAGAAGTAGGTAGCTTAACCTTCGGGAGGGCGCTTACCACTTTGTGATTCATGACTGGGGTGAAGTCGTAACAAGGTAACCGTAGGGGAACCTGCGGTTGGATCACCTCCTTACCTTAAAGAAGCGTACTTTGCAGTGCTCACACAGATTGTCTGATGAAAAACGAGCAGTAAAACCTCTACAGGCTTGTAGCTCAGGTGGTTAGAGCGCACCCCTGATAAGGGTGAGGTCGGTGGTTCAAGTCCACTCAGGCCTACCAGATTCGCTCCCGTGCTTTGTTGTGGCAAAGCTCGCATACTTCAGTATGCTTCGCTTCACCACGCCGCGCCCGGAAACGAATCAAAGGTAAGAGGTTCTG…	CTTGTACACACCGCCCGTCACACCATGGGAGTGGGTTGCAAAAGAAGTAGGTAGCTTAACCTTCGGGAGGGCGCTTACCACTTTGTGATTCATGACTGGGGTGAAGTCGTAACAAGGTAACCGTAGGGGAACCTGCGGTTGGATCACCTCCTTACCTTAAAGAAACGGTCTTTGAAGTGCTCACACAGATTGTCTGATGAAAAACGAGCAGTAAAACCTCTACAGGCTTGTAGCTCAGGTGGTTAGAGCGCACCCCTGATAAGGGTGAGGTCGGTGGTTCAAGTCCACTCAGGCCTACCAAATTTTCCCTGAATACTGCGTTGTGAAATAACTCACATACTGATGTATGCTTCGTTATTCCACGCCTTGTCTCAGGAAAAATTATCGGTAAAGAGGTTC…	CTTGTACACACCGCCCGTCACACCATGGGAGTGGGTTGCAAAAGAAGTAGGTAGCTTAACCTTCGGGAGGGCGCTTACCACTTTGTGATTCATGACTGGGGTGAAGTCGTAACAAGGTAACCGTAGGGGAACCTGCGGTTGGATCACCTCCTTACCTTAAAGAAACGGTCTTTGAAGTGCTCACACAGATTGTCTGATGAAAAACGAGCAGTAAAACCTCTACAGGCTTGTAGCTCAGGTGGTTAGAGCGCACCCCTGATAAGGGTGAGGTCGGTGGTTCAAGTCCACTCAGGCCTACCAAATTTTCCCTGAATACTGCGTTGTGAAATAACTCACATACTGATGTATGCTTCGTTATTCCACGCCTTGTCTCAGGAAAAATTATCGGTAAAGAGGTTC…
CTTGTACACACCGCCCGTCACACCATGGGAGTGGGTTGCAAAAGAAGTAGGTAGCTTAACCTTCGGGAGGGCGCTTACCACTTTGTGATTCATGACTGGGGTGAAGTCGTAACAAGGTAACCGTAGGGGAACCTGCGGTTGGATCACCTCCTTACCTTAAAGAAGCGTACTTTGCAGTGCTCACACAGATTGTCTGATAGAAAGTGAAAAGCAAGGCGTCTTGCGAAGCAGACTGATACGTCCCCTTCGTCTAGAGGCCCAGGACACCGCCCTTTCACGGCGGTAACAGGGGTTCGAATCCCCTAGGGGACGCCACTTGCTGGTTTGTGAGTGAAAGTCACCTGCCTTAATATCTCAAAACTCATCTTCGGGTGATGTTTGAGATATTTGCTCTTTAAA…	CTTGTACACACCGCCCGTCACACCATGGGAGTGGGTTGCAAAAGAAGTAGGTAGCTTAACCTTCGGGAGGGCGCTTACCACTTTGTGATTCATGACTGGGGTGAAGTCGTAACAAGGTAACCGTAGGGGAACCTGCGGTTGGATCACCTCCTTACCTTAAAGAAGCGTACTTTGCAGTGCTCACACAGATTGTCTGATAGAAAGTGAAAAGCAAGGCGTCTTGCGAAGCAGACTGATACGTCCCCTTCGTCTAGAGGCCCAGGACACCGCCCTTTCACGGCGGTAACAGGGGTTCGAATCCCCTAGGGGACGCCACTTGCTGGTTTGTGAGTGAAAGTCACCTGCCTTAATATCTCAAAACTCATCTTCGGGTGATGTTTGAGATATTTGCTCTTTAAA…	CTTGTACACACCGCCCGTCACACCATGGGAGTGGGTTGCAAAAGAAGTAGGTAGCTTAACCTTCGGGAGGGCGCTTACCACTTTGTGATTCATGACTGGGGTGAAGTCGTAACAAGGTAACCGTAGGGGAACCTGCGGTTGGATCACCTCCTTACCTTAAAGAAGCGTACTTTGCAGTGCTCACACAGATTGTCTGATAGAAAGTGAAAAGCAAGGCGTCTTGCGAAGCAGACTGATACGTCCCCTTCGTCTAGAGGCCCAGGACACCGCCCTTTCACGGCGGTAACAGGGGTTCGAATCCCCTAGGGGACGCCACTTGCTGGTTTGTGAGTGAAAGTCACCTGCCTTAATATCTCAAAACTCATCTTCGGGTGATGTTTGAGATATTTGCTCTTTAAA…	TCGCTCGCCGCTACTGGGGGAATCTCGGTTGATTTCTTTTCCTCGGGGTACTTAGATGTTTCAGTTCCCCCGGTTCGCCTCATTAACCTATGGATTCAGTTAATGATAGTGTGACGAATCACACTGGGTTTCCCCATTCGGAAATCGCCGGTTATAATGGTTCATATCACCTTACCGACGCTTATCGCAGATTAGCACGTCCTTCATCGCCTCTGACTGCCAGGGCATCCACCGTGTACGCTTAGTCGCTTAACCTCACAACCCGAAGATGTTTCTTACGATTCATCATCGTGTTGCGAAAATTTGAGAGACTCACGAACAACTTTCGTTGTTCAGTGTTTCAATTTTCAGCTTGATCCAGATTTTTAAAGAGCAAATATCTCAAACATCACCCGAAGA…	CTTGTACACACCGCCCGTCACACCATGGGAGTGGGTTGCAAAAGAAGTAGGTAGCTTAACCTTCGGGAGGGCGCTTACCACTTTGTGATTCATGACTGGGGTGAAGTCGTAACAAGGTAACCGTAGGGGAACCTGCGGTTGGATCACCTCCTTACCTTAAAGAAGCGTACTTTGCAGTGCTCACACAGATTGTCTGATGAAAATGAGCAGTAAAACCTCTACAGGCTTGTAGCTCAGGTGGTTAGAGCGCACCCCTGATAAGGGTGAGGTCGGTGGTTCAAGTCCACTCAGGCCTACCAAATTTGCACGGCAAATTTGAAGAGGCTTTAACTACATGTTATGGGGCTATAGCTCAGCTGGGAGAGCGCCTGCTTTGCACGCAGGAGGTCTGCGGTTCGA…	CTTGTACACACCGCCCGTCACACCATGGGAGTGGGTTGCAAAAGAAGTAGGTAGCTTAACCTTCGGGAGGGCGCTTACCACTTTGTGATTCATGACTGGGGTGAAGTCGTAACAAGGTAACCGTAGGGGAACCTGCGGTTGGATCACCTCCTTACCTTAAAGAAGCGTACTTTGCAGTGCTCACACAGATTGTCTGATGAAAATGAGCAGTAAAACCTCTACAGGCTTGTAGCTCAGGTGGTTAGAGCGCACCCCTGATAAGGGTGAGGTCGGTGGTTCAAGTCCACTCAGGCCTACCAAATTTGCACGGCAAATTTGAAGAGGTTTTAACTACATGTTATGGGGCTATAGCTCAGCTGGGAGAGCGCCTGCTTTGCACGCAGGAGGTCTGCGGTTCGA…	TCGCTCGCCGCTACTGGGGGAATCTCGGTTGATTTCTTTTCCTCGGGGTACTTAGATGTTTCAGTTCCCCCGGTTCGCCTCATTAACCTATGGATTCAGTTAATGATAGTGTGACGAATCACACTGGGTTTCCCCATTCGGAAATCGCCGGTTATAATGGTTCATATCACCTTACCGACGCTTATCGCAGATTAGCACGTCCTTCATCGCCTCTGACTGCCAGGGCATCCACCGTGTACGCTTAGTCGCTTAACCTCACAACCCGAAGATGTTTCTTACGATTCATCATCGTGTTGCGAAAATTTGAGAGACTCACGAACAACTTTCGTTGTTCAGTGTTTCAATTTTCAGCTTGATCCAGATTTTTAAAGAGCAAAACTTCGCAGTGAACCTTTTCAG…
TCGCTCGCCGCTACTGGGGGAATCTCGGTTGATTTCTTTTCCTCGGGGTACTTAGATGTTTCAGTTCCCCCGGTTCGCCTCATTAACCTATGGATTCAGTTAATGATAGTGTGTCGAAACACACTGGGTTTCCCCATTCGGAAATCGCCGGTTATAACGGTTCATATCACCTTACCGACGCTTATCGCAGATTAGCACGTCCTTCATCGCCTCTGACTGCCAGGGCATCCACCGTGTACGCTTAGTCGCTTAACCTCACAACCCGAAGATGTTTCACTTCAGAGTTGCGAAAATTTGAGAGACTCACGAACAACTTTCATTGTTCAGTGTTTCAATTTTCAGCTTGATCCAGATTTTTAAAGAGCAAATATCTTAAACATCACCCGAAGATGAGTTTTG…	TCGCTCGCCGCTACTGGGGGAATCTCGGTTGATTTCTTTTCCTCGGGGTACTTAGATGTTTCAGTTCCCCCGGTTCGCCTCATTAACCTATGGATTCAGTTAATGATAGTGTGTCGAAACACACTGGGTTTCCCCATTCGGAAATCGCCGGTTATAACGGTTCATATCACCTTACCGACGCTTATCGCAGATTAGCACGTCCTTCATCGCCTCTGACTGCCAGGGCATCCACCGTGTACGCTTAGTCGCTTAACCTCACAACCCGAAGATGTTTCACTTCAGAGTTGCGAAAATTTGAGAGACTCACGAACAACTTTCATTGTTCAGTGTTTCAATTTTCAGCTTGATCCAGATTTTTAAAGAGCAAATATCTTAAACATCACCCGAAGATGAGTTTTG…	TCGCTCGCCGCTACTGGGGGAATCTCGGTTGATTTCTTTTCCTCGGGGTACTTAGATGTTTCAGTTCCCCCGGTTCGCCTCATTAACCTATGGATTCAGTTAATGATAGTGTGTCGAAACACACTGGGTTTCCCCATTCGGAAATCGCCGGTTATAACGGTTCATATCACCTTACCGACGCTTATCGCAGATTAGCACGTCCTTCATCGCCTCTGACTGCCAGGGCATCCACCGTGTACGCTTAGTCGCTTAACCTCACAACCCGAAGATGTTTCACTTCAGAGTTGCGAAAATTTGAGAGACTCACGAACAACTTTCATTGTTCAGTGTTTCAATTTTCAGCTTGATCCAGATTTTTAAAGAGCAAATATCTTAAACATCACCCGAAGATGAGTTTTG…	TCGCTCGCCGCTACTGGGGGAATCTCGGTTGATTTCTTTTCCTCGGGGTACTTAGATGTTTCAGTTCCCCCGGTTCGCCTCATTAACCTATGGATTCAGTTAATGATAGTGTGTCGAAACACACTGGGTTTCCCCATTCGGAAATCGCCGGTTATAACGGTTCATATCACCTTACCGACGCTTATCGCAGATTAGCACGTCCTTCATCGCCTCTGACTGCCAGGGCATCCACCGTGTACGCTTAGTCGCTTAACCTCACAACCCGAAGATGTTTCACTTCAGAGTTGCGAAAATTTGAGAGACTCACGAACAACTTTCATTGTTCAGTGTTTCAATTTTCAGCTTGATCCAGATTTTTAAAGAGCAAATATCTTAAACATCACCCGAAGATGAGTTTTG…	CTTGTACACACCGCCCGTCACACCATGGGAGTGGGTTGCAAAAGAAGTAGGTAGCTTAACCTTCGGGAGGGCGCTTACCACTTTGTGATTCATGACTGGGGTGAAGTCGTAACAAGGTAACCGTAGGGGAACCTGCGGTTGGATCACCTCCTTACCTTAAAGAAGCGTACTTTGTAGTGCTCACACAGATTGTCTGATGAAAATGAGCAGTAAAACCTCTACAGGCTTGTAGCTCAGGTGGTTAGAGCGCACCCCTGATAAGGGTGAGGTCGGTGGTTCAAGTCCACTCAGGCCTACCAAATTTGCACGGCAAATTTGAAGAGGTTTTAACTACATGTTATGGGGCTATAGCTCAGCTGGGAGAGCGCCTGCTTTGCACGCAGGAGGTCTGCGGTTCGA…	TCGCTCGCCGCTACTGGGGGAATCTCGGTTGATTTCTTTTCCTCGGGGTACTTAGATGTTTCAGTTCCCCCGGTTCGCCTCATTAACCTATGGATTCAGTTAATGATAGTGTGTCGAAACACACTGGGTTTCCCCATTCGGAAATCGCCGGTTATAACGGTTCATATCACCTTACCGACGCTTATCGCAGATTAGCACGTCCTTCATCGCCTCTGACTGCCAGGGCATCCACCGTGTACGCTTAGTCGCTTAACCTCACAACCCGAAGATGTTTCACTTCAGAGTTGCGAAAATTTGAGAGACTCACGAACAACTTTCATTGTTCAGTGTTTCAATTTTCAGCTTGATCCAGATTTTTAAAGAGCAAAACTTCGCAGTGAACCTTTGGAGGTACACTCT…	TCGCTCGCCGCTACTGGGGGAATCTCGGTTGATTTCTTTTCCTCGGGGTACTTAGATGTTTCAGTTCCCCCGGTTCGCCTCATTAACCTATGGATTCAGTTAATGATAGTGTGTCGAAACACACTGGGTTTCCCCATTCGGAAATCGCCGGTTATAACGGTTCATATCACCTTACCGACGCTTATCGCAGATTAGCACGTCCTTCATCGCCTCTGACTGCCAGGGCATCCACCGTGTACGCTTAGTCGCTTAACCTCACAACCCGAAGATGTTTCACTTCAGAGTTGCGAAAATTTGAGAGACTCACGAACAACTTTCATTGTTCAGTGTTTCAATTTTCAGCTTGATCCAGATTTTTAAAGAGCAAAACTTCGCAGTGAACCTTTGGAGGTACACTCT…
CTTGTACACACCGCCCGTCACACCATGGGAGTGGGTTGCAAAAGAAGTAGGTAGCTTAACCTTCGGGAGGGCGCTTACCACTTTGTGATTCATGACTGGGGTGAAGTCGTAACAAGGTAACCGTAGGGGAACCTGCGGTTGGATCACCTCCTTACCTTAAAGAAGCGTTCTTTGTAGTGCTCACACAGATTGTCTGATAGAAAGTGAAAAGCAAGGCGTCTTGCGAAGCAGACTGATACGTCCCCTTCGTCTAGAGGCCCAGGACACCGCCCTTTCACGGCGGTAACAGGGGTTCGAATCCCCTAGGGGACGCCACTTGCTGGTTTGTGAGTGAAAGTCACCTGCCTTGATATCTCAAAACTCATCTTCGGGTGATGTTTGAGATATTTGCTCTTTAAA…	CTTGTACACACCGCCCGTCACACCATGGGAGTGGGTTGCAAAAGAAGTAGGTAGCTTAACCTTCGGGAGGGCGCTTACCACTTTGTGATTCATGACTGGGGTGAAGTCGTAACAAGGTAACCGTAGGGGAACCTGCGGTTGGATCACCTCCTTACCTTAAAGAAGCGTTCTTTGTAGTGCTCACACAGATTGTCTGATAGAAAGTGAAAAGCAAGGCGTCTTGCGAAGCAGACTGATACGTCCCCTTCGTCTAGAGGCCCAGGACACCGCCCTTTCACGGCGGTAACAGGGGTTCGAATCCCCTAGGGGACGCCACTTGCTGGTTTGTGAGTGAAAGTCACCTGCCTTGATATCTCAAAACTCATCTTCGGGTGATGTTTGAGATATTTGCTCTTTAAA…	CTTGTACACACCGCCCGTCACACCATGGGAGTGGGTTGCAAAAGAAGTAGGTAGCTTAACCTTCGGGAGGGCGCTTACCACTTTGTGATTCATGACTGGGGTGAAGTCGTAACAAGGTAACCGTAGGGGAACCTGCGGTTGGATCACCTCCTTACCTTAAAGAAGCGTTCTTTGTAGTGCTCACACAGATTGTCTGATAGAAAGTGAAAAGCAAGGCGTCTTGCGAAGCAGACTGATACGTCCCCTTCGTCTAGAGGCCCAGGACACCGCCCTTTCACGGCGGTAACAGGGGTTCGAATCCCCTAGGGGACGCCACTTGCTGGTTTGTGAGTGAAAGTCACCTGCCTTGATATCTCAAAACTCATCTTCGGGTGATGTTTGAGATATTTGCTCTTTAAA…	CTTGTACACACCGCCCGTCACACCATGGGAGTGGGTTGCAAAAGAAGTAGGTAGCTTAACCTTCGGGAGGGCGCTTACCACTTTGTGATTCATGACTGGGGTGAAGTCGTAACAAGGTAACCGTAGGGGAACCTGCGGTTGGATCACCTCCTTACCTTAAAGAAGCGTTCTTTGTAGTGCTCACACAGATTGTCTGATAGAAAGTGAAAAGCAAGGCGTCTTGCGAAGCAGACTGATACGTCCCCTTCGTCTAGAGGCCCAGGACACCGCCCTTTCACGGCGGTAACAGGGGTTCGAATCCCCTAGGGGACGCCACTTGCTGGTTTGTGAGTGAAAGTCACCTGCCTTGATATCTCAAAACTCATCTTCGGGTGATGTTTGAGATATTTGCTCTTTAAA…	TCGCTCGCCGCTACTGGGGGAATCTCGGTTGATTTCTTTTCCTCGGGGTACTTAGATGTTTCAGTTCCCCCGGTTCGCCTCATTAACCTATGGATTCAGTTAATGATAGTGTGACGAATCACACTGGGTTTCCCCATTCGGAAATCGCCGGTTATAACGGTTCATATCACCTTACCGACGCTTATCGCAGATTAGCACGTCCTTCATCGCCTCTGACTGCCAGGGCATCCACCGTGTACGCTTAGTCGCTTAACCTCACAACCCGAAGATGTTTCTTTCGACTCATCATCGTGTTGCGAAAATTTGAGAGACTCACGAACAACTTTCGTTGTTCAGTGTTTCAATTTTCAGCTTGATCCAGATTTTTAAAGAGCAAATATCTCAAACATCACCCGAAGA…	TCGCTCGCCGCTACTGGGGGAATCTCGGTTGATTTCTTTTCCTCGGGGTACTTAGATGTTTCAGTTCCCCCGGTTCGCCTCATTAACCTATGGATTCAGTTAATGATAGTGTGACGAATCACACTGGGTTTCCCCATTCGGAAATCGCCGGTTATAACGGTTCATATCACCTTACCGACGCTTATCGCAGATTAGCACGTCCTTCATCGCCTCTGACTGCCAGGGCATCCACCGTGTACGCTTAGTCGCTTAACCTCACAACCCGAAGATGTTTCTTTCGACTCATCATCGTGTTGCGAAAATTTGAGAGACTCACGAACAACTTTCGTTGTTCAGTGTTTCAATTTTCAGCTTGATCCAGATTTTTAAAGAGCAAAACTTCGCAGTGAACCTTTGCAG…	CTTGTACACACCGCCCGTCACACCATGGGAGTGGGTTGCAAAAGAAGTAGGTAGCTTAACCTTCGGGAGGGCGCTTACCACTTTGTGATTCATGACTGGGGTGAAGTCGTAACAAGGTAACCGTAGGGGAACCTGCGGTTGGATCACCTCCTTACCTTAAAGAAGCGTTCTTTGTAGTGCTCACACAGATTGTCTGATGAAAATGAGCAGTAAAACCTCTACAGGCTTGTAGCTCAGGTGGTTAGAGCGCACCCCTGATAAGGGTGAGGTCGGTGGTTCAAGTCCACTCAGGCCTACCAAATTTGCACGGCAAATTTGAAGAGGTTTTAACTACATGTTATGGGGCTATAGCTCAGCTGGGAGAGCGCCTGCTTTGCACGCAGGAGGTCTGCGGTTCGA…
TCGCTCGCCGCTACTGGGGGAATCTCGGTTGATTTCTTTTCCTCGGGTACTTAGATGTTTCAGTTCCCCCGGTTCGCCTCATTAACCTATGGATTCAGTTAATGATAGTGTGACGAATCACACTGGGTTTCCCCATTCGGAAATCGCCGGTTATAACGGTTCATATCACCTTACCGACGCTTATCGCAGATTAGCACGTCCTTCATCGCCTCTGACTGCCAGGGCATCCACCGTGTACGCTTAGTCGCTTAACCTCACAACCCGAAGATGTTTCTTTCGATTCATCATCGTGTTGCGAAAATTTGAGAGACTCACGAACAACTTTCGTTGTTCAGTGTTTCAATTTTCAGCTTGATCCAGATTTTTAAAGAGCAAATATCTCAAACATCACCCGAAGAT…	TCGCTCGCCGCTACTGGGGGAATCTCGGTTGATTTCTTTTCCTCGGGGTACTTAGATGTTTCAGTTCCCCCGGTTCGCCTCATTAACCTATGGATTCAGTTAATGATAGTGTGACGAATCACACTGGGTTTCCCCATTCGGAAATCGCCGGTTATAACGGTTCATATCACCTTACCGACGCTTATCGCAGATTAGCACGTCCTTCATCGCCTCTGACTGCCAGGGCATCCACCGTGTACGCTTAGTCGCTTAACCTCACAACCCGAAGATGTTTCTTTCGATTCATCATCGTGTTGCGAAAATTTGAGAGACTCACGAACAACTTTCGTTGTTCAGTGTTTCAATTTTCAGCTTGATCCAGATTTTTAAAGAGCAAATATCTCAAACATCACCCGAAGA…	TCGCTCGCCGCTACTGGGGGAATCTCGGTTGATTTCTTTTCCTCGGGGTACTTAGATGTTTCAGTTCCCCCGGTTCGCCTCATTAACCTATGGATTCAGTTAATGATAGTGTGACGAATCACACTGGGTTTCCCCATTCGGAAATCGCCGGTTATAACGGTTCATATCACCTTACCGACGCTTATCGCAGATTAGCACGTCCTTCATCGCCTCTGACTGCCAGGGCATCCACCGTGTACGCTTAGTCGCTTAACCTCACAACCCGAAGATGTTTCTTTCGATTCATCATCGTGTTGCGAAAATTTGAGAGACTCACGAACAACTTTCGTTGTTCAGTGTTTCAATTTTCAGCTTGATCCAGATTTTTAAAGAGCAAATATCTCAAACATCACCCGAAGA…	CTTGTACACACCGCCCGTCACACCATGGGAGTGGGTTGCAAAAGAAGTAGGTAGCTTAACCTTCGGGAGGGCGCTTACCACTTTGTGATTCATGACTGGGGTGAAGTCGTAACAAGGTAACCGTAGGGGAACCTGCGGTTGGATCACCTCCTTACCTTAAAGAAGCGTTCTTTGAAGTGCTCACACAGATTGTCTGATGAAAAGTAAATAGCAAGGCGTTTACGCGTTGGGAGTGAGGCTGAAGAGAATAAGGCCGTTCGCTTTCTATTAATGAAAGCTCACCCTACACGAAAATATCACGCAACGCGTGATAAGCAATTTTCGTGTCCCCTTCGTCTAGAGGCCCAGGACACCGCCCTTTCACGGCGGTAACAGGGGTTCGAATCCCCTAGGGGACGC…	CTTGTACACACCGCCCGTCACACCATGGGAGTGGGTTGCAAAAGAAGTAGGTAGCTTAACCTTCGGGAGGGCGCTTACCACTTTGTGATTCATGACTGGGGTGAAGTCGTAACAAGGTAACCGTAGGGGAACCTGCGGTTGGATCACCTCCTTACCTTAAAGAAGCGTACTTTGCAGTGCTCACACAGATTGTCTGATGAAAATGAGCAGTAAAACCTCTACAGGCTTGTAGCTCAGGTGGTTAGAGCGCACCCCTGATAAGGGTGAGGTCGGTGGTTCAAGTCCACTCAGGCCTACCAAATTTGCACCGCAAATTTGAAGAGGTTTTAACTACATGTTATGGGGCTATAGCTCAGCTGGGAGAGCGCCTGCTTTGCACGCAGGAGGTCTGCGGTTCGA…	TCGCTCGCCGCTACTGGGGGAATCTCGGTTGATTTCTTTTCCTCGGGGTACTTAGATGTTTCAGTTCCCCCGGTTCGCCTCATTAACCTATGGATTCAGTTAATGATAGTGTGACGAATCACACTGGGTTTCCCCATTCGGAAATCGCCGGTTATAACGGTTCATATCACCTTACCGACGCTTATCGCAGATTAGCACGTCCTTCATCGCCTCTGACTGCCAGGGCATCCACCGTGTACGCTTAGTCGCTTAACCTCACAACCCGAAGATGTTTCTTTCGATTCATCATCGTGTTGCGAAAATTTGAGAGACTCACGAACAACTCTCGTTGTTCAGTGTTTCAATTTTCAGCTTGATCCAGATTTTTAAAGAGCAAAACTTCGCAGTGAACCTCTGCAG…	TCGCTCGCCGCTACTGGGGGAATCTCGGTTGATTTCTTTTCCTCGGGGTACTTAGATGTTTCAGTTCCCCCGGTTCGCCTCATTAACCTATGGATTCAGTTAATGATAGTGTGACGAATCACACTGGGTTTCCCCATTCGGAAATCGCCGGTTATAACGGTTCATATCACCTTACCGACGCTTATCGCAGATTAGCACGTCCTTCATCGCCTCTGACTGCCAGGGCATCCACCGTGTACGCTTAGTCGCTTAACCTCACAACCCGAAGATGTTTCTTTCGATTCATCATCGTGTTGCGAAAATTTGAGAGACTCACGAACAACTCTCGTTGTTCAGTGTTTCAATTTTCAGCTTGATCCAGATTTTTAAAGAGCAAAACTTCGCAGTGAACCTTTGCAG…
CTTGTACACACCGCCCGTCACACCATGGGAGTGGGTTGCAAAAGAAGTAGGTAGCTTAACCTTCGGGAGGGCGCTTACCACTTTGTGATTCATGACTGGGGTGAAGTCGTAACAAGGTAACCGTAGGGGAACCTGCGGTTGGATCACCTCCTTACCTCAGATACGCATTGCGCAGTGTCCACACAGATTGTCTGATGAATGTAAACGAGCAAGAGCACCTGTTGATGAGGGTGATGATTGTGTTGTAAGGCCTCGGCATCGAGTTTTTACTGCATCAGTCGTTCGAATGTGTCACCACATTCTCACCTTTACACAAAAATACTGAATCCATGATTCAGTAGAAATTTTTGTGTCCCCATCGTCTAGAGGCCTAGGACACTGCCCTTTCACGGCTGTAAC…	CTTGTACACACCGCCCGTCACACCATGGGAGTGGGTTGCAAAAGAAGTAGGTAGCTTAACCTTCGGGAGGGCGCTTACCACTTTGTGATTCATGACTGGGGTGAAGTCGTAACAAGGTAACCGTAGGGGAACCTGCGGTTGGATCACCTCCTTACCTCAGATACGCATTGCGTAGTGTCCACACAGATTGTCTGATGAATGTAAACGAGCAAGAGCACCTGTTGATGAGGGTGATGATTGTGTTGTAAGGCCTCGGCATTGAGTTTTTACTGCATCAGTCGTTCGAATGTGTCACCACATTCTCACCTTTACACAAAAATACTGAATCCATGATTCAGTAGAAATTTTTGTGTCCCCATCGTCTAGAGGCCTAGGACACTGCCCTTTCACGGCTGTAAC…	CTTGTACACACCGCCCGTCACACCATGGGAGTGGGTTGCAAAAGAAGTAGGTAGCTTAACCTTCGGGAGGGCGCTTACCACTTTGTGATTCATGACTGGGGTGAAGTCGTAACAAGGTAACCGTAGGGGAACCTGCGGTTGGATCACCTCCTTACCTCAGATACGCATTGCGTAGTGTCCACACAGATTGTCTGATGAATGTAAACGAGCAAGAGCACCTGTTGATGAGGGTGATGATTGTGTTGTAAGGCCTCGGCATTGAGTTTTTACTGCATCAGTCGTTCGAATGTGTCACCACATTCTCACCTTTACACAAAAATACTGAATCCATGATTCAGTAGAAATTTTTGTGTCCCCATCGTCTAGAGGCCTAGGACACTGCCCTTTCACGGCTGTAAC…	CTTGTACACACCGCCCGTCACACCATGGGAGTGGGTTGCAAAAGAAGTAGGTAGCTTAACCTTCGGGAGGGCGCTTACCACTTTGTGATTCATGACTGGGGTGAAGTCGTAACAAGGTAACCGTAGGGGAACCTGCGGTTGGATCACCTCCTTACCTAACGATACGCATTGCGCAGTGTCCACACAGATTGTCTGATGAATGTAAACGAGCAAGAGCACCTGTTGATGAGGGTGATGATTGTGTTGTAAGGCCTCGGCATCGAGTTTTTACTGCATCAGTCGTTCGAATGTGTCACCACATTCTCACCTTTACACAAAAATACTGAATCCATGATTCAGTAGAAATTTTTGTGTCCCCATCGTCTAGAGGCCTAGGACACTGCCCTTTCACGGCTGTAA…	CTTGTACACACCGCCCGTCACACCATGGGAGTGGGTTGCAAAAGAAGTAGGTAGCTTAACCTTCGGGAGGGCGCTTACCACTTTGTGATTCATGACTGGGGTGAAGTCGTAACAAGGTAACCGTAGGGGAACCTGCGGTTGGATCACCTCCTTACCTCAGATACGCATTGCGCAGTGTCCACACAGATTGTCTGATAGAAAGTAACGAGCAAATAAGGCCGGGCTGAGAGATTAGTCGGGCTTTAGTACCTTGTTGGGTCTGTAGCTCAGGTGGTTAGAGCGCACCCCTGATAAGGGTGAGGTCGGTGGTTCAAGTCCACTCAGACCCACCAACTCATCCTCATACTGCGTGACTGCGCCTGGTCTGAGAATGAGTTATGCCGATAAGGTATTTTGCTT…	TCGCTCGCCGCTACTGGGGGAATCTCGGTTGATTTCTTTTCCTCGGGGTACTTAGATGTTTCAGTTCCCCCGGTTCGCCTTGCATGGCTATGTATTCACCATGCAATAGTGCAACGAATTGCACTGGGTTTCCCCATTCGGGTATCGTCGGTTATAACGGTTCATATCACCTTACCGACGCTTTTCGCAGATTAGCACGCCCTTCATCGCCTCTGACTGCCTAGGCATCCACCGTGTACGCTTAGTCGCTTAACCTCACAACCCAAAGATGTTTCTTCTTTATTGGTGTGGCTGCGAACACACTCTGCGTCGTTGTGCAGTGCGCGCAATCCTCATGAACGTAGCGTTCACTCCGGTTGCTGTGCGCTGTACGCCTTACTGAGTATCTTCTCGCTCACA…	TCGCTCGCCGCTACTGGGGGAATCTCGGTTGATTTCTTTTCCTCGGGGTACTTAGATGTTTCAGTTCCCCCGGTTCGCCTTGCATGGCTATGTATTCACCATGCAATAGTGCAACGAATTGCACTGGGTTTCCCCATTCGGGTATCGTCGGTTATAACGGTTCATATCACCTTACCGACGCTTTTCGCAGATTAGCACGCCCTTCATCGCCTCTGACTGCCTAGGCATCCACCGTGTACGCTTAGTCGCTTAACCTCACAACCCAAAGATGTTTCTTCTTTATTGGTGTGGCTGCGAACACACTCTGCGTCGTTGTGCAGTGCGCGCAATCCTCATGAACGTAGCGTTCACTCCGGTTGCTGTGCGCTGTACGCCTTACTGAGTATCTTCTCGCTCACA…
CTTGTACACACCGCCCGTCACACCATGGGAGTGGGTTGCAAAAGAAGTAGGTAGCTTAACCTTCGGGAGGGCGCTTACCACTTTGTGATTCATGACTGGGGTGAAGTCGTAACAAGGTAACCGTAGGGGAACCTGCGGTTGGATCACCTCCTTACCTAACGATACGCATTGCGCAGTGCCCACACAGATTGTCTGATGAATGTAAACGAGCAAGAGCACCTGTTGATGTTATGAGTTTCGACTCATGCTGATACGAAACGGTTGAATTTCGGTTTGATCGGCATTTTCGTGTCCCCATCGTCTAGAGGCCTAGGACACTGCCCTTTCACGGCTGTAACAGGGGTTCGAATCCCCTTGGGGACGCCAATCCGATAATGAGTGAAAGACATTATCACCGGT…	TCGCTCGCCGCTACTGGGGGAATCTCGGTTGATTTCTTTTCCTCGGGGTACTTAGATGTTTCAGTTCCCCCGGTTCGCCTCGTTAGACTATGTATTCATCTAACGATAGTGCAACGTATTGCACTGGGTTTCCCCATTCGGGTATCGTCGGTTATAACGCTTCATATCAGCTTACCGACGCTTTTCGCAGATTAGCACGCCCTTCATCGCCTCTGACTGCCTAGGCATCCACCGTGTACGCTTAGTCGCTTAACCTCACAACCCGAAGGTGTCTTGTCATTGCTGACAGTACATCTTGTGTTGCGATTATTTGAGAGACTCTATTACAGGTTACTCTTTACCCCAATACATCTACGGCGGGGTAAATTTCAGCTGTAATGTTTCAATTTTCAGCTTATT…	TCGCTCGCCGCTACTGGGGGAATCTCGGTTGATTTCTTTTCCTCGGGGTACTTAGATGTTTCAGTTCCCCCGGTTCGCCTCGTTAGACTATGTATTCATCTAACGATAGTGCAACGTATTGCACTGGGTTTCCCCATTCGGGTATCGTCGGTTATAACGCTTCATATCAGCTTACCGACGCTTTTCGCAGATTAGCACGCCCTTCATCGCCTCTGACTGCCTAGGCATCCACCGTGTACGCTTAGTCGCTTAACCTCACAACCCGAAGGTGTCTTGTCATTGCTGACAGTACATCTTGTGTTGCGATTATTTGAGAGACTCTATTACAGGTTACTCTTTACCCCAATACATCTACGGCGGGGTAAATTTCAGCTGTAATGTTTCAATTTTCAGCTTGTT…	TCGCTCGCCGCTACTGGGGGAATCTCGGTTGATTTCTTTTCCTCGGGGTACTTAGATGTTTCAGTTCCCCCGGTTCGCCTCGTTAGACTATGTATTCATCTAACGATAGTGCAACGTATTGCACTGGGTTTCCCCATTCGGGTATCGTCGGTTATAACGCTTCATATCAGCTTACCGACGCTTTTCGCAGATTAGCACGCCCTTCATCGCCTCTGACTGCCTAGGCATCCACCGTGTACGCTTAGTCGCTTAACCTCACAACCCGAAGGTGTCTTATCATTGCTGACAGTACATCTTGTGTTGCGATTATTTGAGAGACTCTATTACAGGTTACTCTTTACCCCAATACATCTACGGCGGGGTAAATTTCAGCTGTAATGTTTCAATTTTCAGCTTGTT…	CTTGTACACACCGCCCGTCACACCATGGGAGTGGGTTGCAAAAGAAGTAGGTAGCTTAACCTTCGGGAGGGCGCTTACCACTTTGTGATTCATGACTGGGGTGAAGTCGTAACAAGGTAACCGTAGGGGAACCTGCGGTTGGATCACCTCCTTACCTAACGATACGCATTGCGCAGTGCCCACACAGATTGTCTGATAGAAAGTAACGAGCAAATAAAGCCGGGCTGAGAAATTGGTCGGGCTTTAGTACCTTGTTGGGTCTGTAGCTCAGGTGGTTAGAGCGCACCCCTGATAAGGGTGAGGTCGGTGGTTCAAGTCCACTCAGACCCACCAACTCACCATTCCCTGTTGAGTTGCAGCAATAAGGTGATTTGCTTTTTATATGGGGCTATAGCTCAG…	TCGCTCGCCGCTACTGGGGGAATCTCGGTTGATTTCTTTTCCTCGGGGTACTTAGATGTTTCAGTTCCCCCGGTTCGCCTCGTTAGACTATGTATTCATCTAACGATAGTGCAACGTATTGCACTGGGTTTCCCCATTCGGGTATCGTCGGTTATAACGCTTCATATCAGCTTACCGACGCTTTTCGCAGATTAGCACGCCCTTCATCGCCTCTGACTGCCTAGGCATCCACCGTGTACGCTTAGTCGCTTAACCTCACAACCCGAAGGTGTCTTGTCATTGCTGACAGTACATCTTGTGTTGCGATTATTTGAGAGACTCTATTACAGGTTACTCTTTACCCCAATACATCTACGGCGGGGTAAATTTCAGCTGTAATGTTTCAATTTTCAGCTTGTT…	TCGCTCGCCGCTACTGGGGGAATCTCGGTTGATTTCTTTTCCTCGGGGTACTTAGATGTTTCAGTTCCCCCGGTTCGCCTCGTTAGACTATGTATTCATCTAACGATAGTGCAACGTATTGCACTGGGTTTCCCCATTCGGGTATCGTCGGTTATAACGCTTCATATCAGCTTACCGACGCTTTTCGCAGATTAGCACGCCCTTCATCGCCTCTGACTGCCTAGGCATCCACCGTGTACGCTTAGTCGCTTAACCTCACAACCCGAAGGTGTCTTATCATTGCTGACAGTACATCTTGTGTTGCGATTATTTGAGAGACTCTATTACAGGTTACTCTTTACCCCAATACATCTACGGCGGGGTAAATTTCAGCTGTAATGTTTCAATTTTCAGCTTGTT…
CTTGTACACACCGCCCGTCACACCATGGGAGTGGGTTGCAAAAGAAGTAGGTAGCTTAACCTTCGGGAGGGCGCTTACCACTTTGTGATTCATGACTGGGGTGAAGTCGTAACAAGGTAACCGTAGGGGAACCTGCGGTTGGATCACCTCCTTACCTAACGATACGCATTGCGCAGTGCCCACACAGATTGTCTGATGAATGTAAACGAGCAAGAGCACCTGTTGATGTTATGAGTTTCGACTCATGCTGATACGAAACGGTTGAATTTCGGTTTGATCGGTATTTTCGTGTCCCCATCGTCTAGAGGCCTAGGACACTGCCCTTTCACGGCTGTAACAGGGGTTCGAATCCCCTTGGGGACGCCAATCCGATAATGAGTGAAAGACATTATCACCGGT…	CTTGTACACACCGCCCGTCACACCATGGGAGTGGGTTGCAAAAGAAGTAGGTAGCTTAACCTTCGGGAGGGCGCTTACCACTTTGTGATTCATGACTGGGGTGAAGTCGTAACAAGGTAACCGTAGGGGAACCTGCGGTTGGATCACCTCCTTACCTAACGATACGCATTGCGCAGTGCCCACACAGATTGTCTGATGAATGTAAACGAGCAAGAGCACCTGTTGATGTTATGAGTTTCGACTCATGCTGATACGAAACGGTTGAATTTCGGTTTGATCGGTATTTTCGTGTCCCCATCGTCTAGAGGCCTAGGACACTGCCCTTTCACGGCTGTAACAGGGGTTCGAATCCCCTTGGGGACGCCAATCCGATAATGAGTGAAAGACATTATCACCGGT…	CTTGTACACACCGCCCGTCACACCATGGGAGTGGGTTGCAAAAGAAGTAGGTAGCTTAACCTTCGGGAGGGCGCTTACCACTTTGTGATTCATGACTGGGGTGAAGTCGTAACAAGGTAACCGTAGGGGAACCTGCGGTTGGATCACCTCCTTACCTAACGATACGCATTGCGCAGTGCCCACACAGATTGTCTGATGAATGTAAACGAGCAAGAGCACCTGTTGATGTTATGAGTTTCGACTCATGCTGATACGAAACGGTTGAATTTCGGTTTGATCGGTATTTTCGTGTCCCCATCGTCTAGAGGCCTAGGACACTGCCCTTTCACGGCTGTAACAGGGGTTCGAATCCCCTTGGGGACGCCAATCCGATAATGAGTGAAAGACATTATCACCGGT…	TCGCTCGCCGCTACTGGGGGAATCTCGGTTGATTTCTTTTCCTCGGGGTACTTAGATGTTTCAGTTCCCCCGGTTCGCCTCGTTAGACTATGTATTCATCTAACGATAGTGCAACGTATTGCACTGGGTTTCCCCATTCGGGTATCGTCGGTTATAACGCTTCATATCAGCTTACCGACGCTTTTCGCAGATTAGCACGCCCTTCATCGCCTCTGACTGCCTAGGCATCCACCGTGTACGCTTAGTCGCTTAACCTCACAACCCGAAGGTGTCTTGTCATTGCTGACAGTACATCTTGTGTTGCGATTATTTGATAGACTCTATTACAGGTTACTCTTTACCCCAATACATCTACGGCGGGGTAAATTTCAGCTGTAATGTTTCAATTTTCAGCTTGTT…	CTTGTACACACCGCCCGTCACACCATGGGAGTGGGTTGCAAAAGAAGTAGGTAGCTTAACCTTCGGGAGGGCGCTTACCACTTTGTGATTCATGACTGGGGTGAAGTCGTAACAAGGTAACCGTAGGGGAACCTGCGGTTGGATCACCTCCTTACCTAACGATACGCATTGCGCAGTGCCCACACAGATTGTCTGATAGAAAGTAACGAGCAAATAAAGCCGGGCTGAGAAATTGGTCGGGCTTTAGTACCTTGTTGGGTCTGTAGCTCAGGTGGTTAGAGCGCACCCCTGATAAGGGTGAGGTCGGTGGTTCAAGTCCACTCAGACCCACCAACTCACCATTCCCTGTTGAGTTGCAGCAATAAGGTGATTTGCTTTTTATATGGGGCTATAGCTCAG…	TCGCTCGCCGCTACTGGGGGAATCTCGGTTGATTTCTTTTCCTCGGGGTACTTAGATGTTTCAGTTCCCCCGGTTCGCCTCGTTAGACTATGTATTCATCTAACGATAGTGCAACGTATTGCACTGGGTTTCCCCATTCGGGTATCGTCGGTTATAACGCTTCATATCAGCTTACCGACGCTTTTCGCAGATTAGCACGCCCTTCATCGCCTCTGACTGCCTAGGCATCCACCGTGTACGCTTAGTCGCTTAACCTCACAACCCGAAGGTGTCTTATCATTGCTGACAGTACATCTTGTGTTGCGATTATTTGAGAGACTCTATTACAGGTTACTCTTTACCCCAATACATCTACGGCGGGGTAAATTTCAGCTGTAATGTTTCAATTTTCAGCTTGTT…	TCGCTCGCCGCTACTGGGGGAATCTCGGTTGATTTCTTTTCCTCGGGGTACTTAGATGTTTCAGTTCCCCCGGTTCGCCTCGTTAGACTATGTATTCATCTAACGATAGTGCAACGTATTGCACTGGGTTTCCCCATTCGGGTATCGTCGGTTATAACGCTTCATATCAGCTTACCGACGCTTTTCGCAGATTAGCACGCCCTTCATCGCCTCTGACTGCCTAGGCATCCACCGTGTACGCTTAGTCGCTTAACCTCACAACCCGAAGGTGTCTTATCATTGCTGACAGTACATCTTGTGTTGCGATTATTTGAGAGACTCTATTACAGGTTACTCTTTACCCCAATACATCTACGGCGGGGTAAATTTCAGCTGTAATGTTTCAATTTTCAGCTTGTT…
[truncated: 5,000 more columns]

## Sheet: 23s-5s
Simulated Melt Sequences
CCTTAGCTTCCGGGTTCGGAATGGGACCGGGCGTCTCACCTGAGCCATGACCACCGCAAAACTAGATTATACACTCAAAACCATTGAGTGGCAACACGTGGCGGTTTGGGAACCGGACATGAACGCGAATAAAAACTCTCTTACCAACTGATCGTTAAGCAAAACATTCAGTACTCATTAACGCTAGAAGAATAATACTCATGAGGAACTCACCCTCCCCACTCACAAAAGTGAGGAAGAATGTCACCATCGCCCGTTAGTACTAGTCAGCTCCACCCCTTACAGGGCTTCCACATCTAGCCTATCAACCACGTGTTCTACATGGGGGCTCACACACTAAAGTGCAAGGAATGCTTATCTTGGAGCAGGCTTCCCGCTTAGATGCTTTCAGCGGTTATC…	CCTTAGCTTCCGGGTTCGGAATGGGACCGGGCGTCTCACCTGAGCCATGACCACCGCAAAACTAGATTATACACTCAAAACCATTGAGTGGCAACACGTGGCGGTTTGGGAACCGGACATGAACGCGAATAAAAACTCTCTTACCAACTGATCGTTAAGCAAAACATTCAGTACTCATTAACGCTAGAAGAATAATACTCATGAGGAACTCACCCTCCCCACTCACAAAAGTGAGGAAGAATGTCACCATCGCCCGTTAGTACTAGTCAGCTCCACCCCTTACAGGGCTTCCACATCTAGCCTATCAACCACGTGTTCTACATGGGGGCTCACACACTAAAGTGCAAGGAATGCTTATCTTGGAGCAGGCTTCCCGCTTAGATGCTTTCAGCGGTTATC…
AGAACGTCGTGAGACAGTTCGGTCCCTATCCTCTGCGCGCGTTGGAAATTTGAGAAGGTCTGTCCTTAGTACGAGAGGACCGGGACGGACGAACCTCTGGTATGTCAGTTGTACCGCCAGGTGCATGGCTGATTAGCTACGTTCGGGATGGATAACCGCTGAAAGCATCTAAGCGGGAAGCCGGCTTCGAGATGAGATTTCCTTGCCCCTTTGAGGGTGTGAGGCCCCCAGCTAGAACACTGGGTTGATAGGCTGGATGTGGAAGCGAGGACTGAAGACTCGTGAAGCTGACCAGTACTAATAGGCCGATGACTTACACACACTCTTATCCCATTGCTTGCTTCAAGGTGATGGGTGGGTGTTCGCGTCCACTGTGCGGTTGTCTGATTGCAACCGGCT…	CCTTAGCTTCCGGGTTCGGAATGGAACCGGGCGTTTCCCCCACGCTATGACCGCCGTAACCCTAACCCCACACCACCACCCTCAACACGGGCAACAGCAGGGAAACCTACGGGTCACACAACAGTGACACTATTCAACTGAAACACCCCAACCACCCACCAACAGTGGACAGCCGGTTGCAATCAGACAACCGCACAGTGGACGCGAACACCAACCCATCACCTTGAAGCAAGCAACAGGATTAAGAGTGTGTGTAAGTCATCGGCCTATTAGTACTGGTCAGCTTCACGAGTCTTCAGTCCTCGCTTCCACATCCAGCCTATCAACCCAGTGTTCTAGCTGGGGGCCTCACACCCTCAAAGGGGCAAGGAAATCTCATCTCGAAGCCGGCTTCCCGCT…
AGAACGTCGTGAGACAGTTCGGTCTCTATCCGCCGCGCGCGTCAGAAACTTGAGGAAACCTGTCCCTAGTACGAGAGGACCGGGACGGACGAACCTCTGGTGCACCAGTTGTCCCGCCAGGGGCACCGCTGGATAGCCACGTTCGGTCAGGATAACCGCTGAAAGCATCTAAGCGGGAAACCTTCTCCAAGATCAGGTTTCTCACCCACTTGGTGGGATAAGGCCCCCCGCAGAACACGGGTTCAATAGGTCAGACCTGGAAGCTCAGTAATGGGTGTAGGGAACTGGTGCTAACCGGCCGAAAACTTACAACACCCTCCCTTTTGGAAAAGGGAGGCAAAAACAAACTCGCAACCACATCCGTTCACGGCGCTAGCCGTGCGTCCACACCCCCCACCA…
AGAACGTCGTGAGACAGTTCGGTCTCTATCCGCCGCGCGCGTCAGAAACTTGAGGAAACCTGTCCCTAGTACGAGAGGACCGGGACGGACGAACCTCTGGTGTACCAGTTGTTCCACCAGGAGCACGGCTGGATAGCTACGTTCGGACAGGATAACCGCTGAAAGCATCTAAGCGGGAAACCTATTCCAAGACCAGGTTTCTTACCCTTTTAGAGGGATAAGGTCACCCACAGACTATGGGTTCAATAGGCCAGACCTGCAAGCGTAGTAATACGTTCAGGGAACTGGCACTAATCGACCGAAAACTTACTAATAAAATCGCAACCACTATTCGTCGTCATTTGACGACCACACTCCACCACCAGATAACTTGTGTGTTGATCACACGATAGAGTTACG…
AGAACGTCGTGAGACAGTTCGGTCTCTATCCGCCGCGCGCGTCAGAAACTTGAGGAAACCTGTCCCTAGTACGAGAGGACCGGGACGGACGAACCTCTGGTATACCAGTTGTCCCACCAGGGGCACGGCTGGATAGCCACGTTCGGACAGGATAACCGCTGAAAGCATCTAAGCGGGAAACCTTCTCCAAGATCAGGTTTCTCACCCTTTTAGAGGGATAAGGCCCCCCGCAGACCACGGGATTGATAGGCCAGACCTGGAAGCTCAGTAATGAGTGCAGGGAACTGGCACTAACCGGCCGAAAACTTACCAACACACAACTCGCAAGCACGATCCATTTTCGCGGCAATTCGCCGTGGAAACTCGGGCACCACACCCCCCACCGAAACAAATTTAAAT…
CGGGTTCGGGATGGGACCGGGCGTTTCCCTGCCGCTATGGACCGCCGTAACTCTATTCACTCGTTTTTGAGTGTAAACCTTGTGTTTTGGTGGTGGGGTGCGGTGTGCACTCCGGACACATGGTGTGTGGGTGTTTATGAATTGTGGTTGCGAGGTCAGGATGTGCGTCTTACGGAACTCATCAAACTTTGGTGTTTGTTGGTTGTTGTAAGTTTTCGGCCGGTTAGTGCCAGTTCCCTGCACCTATTACTAGGCTTCCAGGTCTGGTCTATCAATCCCGTGGTCTGCGGGGGGCCTTATCCCTCTAAAAGGGTGAGAAGCCTGGTCTTGGAGGGGGTTTCCCGCTTAGATGCTTTCAGCGGTTATCCTGTCCGAACGTGGCTATCCAGCGGTGCTCCT…	CGGGTTCGGGATGGGACCGGGCGTTTCCCTGCCGCTATGGACCGCCGTAACTCTATTCACTCGTTTTTGAGTGTGAACCTTGTGTTTTGGTGGTGGGGTGCGGTGTGCACTCCGGACACGTGGTGTGTGGGTGTTTATGAATTGTGGTTGCGAGGCTTGTTGTGCGTCTTACTGAAAAACCCAAACATTGTGGTGTTTGTTGGTTGTTGTAAGTTTTCGGCCGGTTAGTGCCAGTTCCCTGCACCTATTACTAGGCTTCCAGGTCTGGTCTATCAATCCCGTGGTCTGCGGGGGGCCTTATCCCTCTAAAAGGGTGAGAAGCCTGGTCTTGGAGGGGGTTTCCCGCTTAGATGCTTTCAGCGGTTATCCTGTCCGAACGTGGCTATCCAGCGGTGCTCC…
CGGGTTCGGGATGGGACCGGGCGTTTCCCTGTCGCTGTGGCCGCCGTAACTCTATGTAAATTTGTATTGGTGGGGGGTGTGGACTCACGGCTGACACCGTGAGCGTGGAAAGTGGTTGCGATTATTTGTGTTGGTAAGTTTTCGGCCGGTTAGTGCCAGTTCCCTTCACTCATTACTGAGCTTCCAGGTCTGGCCTATCGAACCCGTGTTCTGCGGGGGGCCTTATCCCACCAAGTGGGTGAGAAGCCTGATCTTGGAGAAGGTTTCCCGCTTAGATGCTTTCAGCGGTTATCCTGTCCGAACGTAGCTATCCAGCGGTGCCCCTGGTGGGACAACTGGTGCACTAGAGGTTCGTCCGTCCCGGTCCTCTCGTACTAGGGACAGGTTTCCTCAAGCTTC…
AGAACGTCGTGAGACAGTTCGGTCTCTATCCGCCGCGCGCGTCAGAAACTTGAGGAAATCTGTCCCTAGTACGAGAGGACCGGGACGGACGAACCTCTGGTATACCAGTTGTCTCACCAGGGGCACCGCTGGATAGCCACGTTCGGACAAGATAACCGCTGAAAGCATCTAAGCGGGAAACCTTCTCCAAGATCAGGTTTCTTACCCACTTGGTGGGATAAGGCCCCCCGCAGAACACGGGATTGATAGGTCAGACCTAGAAGCTCAGTAATGAGTGTAGGGAACTGGCACTAACTGGCCGAAAGCTTACAAAACACACACATCGCAACCACATAATTCAGATCCACTTTGTCGTGGAGCATCACACCCCCCATCAGAACAAATTTTTAAATTTTATAG…
GCTTAGCTTCCGGGTTCGGAATGGGACCGGGCGTTTCCCTATCGCTGTGGCCGCCGTAACTCTATTCATTTTTCATTCAAGTGTTCTGGTGGGGGGTGTGGCATTTAGCGCGACTATAAAGTCACGAACGAATAGTGGTTGCGATGTGTGTTGGTAAGTTTTCGGCCGGTTAGTGCCAGTTCCCTGCACTCATTGCTGAGCTTCTAGGTCTGACCTATCAATCCCGTGTTCTGCGGGGGGCCTTATCCCACCAAGTGGGTGAGAAACCTGATCTTGGAGAAGGTTTCCCGCTTAGATGCTTTCAGCGGTTATCCTGTCCGAACGTGGCTATCCAGCGGTGCCCCTGGTGGGACAACTGGTATACCAGAGGTTCGTCCGTCCCGGTCCTCTCGTACTAGG…
GCTTAGCTTCCGGGTTCGGAATGGGACCGGGCGTTTCCCTGTCGCTGTGGCCGCCGTAACTCTATTTAAATTTGTGCTGATGGGGGGTGTGGTGTTCTTCGACAGTAATTGTCTAAGAACATGGATATGTGGTTGCGAGGCGTTTTTGTGTTGGTAAGTTTTCGGCCGGTTAGTGCCAGTTCCCTTCACACATTACTGTGCTTCCAGGTCTGACCTATCGAACCCGTGGTCTGCGGGGGGCCTTATCCCACCAAGTGGGTGAGAAACCTGATCTTGGAGAAGGTTTCCCGCTTAGATGCTTTCAGCGGTTATCCTTTCCGAACGTGGCTATCCAGCGGTGCCCCTGGTGGGACAACTGGTGTACCAGAGGTTCGTCCGTCCCGGTCCTCTCGTACTAGG…	GCTTAGCTTCCGGGTTCGGAATGGGACCGGGCGTTTCCCTGTCGCTGTGGCCGCCGTAACTCTATTTAAATTTGTGCTGATGGGGGGTGTGGTGTTCTTCGACAGTAATTGTCTAAGAACATGGATATGTGGTTGCGAGGCGTTTTTGTGTTGGTAAGTTTTCGGCCGGTTAGTGCCAGTTCCCTTCACACATTACTGTGCTTCCAGGTCTGACCTATCGAACCCGTGGTCTGCGGGGGGCCTTATCCCACCAAGTGGGTGAGAAACCTGATCTTGGAGAAGGTTTCCCGCTTAGATGCTTTCAGCGGTTATCCTTTCCGAACGTGGCTATCCAGCGGTGCCCCTGGTGGGACAACTGGTGTACCAGAGGTTCGTCCGTCCCGGTCCTCTCGTACTAGG…
AGAACGTCGTGAGACAGTTCGGTCTCTATCCGCCGCGCGCGTCAGAAGCTTGAGGAAACCTGTCCCTAGTACGAGAGGACCGGGACGGACGAACCTCTGGTATACCAGTTGTCCCACCAGGGGCACCGCTGGATAGCCACGTTCGGACAGGATAACCGCTGAAAGCATCTAAGCGGGAAACCTCTTCCAAGACCAGGCTTCTCACCCTCTAGGAGGGATAAGGCCCCCCGCAGACCACGGGATCGATAGACCAGACCTGCACGCACAGCAATGTGTTCAGGGAACTGGCACTAACCGGCCGAAAACTTACACACAACGCTCGCAACCACATCCAACAGTCACCATGACTGCACCCCACCACCAAAACACTCCCCCCCCAACAACAACTGGGGGCACTGA…	CGGGTTCGGGATGGGACCGGGCGTTTCCCTGCCGCTATTGACCGCCGTAACTCTATTCATTTTATTTCAGTGCCCCCAGTTGTTGTTGGGGGGGGAGTGTTTTGGTGGTGGGGTGCAGTCATGGTGACTGTTGGATGTGGTTGCGAGCGTTGTGTGTAAGTTTTCGGCCGGTTAGTGCCAGTTCCCTGAACACATTGCTGTGCGTGCAGGTCTGGTCTATCGATCCCGTGGTCTGCGGGGGGCCTTATCCCTCCTAGAGGGTGAGAAGCCTGGTCTTGGAAGAGGTTTCCCGCTTAGATGCTTTCAGCGGTTATCCTGTCCGAACGTGGCTATCCAGCGGTGCCCCTGGTGGGACAACTGGTATACCAGAGGTTCGTCCGTCCCGGTCCTCTCGTACTA…
AGAACGTCGTGAGACAGTTCGGTCTCTATCCGCCGCGCGCGTCAGAAACTTGAGGAAACCTGTCCCTAGTACGAGAGGACCGGGACGGACGAACCTCTAGTGCACCAGTTGTCCCACCAGGGGCACCGCTGGATAGCTACGTTCGGACAGGATAACCGCTGAAAGCATCTAAGCGGGAAACCTTCTCCAAGATCAGGTTTCTCACCCTTTTAGAGGGATAAGGCCCCCCGCAGACCACGGGATTGATAGGCCAGACCTGGAAGCTCAGCAATGAGTGCAGGGAACTGGCACTAACCGGCCGAAAACTTACCAACACAAATCGCAACCACTATCGTCCGCGACTTATTGTCGCGCCGAATGCCACACCCCCCACCAGAACAACTAATAAAATAGTGTTCC…
CGGGTTCGGGATGGGACCGGGCGTTTCCCTGCCGCTATGGACCGCCGTAACTCTATTCTCTTATGTGGTGACCCACATGAGAGCAAACTTGTGGGTTTGTTTTGGTGGTGGGGTGATCGGTTTGATCATCCGTGGAGTGTGGTTGCGAGCGCGGTGCGTCAATGTTTTCTTCTTACAACGATTATGGGGTGTTGTAAGTTTTCGGCCGGTTAGTGCCAGTTCCCTGCACCTATTACTAGGCTTCCAGGTCTGGTCTATCAATCCCGTGGTCTGCGGGGGGCCTTATCCCTCCTAGAGGGTGAGAAGCCTGGTCTTGGAAGAGGTTTCCCGCTTAGATGCTTTCAGCGGTTATCCTGTCCGAACGTGGCTATCCAGCCGTGCCCCTGGTGGGACAACTGG…	CGGGTTCGGGATGGGACCGGGCGTTTCCCTGCCGCTATGGACCGCCGTAACTCTATTCTCTTATGTGGTGACCCACATGAGAGCAAACTTGTGGGTTTGTTTTGGTGGTGGGGTGATCGGTTTGATCATCCGTGGAGTGTGGTTGCGAGCGCGGTGCGTCAATGTTTTCTTCTTACAACGATTATGGGGTGTTGTAAGTTTTCGGCCGGTTAGTGCCAGTTCCCTGCACCTATTACTAGGCTTCCAGGTCTGGTCTATCAATCCCGTGGTCTGCGGGGGGCCTTATCCCTCCTAGAGGGTGAGAAGCCTGGTCTTGGAAGAGGTTTCCCGCTTAGATGCTTTCAGCGGTTATCCTGTCCGAACGTGGCTATCCAGCCGTGCCCCTGGTGGGACAACTGG…	CGGGTTCGGGATGGGACCGGGCGTTTCCCTGCCGCTATGGACCGCCGTAACTCTATTCTCTTATGTGGTGACCCACATGAGAGCAAACTTGTGGGTTTGTTTTGGTGGTGGGGTGATCGGTTTGATCATCCGTGGAGTGTGGTTGCGAGCGCGGTGCGTCAATGTTTTCTTCTTACAACGATTATGGGGTGTTGTAAGTTTTCGGCCGGTTAGTGCCAGTTCCCTGCACCTATTACTAGGCTTCCAGGTCTGGTCTATCAATCCCGTGGTCTGCGGGGGGCCTTATCCCTCCTAGAGGGTGAGAAGCCTGGTCTTGGAAGAGGTTTCCCGCTTAGATGCTTTCAGCGGTTATCCTGTCCGAACGTGGCTATCCAGCCGTGCCCCTGGTGGGACAACTGG…
AGAACGTCGTGAGACAGTTCGGTCTCTATCCGCCGCGCGCGTCAGAAACTTGAGGAAACCTGTCCCTAGTACGAGAGGACCGGGACGGACGAACCTCTGGTACACCAGTTGTCCCACCAGGGGCACCGCTGGATAGCCACGTTCGGAAAGGATAACCGCTGAAAGCATCTAAGCGGGAAACCTTCTCCAAGATCAGGTTTCTCACCCACTTGGTGGGATAAGGCCCCCCGCAGACCACGGGTTCGATAGGTCAGACCTGGAAGCACAGTAATGTGTGAAGGGAACTGGCACTAACCGGCCGAAAACTTACCAACACAAAAACGCCTCGCAACCACATATCCATGTTCTTAGACAATTATTGTCGAAGAACACCACACCCCCCATCAGCACAAATTTAAA…
CGGGTTCGGGATGGGTCCGGGCGTTTCCCAGCCGCTATGGACCGCCGTAACTTTGTGGAGTTTTTTGTTGGTGGGTGGTGGGGGGTGTGGTGTGGTGTGTGGTTGCTTGGTGTGGGTAAGTTTTCGGCCGGTTAGTGCCAGTGGCCTTCGCCCCTTGCGGGGTGTCTAGGTCTGGTCTATTGATCCCGTGTTGTGCGGGGGCCTTATCCCACTTGATGGGTGAGAAGCCTGGTCTTGGAAGGGGTTTCCCGCTTAGATGCTTTCAGCGGTTATCCTTGCCGAACGTGGCTATCCAGCGGTGCCCCTGGCGGGACAACTGGTGCACCAGAGGTTCGTCCGTCCCGGTCCTCTCGTACTAGGGACAGGTTTCCTCAGGCTTCTGGCGCGCGCGGCGGATAG…	AGAACGTCGTGAGACAGTTCGGTCTCTATCCGCCGCGCGCGCCAGAAGCCTGAGGAAACCTGTCCCTAGTACGAGAGGACCGGGACGGACGAACCTCTGGTGCACCAGTTGTCCCGCCAGGGGCACCGCTGGATAGCCACGTTCGGCAAGGATAACCGCTGAAAGCATCTAAGCGGGAAACCCCTTCCAAGACCAGGCTTCTCACCCATCAAGTGGGATAAGGCCCCCCGCAGAACACGGGATCAATAGACCAGACCTAGACACCCCGCAAGGGGCGAAGGCCACTGGCACTAACCGGCCGAAAACTTACCCACACCAAGCAACCACACACCACACCACACCACACCCCCCACCACCCACCAACAAAAAACTCCACAAAGTTACGGCGGTCCATAGCGG…
[truncated: 108 more rows]

## Sheet: Thr-Tyr
Simulated Melt Sequences
GCTCAATTGGTAGAGCAGCTGACTTGTAATCAGCAGGTTGTAGGTTCAAGTCCTATTGCCAGCTCCATATGTGGAGGAGTTCCCGAGTGGCCAAAGGGGGCAGACTGTAAATCTG	GCTCAGCTGGGAGAGCATCTGCCTTACAAGCAGGGGGTCACAGGTTCGAGCCCTGTTGTGCCCACCATTAAAATTTTATATTATGCTGGCATGGCTCAATTGGCAGAGCAGCTGACTTGTAATCAGCAGGTTGTAGGTTCAAGTCCTATTGCCAGCTCCATATATGGAGGAGTTCCCGAGTGGCCAAAGGGGGCAGACTGTAAATCTG
[truncated: 51 more rows]
